# Supplementary material for: High throughput estimation of functional cell activities reveals disease mechanisms and predicts relevant clinical outcomes
Source: Oncotarget. 2016 Dec 22;8(3):5160–78. doi: 10.18632/oncotarget.14107 (PMC5354899; doi:10.18632/oncotarget.14107)
Supplement: Supplementary file 2 [file oncotarget-08-5160-s002.xlsx]

## Sheet: Table S1
Table S1	Canonical circuits differentially activated between cancer and the normal tissue. First column (Pathway) contains the Pathway name; Second Column (Genes in the receptor node -> genes in the effector node) contains the definition of the canonical circuit by specifying the genes in the receptor node and the genes in the effector node; third column (state) constains the activation state of the circu…
Pathway	Genes in the receptor node -> genes in the effector node	state	statistic	p-value	FDR adj. p-value	Bonferroni adj. p-value
cAMP signaling pathway	FSHB -> CFTR	DOWN	-8.99	1.08e-52	6.59e-49	6.59e-49
cAMP signaling pathway	FSHB -> FOS	DOWN	-8.94	2.45e-49	3.02e-46	1.5e-45
cAMP signaling pathway	FSHB -> ACOX1	DOWN	-8.94	2.5e-49	3.02e-46	1.53e-45
cAMP signaling pathway	FSHB -> C00165	DOWN	-8.93	3.4e-49	3.02e-46	2.07e-45
cAMP signaling pathway	FSHB -> C01245	DOWN	-8.93	3.4e-49	3.02e-46	2.07e-45
cAMP signaling pathway	FSHB -> MLLT4	DOWN	-8.93	3.47e-49	3.02e-46	2.12e-45
cAMP signaling pathway	FSHB -> HCN4	DOWN	-8.94	2.89e-49	3.02e-46	1.76e-45
cAMP signaling pathway	FSHB -> PAK1	DOWN	-8.92	4.26e-49	3.25e-46	2.6e-45
cAMP signaling pathway	FSHB -> JUN	DOWN	-8.9	6.27e-49	3.61e-46	3.82e-45
cAMP signaling pathway	FSHB -> RYR2	DOWN	-8.8	7.57e-49	3.61e-46	4.62e-45
cAMP signaling pathway	FSHB -> ATP1B4 FXYD1	DOWN	-8.85	7.37e-49	3.61e-46	4.49e-45
cAMP signaling pathway	FSHB -> AKT3	DOWN	-8.9	7.68e-49	3.61e-46	4.69e-45
cAMP signaling pathway	FSHB -> MAPK8	DOWN	-8.91	5.78e-49	3.61e-46	3.53e-45
cAMP signaling pathway	FSHB -> C00416	DOWN	-8.87	1.28e-48	5.56e-46	7.79e-45
cAMP signaling pathway	FSHB -> SLC9A1	DOWN	-8.86	1.73e-48	7.04e-46	1.06e-44
cAMP signaling pathway	FSHB -> CREB3 CREBBP	DOWN	-8.85	2.34e-48	8.94e-46	1.43e-44
cAMP signaling pathway	FSHB -> PLN	DOWN	-8.84	3.05e-48	1.03e-45	1.86e-44
cAMP signaling pathway	FSHB -> GRIA1	DOWN	-8.84	3.05e-48	1.03e-45	1.86e-44
cAMP signaling pathway	FSHB -> PDE3A	DOWN	-8.83	3.51e-48	1.13e-45	2.14e-44
cAMP signaling pathway	FSHB -> NFKBIA NFKB1	DOWN	-8.82	4.3e-48	1.25e-45	2.62e-44
cAMP signaling pathway	FSHB -> ATP2B1	DOWN	-8.83	4.13e-48	1.25e-45	2.52e-44
cAMP signaling pathway	FSHB -> CACNA1C	DOWN	-8.82	4.85e-48	1.35e-45	2.96e-44
cAMP signaling pathway	FSHB -> GRIN3A	DOWN	-8.82	5.26e-48	1.39e-45	3.21e-44
cAMP signaling pathway	FSHB -> ORAI1	DOWN	-8.81	6.3e-48	1.6e-45	3.85e-44
cAMP signaling pathway	FSHB -> BDNF	DOWN	-8.77	1.47e-47	3.58e-45	8.95e-44
cGMP-PKG signaling pathway	PPP3CA -> MYH7	DOWN	-12.1	5.17e-41	1.21e-38	3.16e-37
Pathways in cancer	CDKN2A -> E2F1	UP	13	6.58e-39	1.49e-36	4.02e-35
Rap1 signaling pathway	CTNNB1 -> RALA	UP	13	1.4e-38	3.05e-36	8.54e-35
Rap1 signaling pathway	CALML6 C00076 -> RALA	UP	13	1.72e-38	3.22e-36	1.05e-34
HIF-1 signaling pathway	C00007 -> GAPDH	UP	13	1.74e-38	3.22e-36	1.06e-34
HIF-1 signaling pathway	C14818 -> GAPDH	UP	13	1.74e-38	3.22e-36	1.06e-34
HIF-1 signaling pathway	C00072 -> GAPDH	UP	13	1.74e-38	3.22e-36	1.06e-34
HIF-1 signaling pathway	C00026 -> GAPDH	UP	13	1.74e-38	3.22e-36	1.06e-34
Melanogenesis	KITLG -> TYRP1	DOWN	-12.8	1.86e-38	3.34e-36	1.14e-34
p53 signaling pathway	ATM -> DDB2	UP	13	2.07e-38	3.61e-36	1.26e-34
p53 signaling pathway	ATR -> DDB2	UP	12.9	2.57e-38	4.36e-36	1.57e-34
Thyroid hormone signaling pathway	THRB C02465 -> ATP1B4	DOWN	-12.9	3.03e-38	5e-36	1.85e-34
Proteoglycans in cancer	DCN ERBB2 -> VEGFA*	UP	12.9	3.3e-38	5.31e-36	2.02e-34
MAPK signaling pathway	MECOM -> TP53	UP	12.9	3.8e-38	5.95e-36	2.32e-34
Wnt signaling pathway	SOST -> CCND1	UP	12.9	4.38e-38	6.52e-36	2.67e-34
Cell cycle	CDKN2A* -> TFDP1 E2F4	UP	12.9	4.38e-38	6.52e-36	2.67e-34
Rap1 signaling pathway	CDH1* -> RALA	UP	12.9	4.57e-38	6.62e-36	2.79e-34
Rap1 signaling pathway	PLCG1 -> RALA	UP	12.9	4.67e-38	6.62e-36	2.85e-34
Rap1 signaling pathway	BCAR1 -> RALA	UP	12.9	4.78e-38	6.62e-36	2.91e-34
ErbB signaling pathway	BTC -> STAT5A	DOWN	-12.9	5.61e-38	7.6e-36	3.42e-34
Wnt signaling pathway	CTNNBIP1 -> CCND1	UP	12.9	6.13e-38	8.13e-36	3.74e-34
HIF-1 signaling pathway	C00007 -> ALDOA	UP	12.9	7.05e-38	8.53e-36	4.3e-34
HIF-1 signaling pathway	C14818 -> ALDOA	UP	12.9	7.05e-38	8.53e-36	4.3e-34
HIF-1 signaling pathway	C00072 -> ALDOA	UP	12.9	7.05e-38	8.53e-36	4.3e-34
HIF-1 signaling pathway	C00026 -> ALDOA	UP	12.9	7.05e-38	8.53e-36	4.3e-34
p53 signaling pathway	BBC3 -> DDB2	UP	12.9	7.13e-38	8.53e-36	4.35e-34
HIF-1 signaling pathway	CYBB -> GAPDH	UP	12.9	8.2e-38	9.62e-36	5e-34
Rap1 signaling pathway	CALML6 C00076 -> RAC1	UP	12.8	9.23e-38	1.06e-35	5.63e-34
MAPK signaling pathway	MECOM -> ELK1	UP	12.8	1.06e-37	1.2e-35	6.48e-34
ErbB signaling pathway	BTC -> RPS6KB1	DOWN	-12.8	1.12e-37	1.24e-35	6.84e-34
p53 signaling pathway	BBC3 -> IGFBP3	UP	12.8	2e-37	2.18e-35	1.22e-33
Rap1 signaling pathway	ADORA2A -> RALA	UP	12.8	2.05e-37	2.19e-35	1.25e-33
Rap1 signaling pathway	PLCG1 -> RAC1	UP	12.8	2.38e-37	2.3e-35	1.45e-33
Wnt signaling pathway	CHD8 -> CCND1	UP	12.8	2.28e-37	2.3e-35	1.39e-33
HIF-1 signaling pathway	C00007 -> LTBR	UP	12.8	2.38e-37	2.3e-35	1.45e-33
HIF-1 signaling pathway	C14818 -> LTBR	UP	12.8	2.38e-37	2.3e-35	1.45e-33
HIF-1 signaling pathway	C00072 -> LTBR	UP	12.8	2.38e-37	2.3e-35	1.45e-33
HIF-1 signaling pathway	C00026 -> LTBR	UP	12.8	2.38e-37	2.3e-35	1.45e-33
Rap1 signaling pathway	MRAS -> RALA	UP	12.8	2.82e-37	2.69e-35	1.72e-33
Pathways in cancer	MECOM -> CTBP1 HDAC1	DOWN	-12.8	2.98e-37	2.8e-35	1.82e-33
Rap1 signaling pathway	LAT -> RALA	UP	12.8	3.04e-37	2.81e-35	1.86e-33
B cell receptor signaling pathway	PTPN6 CD72 -> BLNK GRB2	DOWN	-12.7	3.39e-37	3.08e-35	2.07e-33
B cell receptor signaling pathway	PTPN6 LILRB3 -> BLNK GRB2	DOWN	-12.7	3.57e-37	3.21e-35	2.18e-33
Rap1 signaling pathway	SIPA1L2 -> RAC1	UP	12.7	3.77e-37	3.33e-35	2.3e-33
ErbB signaling pathway	HBEGF -> RPS6KB1	DOWN	-12.7	3.85e-37	3.36e-35	2.35e-33
MAPK signaling pathway	MAP4K4 -> ATF4*	UP	12.7	4.33e-37	3.72e-35	2.64e-33
Cell cycle	CDKN2A -> RB1*	UP	12.7	4.57e-37	3.87e-35	2.79e-33
Rap1 signaling pathway	CTNNB1 -> RAC1	UP	12.7	4.67e-37	3.9e-35	2.85e-33
Rap1 signaling pathway	CDH1* -> RAC1	UP	12.7	4.82e-37	3.97e-35	2.94e-33
ErbB signaling pathway	HBEGF -> STAT5A	DOWN	-12.7	5.08e-37	4.13e-35	3.1e-33
Rap1 signaling pathway	LAT -> RAC1	UP	12.7	5.19e-37	4.17e-35	3.17e-33
HIF-1 signaling pathway	EGF -> TEK	DOWN	-12.7	5.31e-37	4.2e-35	3.24e-33
Rap1 signaling pathway	BCAR1 -> RAC1	UP	12.7	5.9e-37	4.62e-35	3.6e-33
TGF-beta signaling pathway	DCN -> RPS6KB1	UP	12.7	8.04e-37	5.84e-35	4.91e-33
HIF-1 signaling pathway	C00007 -> LDHA	UP	12.7	7.96e-37	5.84e-35	4.85e-33
HIF-1 signaling pathway	C14818 -> LDHA	UP	12.7	7.96e-37	5.84e-35	4.85e-33
HIF-1 signaling pathway	C00072 -> LDHA	UP	12.7	7.96e-37	5.84e-35	4.85e-33
HIF-1 signaling pathway	C00026 -> LDHA	UP	12.7	7.96e-37	5.84e-35	4.85e-33
Tight junction	ZAK -> TJP1 CGN	DOWN	-12.7	7.87e-37	5.84e-35	4.8e-33
Rap1 signaling pathway	SIPA1L2 -> RALA	UP	12.7	8.57e-37	6.15e-35	5.23e-33
Proteoglycans in cancer	GPC3 -> CTNNB1**	DOWN	-12.7	9.53e-37	6.76e-35	5.82e-33
Rap1 signaling pathway	CSF1 -> RALA	UP	12.7	1.07e-36	7.52e-35	6.54e-33
Tight junction	PRKCA* -> TJP1 CGN	DOWN	-12.6	1.18e-36	8.18e-35	7.19e-33
Rap1 signaling pathway	SIPA1L1 -> RALA	UP	12.6	1.46e-36	1e-34	8.9e-33
Rap1 signaling pathway	ADORA2A -> RAC1	UP	12.6	1.66e-36	1.12e-34	1.01e-32
Pathways in cancer	PML -> CCND1****	UP	12.6	2e-36	1.34e-34	1.22e-32
Tight junction	PRKCA -> MYL12B CGN	DOWN	-12.6	2.14e-36	1.42e-34	1.3e-32
HIF-1 signaling pathway	C00076 -> LDHA	UP	12.6	2.18e-36	1.43e-34	1.33e-32
Thyroid hormone signaling pathway	THRB* -> HIF1A	DOWN	-12.6	2.3e-36	1.49e-34	1.4e-32
HIF-1 signaling pathway	C00007 -> VEGFA	UP	12.6	2.67e-36	1.64e-34	1.63e-32
HIF-1 signaling pathway	C14818 -> VEGFA	UP	12.6	2.67e-36	1.64e-34	1.63e-32
HIF-1 signaling pathway	C00072 -> VEGFA	UP	12.6	2.67e-36	1.64e-34	1.63e-32
HIF-1 signaling pathway	C00026 -> VEGFA	UP	12.6	2.67e-36	1.64e-34	1.63e-32
Tight junction	CDC42 -> LLGL2	DOWN	-12.6	2.61e-36	1.64e-34	1.59e-32
FoxO signaling pathway	C00025 -> CCND1	UP	12.6	2.75e-36	1.66e-34	1.68e-32
Thyroid hormone signaling pathway	THRB* -> RCAN1	DOWN	-12.6	2.75e-36	1.66e-34	1.68e-32
MAPK signaling pathway	MAP4K4 -> ELK1	UP	12.6	2.81e-36	1.68e-34	1.71e-32
Wnt signaling pathway	FBXW11 -> CCND1	UP	12.6	2.9e-36	1.72e-34	1.77e-32
TGF-beta signaling pathway	DCN -> TGFBR2 TGFBR1	UP	12.6	3.12e-36	1.83e-34	1.91e-32
MAPK signaling pathway	MECOM -> JUND	UP	12.6	3.26e-36	1.89e-34	1.99e-32
B cell receptor signaling pathway	PTPN6 CD72 -> RAC1	DOWN	-12.6	3.51e-36	2.02e-34	2.14e-32
MAPK signaling pathway	EGF -> STMN1	DOWN	-12.6	3.86e-36	2.18e-34	2.35e-32
Choline metabolism in cancer	C00416 -> EIF4EBP1	UP	12.6	3.86e-36	2.18e-34	2.35e-32
p53 signaling pathway	ATM -> BAX	UP	12.6	3.9e-36	2.18e-34	2.38e-32
HIF-1 signaling pathway	C00007 -> TIMP1*	UP	12.5	4.52e-36	2.36e-34	2.76e-32
HIF-1 signaling pathway	C00007 -> TIMP1	UP	12.5	4.52e-36	2.36e-34	2.76e-32
HIF-1 signaling pathway	C14818 -> TIMP1*	UP	12.5	4.52e-36	2.36e-34	2.76e-32
HIF-1 signaling pathway	C14818 -> TIMP1	UP	12.5	4.52e-36	2.36e-34	2.76e-32
HIF-1 signaling pathway	C00072 -> TIMP1*	UP	12.5	4.52e-36	2.36e-34	2.76e-32
HIF-1 signaling pathway	C00072 -> TIMP1	UP	12.5	4.52e-36	2.36e-34	2.76e-32
HIF-1 signaling pathway	C00026 -> TIMP1*	UP	12.5	4.52e-36	2.36e-34	2.76e-32
HIF-1 signaling pathway	C00026 -> TIMP1	UP	12.5	4.52e-36	2.36e-34	2.76e-32
Rap1 signaling pathway	SIPA1L1 -> RAC1	UP	12.5	4.57e-36	2.36e-34	2.79e-32
Oxytocin signaling pathway	MAP2K5 -> CCND1	UP	12.5	5.07e-36	2.6e-34	3.09e-32
p53 signaling pathway	ATM -> IGFBP3	UP	12.5	5.18e-36	2.63e-34	3.16e-32
Pathways in cancer	TFG -> CCND1	UP	12.5	5.46e-36	2.75e-34	3.33e-32
MAPK signaling pathway	MAP4K4 -> TP53	UP	12.5	5.64e-36	2.82e-34	3.44e-32
Pathways in cancer	RASSF1 -> CCND1	UP	12.5	6.39e-36	3.17e-34	3.9e-32
ErbB signaling pathway	NRG1 -> STAT5A	DOWN	-12.5	6.46e-36	3.18e-34	3.94e-32
Tight junction	ZAK -> OCLN TJP3 TJP1	DOWN	-12.5	7.31e-36	3.57e-34	4.46e-32
Tight junction	ZAK -> CLDN24 TJP1 TJP2	DOWN	-12.5	7.64e-36	3.7e-34	4.66e-32
p53 signaling pathway	CDKN2A -> DDB2	UP	12.5	7.72e-36	3.71e-34	4.71e-32
Wnt signaling pathway	SFRP1 -> CCND1	UP	12.5	7.8e-36	3.72e-34	4.76e-32
ErbB signaling pathway	BTC -> CDKN1B	UP	12.5	8.05e-36	3.81e-34	4.91e-32
HIF-1 signaling pathway	C00007 -> HMOX1	UP	12.5	8.31e-36	3.81e-34	5.07e-32
HIF-1 signaling pathway	C14818 -> HMOX1	UP	12.5	8.31e-36	3.81e-34	5.07e-32
HIF-1 signaling pathway	C00072 -> HMOX1	UP	12.5	8.31e-36	3.81e-34	5.07e-32
HIF-1 signaling pathway	C00026 -> HMOX1	UP	12.5	8.31e-36	3.81e-34	5.07e-32
Thyroid hormone signaling pathway	C02465 -> THRB	DOWN	-12.5	1e-35	4.54e-34	6.12e-32
Thyroid hormone signaling pathway	C01829 -> THRB	DOWN	-12.5	1e-35	4.54e-34	6.12e-32
TGF-beta signaling pathway	DCN -> ROCK1	UP	12.5	1.1e-35	4.95e-34	6.73e-32
AMPK signaling pathway	C00076 -> HMGCR	DOWN	-12.5	1.19e-35	5.25e-34	7.24e-32
AMPK signaling pathway	CAMKK2* -> HMGCR	DOWN	-12.5	1.19e-35	5.25e-34	7.24e-32
MAPK signaling pathway	MECOM -> JUN	UP	12.5	1.22e-35	5.34e-34	7.47e-32
HIF-1 signaling pathway	C00007 -> HK1	UP	12.5	1.28e-35	5.34e-34	7.79e-32
HIF-1 signaling pathway	C14818 -> HK1	UP	12.5	1.28e-35	5.34e-34	7.79e-32
HIF-1 signaling pathway	C00072 -> HK1	UP	12.5	1.28e-35	5.34e-34	7.79e-32
HIF-1 signaling pathway	C00026 -> HK1	UP	12.5	1.28e-35	5.34e-34	7.79e-32
PI3K-Akt signaling pathway	LPAR6 GNB5 -> GYS1	UP	12.5	1.25e-35	5.34e-34	7.63e-32
p53 signaling pathway	BBC3 -> GTSE1	UP	12.5	1.24e-35	5.34e-34	7.55e-32
Proteoglycans in cancer	GPC3 -> MAPK1*****	DOWN	-12.5	1.26e-35	5.34e-34	7.71e-32
HIF-1 signaling pathway	C00076 -> VEGFA	UP	12.5	1.37e-35	5.7e-34	8.38e-32
AMPK signaling pathway	STK11 STRADB CAB39 -> CCND1	UP	12.4	1.42e-35	5.85e-34	8.65e-32
HIF-1 signaling pathway	CYBB -> LTBR	UP	12.4	1.56e-35	6.38e-34	9.5e-32
Rap1 signaling pathway	DOCK4 -> RALA	UP	12.4	1.57e-35	6.4e-34	9.6e-32
FoxO signaling pathway	C00025 -> FASLG	UP	12.4	1.69e-35	6.8e-34	1.03e-31
Hepatitis C	EGF -> EGFR GRB2	DOWN	-12.4	1.69e-35	6.8e-34	1.03e-31
B cell receptor signaling pathway	PTPN6 LILRB3 -> RAC1	DOWN	-12.4	1.77e-35	7.04e-34	1.08e-31
Leukocyte transendothelial migration	CXCL12 CXCR4 -> CDC42	DOWN	-12.4	1.84e-35	7.29e-34	1.12e-31
HIF-1 signaling pathway	C00007 -> PGK1	UP	12.4	1.92e-35	7.41e-34	1.17e-31
HIF-1 signaling pathway	C14818 -> PGK1	UP	12.4	1.92e-35	7.41e-34	1.17e-31
HIF-1 signaling pathway	C00072 -> PGK1	UP	12.4	1.92e-35	7.41e-34	1.17e-31
HIF-1 signaling pathway	C00026 -> PGK1	UP	12.4	1.92e-35	7.41e-34	1.17e-31
Notch signaling pathway	DLL3 -> PTCRA	UP	12.4	2.16e-35	8.23e-34	1.32e-31
HIF-1 signaling pathway	RBX1 TCEB2 TCEB1 VHL -> VEGFA	UP	12.4	2.15e-35	8.23e-34	1.31e-31
Wnt signaling pathway	MAP3K7 -> CCND1	UP	12.4	2.2e-35	8.23e-34	1.34e-31
HIF-1 signaling pathway	CYBB -> VEGFA	UP	12.4	2.18e-35	8.23e-34	1.33e-31
Tight junction	PRKCA* -> OCLN TJP3 TJP1	DOWN	-12.4	2.19e-35	8.23e-34	1.34e-31
Chemokine signaling pathway	GRK7 -> NFKB1	UP	12.4	2.29e-35	8.53e-34	1.4e-31
p53 signaling pathway	ATM -> CASP3	UP	12.4	2.34e-35	8.65e-34	1.43e-31
Rap1 signaling pathway	SIPA1L2 -> PRKCI PARD6A PARD3	DOWN	-12.4	2.41e-35	8.88e-34	1.47e-31
HIF-1 signaling pathway	C00007 -> PDK1	UP	12.4	2.52e-35	9.04e-34	1.54e-31
HIF-1 signaling pathway	C14818 -> PDK1	UP	12.4	2.52e-35	9.04e-34	1.54e-31
HIF-1 signaling pathway	C00072 -> PDK1	UP	12.4	2.52e-35	9.04e-34	1.54e-31
HIF-1 signaling pathway	C00026 -> PDK1	UP	12.4	2.52e-35	9.04e-34	1.54e-31
HIF-1 signaling pathway	C00076 -> EGF*	DOWN	-12.4	2.54e-35	9.08e-34	1.55e-31
FoxO signaling pathway	CSNK1E -> FASLG	UP	12.4	2.79e-35	9.91e-34	1.7e-31
VEGF signaling pathway	VEGFA -> PLA2G4B	UP	12.4	3.07e-35	1.07e-33	1.87e-31
HIF-1 signaling pathway	C00007 -> CDKN1A	UP	12.4	3.13e-35	1.07e-33	1.91e-31
HIF-1 signaling pathway	C14818 -> CDKN1A	UP	12.4	3.13e-35	1.07e-33	1.91e-31
HIF-1 signaling pathway	C00072 -> CDKN1A	UP	12.4	3.13e-35	1.07e-33	1.91e-31
HIF-1 signaling pathway	C00026 -> CDKN1A	UP	12.4	3.13e-35	1.07e-33	1.91e-31
FoxO signaling pathway	C00025 -> PLK4	UP	12.4	3.13e-35	1.07e-33	1.91e-31
HIF-1 signaling pathway	C00007 -> ANGPT1	UP	12.4	3.3e-35	1.11e-33	2.01e-31
HIF-1 signaling pathway	C14818 -> ANGPT1	UP	12.4	3.3e-35	1.11e-33	2.01e-31
HIF-1 signaling pathway	C00072 -> ANGPT1	UP	12.4	3.3e-35	1.11e-33	2.01e-31
HIF-1 signaling pathway	C00026 -> ANGPT1	UP	12.4	3.3e-35	1.11e-33	2.01e-31
MAPK signaling pathway	EGF -> FOS	DOWN	-12.4	3.59e-35	1.2e-33	2.19e-31
p53 signaling pathway	ATR -> IGFBP3	UP	12.4	3.7e-35	1.23e-33	2.26e-31
MAPK signaling pathway	MAPK8IP2 MAP4K1 -> ELK1	UP	12.4	3.86e-35	1.27e-33	2.35e-31
MAPK signaling pathway	MAPK8IP2 MAP4K1 -> TP53	UP	12.4	3.98e-35	1.31e-33	2.43e-31
Rap1 signaling pathway	MRAS -> RAC1	UP	12.4	4.19e-35	1.37e-33	2.56e-31
ErbB signaling pathway	HBEGF -> CDKN1B	UP	12.4	4.65e-35	1.51e-33	2.84e-31
Wnt signaling pathway	TBL1X APC2 -> CCND1	UP	12.3	5e-35	1.61e-33	3.05e-31
Toll-like receptor signaling pathway	CD14 -> CXCL10	UP	12.3	5.21e-35	1.66e-33	3.18e-31
Transcriptional misregulation in cancer	SPI1 -> FCGR1A	UP	12.3	5.21e-35	1.66e-33	3.18e-31
B cell receptor signaling pathway	PTPN6 LILRB3 -> NFATC1	DOWN	-12.3	5.32e-35	1.69e-33	3.25e-31
MAPK signaling pathway	RAC1 -> ATF4*	UP	12.3	5.49e-35	1.7e-33	3.35e-31
HIF-1 signaling pathway	C00007 -> ENO1	UP	12.3	5.49e-35	1.7e-33	3.35e-31
HIF-1 signaling pathway	C14818 -> ENO1	UP	12.3	5.49e-35	1.7e-33	3.35e-31
HIF-1 signaling pathway	C00072 -> ENO1	UP	12.3	5.49e-35	1.7e-33	3.35e-31
HIF-1 signaling pathway	C00026 -> ENO1	UP	12.3	5.49e-35	1.7e-33	3.35e-31
Tight junction	CSNK2A1 -> OCLN TJP3 TJP1	DOWN	-12.3	5.65e-35	1.74e-33	3.45e-31
B cell receptor signaling pathway	PTPN6 CD72 -> NFATC1	DOWN	-12.3	5.96e-35	1.83e-33	3.64e-31
HIF-1 signaling pathway	C00338 -> VEGFA	UP	12.3	6.03e-35	1.84e-33	3.68e-31
Wnt signaling pathway	CXXC4 -> CCND1	UP	12.3	6.61e-35	2.01e-33	4.04e-31
Estrogen signaling pathway	GRM1 -> ITPR1	DOWN	-12.3	6.88e-35	2.08e-33	4.2e-31
ErbB signaling pathway	NRG1 -> RPS6KB1	DOWN	-12.3	6.97e-35	2.08e-33	4.25e-31
Toll-like receptor signaling pathway	CD14 -> CCL5	UP	12.3	6.97e-35	2.08e-33	4.25e-31
HIF-1 signaling pathway	EGF -> EGF*	DOWN	-12.3	7.11e-35	2.12e-33	4.34e-31
AMPK signaling pathway	MAP3K7 -> CCND1	UP	12.3	7.26e-35	2.15e-33	4.43e-31
Tight junction	PRKCA -> ACTB TJP3	DOWN	-12.3	7.39e-35	2.17e-33	4.51e-31
Toll-like receptor signaling pathway	TLR9 -> CCL5	UP	12.3	7.41e-35	2.17e-33	4.52e-31
Toll-like receptor signaling pathway	CD14 -> CXCL9	UP	12.3	7.49e-35	2.19e-33	4.57e-31
T cell receptor signaling pathway	PTPN6 PDCD1 -> PAK4	UP	12.3	7.89e-35	2.25e-33	4.81e-31
PPAR signaling pathway	C15493* -> ANGPTL4	UP	12.3	7.89e-35	2.25e-33	4.81e-31
PPAR signaling pathway	br08303(S01BC Antiinflammatory agents* -> ANGPTL4	UP	12.3	7.89e-35	2.25e-33	4.81e-31
PPAR signaling pathway	C14767 -> ANGPTL4	UP	12.3	7.89e-35	2.25e-33	4.81e-31
PPAR signaling pathway	br08303(A10BG Thiazolidinediones) -> ANGPTL4	UP	12.3	7.89e-35	2.25e-33	4.81e-31
HIF-1 signaling pathway	CYBB -> LDHA	UP	12.3	7.97e-35	2.26e-33	4.86e-31
FoxO signaling pathway	C00025 -> ATG12	UP	12.3	8.05e-35	2.27e-33	4.91e-31
Thyroid hormone signaling pathway	THRB* -> CTNNB1*	DOWN	-12.3	8.57e-35	2.41e-33	5.23e-31
Toll-like receptor signaling pathway	TLR3 -> CCL5	UP	12.3	8.93e-35	2.5e-33	5.45e-31
HIF-1 signaling pathway	C00007 -> SLC2A1	UP	12.3	9.3e-35	2.55e-33	5.68e-31
HIF-1 signaling pathway	C14818 -> SLC2A1	UP	12.3	9.3e-35	2.55e-33	5.68e-31
HIF-1 signaling pathway	C00072 -> SLC2A1	UP	12.3	9.3e-35	2.55e-33	5.68e-31
HIF-1 signaling pathway	C00026 -> SLC2A1	UP	12.3	9.3e-35	2.55e-33	5.68e-31
PI3K-Akt signaling pathway	MTCP1 -> CASP9	DOWN	-12.3	9.21e-35	2.55e-33	5.62e-31
FoxO signaling pathway	PRMT1 -> FASLG	UP	12.3	9.4e-35	2.56e-33	5.74e-31
Toll-like receptor signaling pathway	TLR5 -> CCL5	UP	12.3	9.6e-35	2.6e-33	5.86e-31
Toll-like receptor signaling pathway	RIPK1 -> CCL5	UP	12.3	1.01e-34	2.73e-33	6.17e-31
HIF-1 signaling pathway	RBX1 TCEB2 TCEB1 VHL -> EGF*	DOWN	-12.3	1.02e-34	2.73e-33	6.23e-31
PI3K-Akt signaling pathway	LPAR6 GNB5 -> CCND1	UP	12.3	1.02e-34	2.73e-33	6.23e-31
MAPK signaling pathway	FASLG -> ATF4	UP	12.3	1.03e-34	2.75e-33	6.29e-31
HIF-1 signaling pathway	C00076 -> ALDOA	UP	12.3	1.04e-34	2.77e-33	6.36e-31
Thyroid hormone signaling pathway	C02465 -> ATP1B4	DOWN	-12.3	1.05e-34	2.77e-33	6.43e-31
Thyroid hormone signaling pathway	C01829 -> ATP1B4	DOWN	-12.3	1.05e-34	2.77e-33	6.43e-31
ErbB signaling pathway	BTC -> EIF4EBP1	UP	12.3	1.14e-34	2.98e-33	6.98e-31
HIF-1 signaling pathway	CYBB -> ALDOA	UP	12.3	1.14e-34	2.98e-33	6.98e-31
Ras signaling pathway	ZAP70 -> ABL1	UP	12.3	1.23e-34	3.19e-33	7.5e-31
Apoptosis	CSF2RB -> BAX	UP	12.3	1.24e-34	3.2e-33	7.58e-31
Toll-like receptor signaling pathway	CD14 -> CXCL11	UP	12.3	1.24e-34	3.2e-33	7.58e-31
HIF-1 signaling pathway	C00076 -> PDK1	UP	12.3	1.28e-34	3.28e-33	7.82e-31
Rap1 signaling pathway	RAP1GAP -> ACTB	UP	12.3	1.29e-34	3.3e-33	7.9e-31
Pathways in cancer	RASSF1 -> FIGF**	UP	12.3	1.35e-34	3.43e-33	8.23e-31
ErbB signaling pathway	NRG1 -> EIF4EBP1	UP	12.3	1.41e-34	3.56e-33	8.58e-31
p53 signaling pathway	BBC3 -> MDM2*	UP	12.3	1.42e-34	3.58e-33	8.67e-31
ErbB signaling pathway	HBEGF -> EIF4EBP1	UP	12.3	1.44e-34	3.6e-33	8.76e-31
Wnt signaling pathway	SENP2 -> CCND1	UP	12.3	1.46e-34	3.66e-33	8.94e-31
Toll-like receptor signaling pathway	CD14 -> CD40	UP	12.3	1.48e-34	3.69e-33	9.03e-31
p53 signaling pathway	BBC3 -> FAS	UP	12.3	1.51e-34	3.75e-33	9.22e-31
mTOR signaling pathway	DDIT4 -> EIF4E	DOWN	-12.3	1.53e-34	3.77e-33	9.31e-31
Pathways in cancer	TFG -> FIGF**	UP	12.3	1.57e-34	3.87e-33	9.61e-31
PI3K-Akt signaling pathway	SYK -> FASLG	UP	12.3	1.59e-34	3.9e-33	9.71e-31
Thyroid hormone signaling pathway	THRB C02465 -> TBC1D4	DOWN	-12.2	1.71e-34	4.17e-33	1.04e-30
T cell receptor signaling pathway	PTPN6 CTLA4 -> PAK4	UP	12.2	1.75e-34	4.24e-33	1.06e-30
Wnt signaling pathway	SOST -> MYC	UP	12.2	1.76e-34	4.27e-33	1.08e-30
Rap1 signaling pathway	CSF1 -> RAC1	UP	12.2	1.8e-34	4.34e-33	1.1e-30
MAPK signaling pathway	MAP4K4 -> MYC	UP	12.2	1.84e-34	4.41e-33	1.12e-30
HIF-1 signaling pathway	PDK1* -> PDHA1	DOWN	-12.2	1.88e-34	4.49e-33	1.14e-30
Pathways in cancer	TFG -> CCND1**	UP	12.2	2.04e-34	4.85e-33	1.24e-30
PI3K-Akt signaling pathway	LPAR6 GNB5 -> RPS6	UP	12.2	2.1e-34	4.99e-33	1.28e-30
MAPK signaling pathway	MAP4K4 -> NFKB1	UP	12.2	2.12e-34	5e-33	1.29e-30
PI3K-Akt signaling pathway	LPAR6 GNB5 -> BCL2L1*	UP	12.2	2.12e-34	5e-33	1.29e-30
FoxO signaling pathway	C00025 -> BNIP3	UP	12.2	2.19e-34	5.13e-33	1.33e-30
Ras signaling pathway	ZAP70 -> RAB5A	UP	12.2	2.45e-34	5.73e-33	1.49e-30
p53 signaling pathway	BBC3 -> BAX	UP	12.2	2.5e-34	5.82e-33	1.53e-30
Thyroid hormone signaling pathway	THRB C02465 -> PFKFB2	DOWN	-12.2	2.55e-34	5.92e-33	1.56e-30
Pathways in cancer	RUNX1 -> CCND1****	UP	12.2	2.66e-34	6.12e-33	1.62e-30
Proteoglycans in cancer	MET CBLC -> VEGFA*	UP	12.2	2.66e-34	6.12e-33	1.62e-30
Chemokine signaling pathway	GRK7 -> NCF1	UP	12.2	2.69e-34	6.16e-33	1.64e-30
Estrogen signaling pathway	GRM1 -> CREB3*	DOWN	-12.2	2.79e-34	6.38e-33	1.7e-30
FoxO signaling pathway	STK4 -> FASLG	UP	12.2	2.86e-34	6.48e-33	1.74e-30
FoxO signaling pathway	NLK -> FASLG	UP	12.2	2.86e-34	6.48e-33	1.74e-30
HIF-1 signaling pathway	CYBB -> EGF*	DOWN	-12.2	2.92e-34	6.59e-33	1.78e-30
Notch signaling pathway	LFNG -> DTX2	UP	12.2	2.95e-34	6.61e-33	1.8e-30
mTOR signaling pathway	STK11 -> EIF4E	DOWN	-12.2	2.95e-34	6.61e-33	1.8e-30
Natural killer cell mediated cytotoxicity	FASLG -> FAS	UP	12.2	2.98e-34	6.63e-33	1.82e-30
PPAR signaling pathway	C15493** -> ANGPTL4	UP	12.2	2.98e-34	6.63e-33	1.82e-30
FoxO signaling pathway	C00008 -> FASLG	UP	12.2	3.01e-34	6.65e-33	1.84e-30
FoxO signaling pathway	C00020 -> FASLG	UP	12.2	3.01e-34	6.65e-33	1.84e-30
Pathways in cancer	RASSF1 -> CCND1**	UP	12.2	3.1e-34	6.83e-33	1.89e-30
ErbB signaling pathway	NRG4 -> EIF4EBP1	UP	12.2	3.23e-34	7.07e-33	1.97e-30
Tight junction	PRKCA* -> CLDN24 TJP1 TJP2	DOWN	-12.2	3.23e-34	7.07e-33	1.97e-30
Rap1 signaling pathway	RAP1GAP -> ITGAL	UP	12.2	3.3e-34	7.19e-33	2.01e-30
PI3K-Akt signaling pathway	MTCP1 -> CCND1	UP	12.2	3.37e-34	7.31e-33	2.05e-30
Tight junction	PPP2CA* -> LLGL2	DOWN	-12.2	3.4e-34	7.36e-33	2.08e-30
HIF-1 signaling pathway	C00338 -> EGF*	DOWN	-12.2	3.44e-34	7.41e-33	2.1e-30
PI3K-Akt signaling pathway	THEM4 -> GYS1	UP	12.2	3.47e-34	7.46e-33	2.12e-30
MAPK signaling pathway	FASLG -> DDIT3	UP	12.2	3.54e-34	7.59e-33	2.16e-30
Rap1 signaling pathway	CSF1 -> ACTB	UP	12.2	3.58e-34	7.64e-33	2.18e-30
MAPK signaling pathway	EGF -> PLA2G4B	DOWN	-12.2	3.62e-34	7.66e-33	2.21e-30
Toll-like receptor signaling pathway	TLR3 -> CXCL10	UP	12.2	3.62e-34	7.66e-33	2.21e-30
FoxO signaling pathway	IGF1 -> FASLG	UP	12.2	3.81e-34	8.04e-33	2.32e-30
Pathways in cancer	RET -> CCND1	UP	12.2	3.97e-34	8.34e-33	2.42e-30
PI3K-Akt signaling pathway	TLR2 -> FASLG	UP	12.2	4.17e-34	8.75e-33	2.55e-30
Thyroid hormone signaling pathway	C02465* -> PFKFB2	DOWN	-12.2	4.3e-34	8.99e-33	2.63e-30
PI3K-Akt signaling pathway	CSF1 -> FASLG	UP	12.2	4.39e-34	9.15e-33	2.68e-30
PI3K-Akt signaling pathway	THEM4 -> CCND1	UP	12.2	4.48e-34	9.27e-33	2.74e-30
Toll-like receptor signaling pathway	TLR3 -> CXCL9	UP	12.2	4.48e-34	9.27e-33	2.74e-30
HIF-1 signaling pathway	EGF -> PFKFB3	DOWN	-12.2	4.67e-34	9.63e-33	2.85e-30
Wnt signaling pathway	NKD1 -> CCND1	UP	12.2	4.77e-34	9.79e-33	2.91e-30
PI3K-Akt signaling pathway	JAK1 -> FASLG	UP	12.2	4.87e-34	9.93e-33	2.97e-30
mTOR signaling pathway	IGF1 -> EIF4E	DOWN	-12.2	4.87e-34	9.93e-33	2.97e-30
Toll-like receptor signaling pathway	CD14 -> CCL4L1	UP	12.2	4.97e-34	1.01e-32	3.03e-30
mTOR signaling pathway	C04677 -> EIF4E	DOWN	-12.2	5.23e-34	1.05e-32	3.19e-30
mTOR signaling pathway	C00020 -> EIF4E	DOWN	-12.2	5.23e-34	1.05e-32	3.19e-30
mTOR signaling pathway	D00944 -> EIF4E	DOWN	-12.2	5.23e-34	1.05e-32	3.19e-30
HIF-1 signaling pathway	C00338 -> GAPDH	UP	12.2	5.33e-34	1.07e-32	3.25e-30
Ras signaling pathway	ZAP70 -> ELK1	UP	12.2	5.39e-34	1.08e-32	3.29e-30
MAPK signaling pathway	MAP4K4 -> PLA2G4B	UP	12.2	5.44e-34	1.09e-32	3.32e-30
PI3K-Akt signaling pathway	PTK2 -> FASLG	UP	12.2	5.56e-34	1.09e-32	3.39e-30
mTOR signaling pathway	C15195 -> EIF4E	DOWN	-12.2	5.56e-34	1.09e-32	3.39e-30
mTOR signaling pathway	C15181 -> EIF4E	DOWN	-12.2	5.56e-34	1.09e-32	3.39e-30
p53 signaling pathway	ATM -> SIAH1	UP	12.2	5.56e-34	1.09e-32	3.39e-30
MAPK signaling pathway	MAPK8IP2 MAP4K1 -> JUN	UP	12.1	5.85e-34	1.15e-32	3.57e-30
PI3K-Akt signaling pathway	DDIT4 -> EIF4E	DOWN	-12.1	5.91e-34	1.16e-32	3.6e-30
AMPK signaling pathway	C00076 -> EIF4EBP1	UP	12.1	5.97e-34	1.16e-32	3.64e-30
AMPK signaling pathway	CAMKK2* -> EIF4EBP1	UP	12.1	5.97e-34	1.16e-32	3.64e-30
p53 signaling pathway	BBC3 -> SIAH1	UP	12.1	6.15e-34	1.19e-32	3.75e-30
Rap1 signaling pathway	RAP1GAP -> AKT3	UP	12.1	6.41e-34	1.24e-32	3.91e-30
FoxO signaling pathway	MAPK8 -> FASLG	UP	12.1	6.48e-34	1.25e-32	3.95e-30
Toll-like receptor signaling pathway	TLR9 -> CCL4L1	UP	12.1	6.54e-34	1.26e-32	3.99e-30
FoxO signaling pathway	EGF -> FASLG	UP	12.1	6.61e-34	1.26e-32	4.03e-30
Notch signaling pathway	LFNG -> PTCRA	UP	12.1	6.77e-34	1.29e-32	4.13e-30
HIF-1 signaling pathway	RBX1 TCEB2 TCEB1 VHL -> GAPDH	UP	12.1	6.75e-34	1.29e-32	4.12e-30
PI3K-Akt signaling pathway	LPAR6 GNB5 -> FASLG	UP	12.1	6.82e-34	1.29e-32	4.16e-30
Apoptosis	FASLG -> DFFB	UP	12.1	6.82e-34	1.29e-32	4.16e-30
PI3K-Akt signaling pathway	PPP2R3B -> FASLG	UP	12.1	6.96e-34	1.31e-32	4.24e-30
PI3K-Akt signaling pathway	YWHAQ -> FASLG	UP	12.1	7.03e-34	1.32e-32	4.29e-30
Jak-STAT signaling pathway	IL24 -> CCND1	UP	12.1	7.55e-34	1.41e-32	4.6e-30
p53 signaling pathway	CDKN2A -> RPRM	DOWN	-12	7.56e-34	1.41e-32	4.61e-30
FoxO signaling pathway	INS -> FASLG	UP	12.1	7.7e-34	1.43e-32	4.7e-30
PI3K-Akt signaling pathway	PTEN -> FASLG	UP	12.1	7.86e-34	1.46e-32	4.8e-30
PI3K-Akt signaling pathway	PHLPP2 -> FASLG	UP	12.1	7.94e-34	1.47e-32	4.84e-30
Wnt signaling pathway	PRKACA PSEN1 -> CCND1	UP	12.1	8.02e-34	1.48e-32	4.89e-30
Toll-like receptor signaling pathway	TLR3 -> CXCL11	UP	12.1	8.44e-34	1.55e-32	5.15e-30
Platelet activation	TBXAS1 -> C02198*	UP	12.1	8.79e-34	1.61e-32	5.36e-30
AMPK signaling pathway	STK11 STRADB CAB39 -> GYS1	UP	12.1	8.97e-34	1.64e-32	5.47e-30
AMPK signaling pathway	MAP3K7 -> EIF4EBP1	UP	12.1	9.25e-34	1.68e-32	5.64e-30
Rap1 signaling pathway	SIPA1L2 -> CDH1	DOWN	-12.1	9.73e-34	1.76e-32	5.94e-30
HIF-1 signaling pathway	CYBB -> HMOX1	UP	12.1	9.73e-34	1.76e-32	5.94e-30
PI3K-Akt signaling pathway	THEM4 -> FASLG	UP	12.1	9.83e-34	1.77e-32	6e-30
Toll-like receptor signaling pathway	TLR3 -> CD40	UP	12.1	9.93e-34	1.79e-32	6.06e-30
HIF-1 signaling pathway	C00076 -> GAPDH	UP	12.1	1.03e-33	1.85e-32	6.31e-30
FoxO signaling pathway	MAPK14 -> FASLG	UP	12.1	1.03e-33	1.85e-32	6.31e-30
PI3K-Akt signaling pathway	MTCP1 -> GYS1	UP	12.1	1.05e-33	1.86e-32	6.38e-30
MAPK signaling pathway	FASLG -> HSPB1	UP	12.1	1.07e-33	1.89e-32	6.51e-30
Wnt signaling pathway	DKK1 -> CCND1	UP	12.1	1.07e-33	1.89e-32	6.51e-30
PI3K-Akt signaling pathway	PTEN -> EIF4E	DOWN	-12.1	1.12e-33	1.98e-32	6.85e-30
MAPK signaling pathway	FASLG -> CDC25B	UP	12.1	1.16e-33	2.03e-32	7.06e-30
Pathways in cancer	FASLG -> CASP9*	UP	12.1	1.16e-33	2.03e-32	7.06e-30
Ras signaling pathway	ZAP70 -> ETS1	UP	12.1	1.17e-33	2.05e-32	7.13e-30
Apoptosis	FASLG -> CASP6	UP	12.1	1.18e-33	2.06e-32	7.2e-30
p53 signaling pathway	BBC3 -> CCNG1	UP	12.1	1.21e-33	2.1e-32	7.35e-30
HIF-1 signaling pathway	CYBB -> PDK1	UP	12.1	1.22e-33	2.12e-32	7.43e-30
MAPK signaling pathway	FASLG -> TP53	UP	12.1	1.24e-33	2.15e-32	7.58e-30
PI3K-Akt signaling pathway	HSP90AA1 CDC37 -> CCND1	UP	12.1	1.24e-33	2.15e-32	7.58e-30
PI3K-Akt signaling pathway	PTK2 -> EIF4E	DOWN	-12.1	1.25e-33	2.16e-32	7.66e-30
Choline metabolism in cancer	EGF -> EIF4EBP1	UP	12.1	1.27e-33	2.18e-32	7.73e-30
Pathways in cancer	RASSF1 -> MAPK8	UP	12.1	1.29e-33	2.22e-32	7.89e-30
T cell receptor signaling pathway	ICOS -> NFKB1	UP	12.1	1.31e-33	2.23e-32	7.97e-30
Thyroid hormone signaling pathway	THRB* -> ATP2A2	DOWN	-12.1	1.31e-33	2.23e-32	7.97e-30
PI3K-Akt signaling pathway	PHLPP2 -> EIF4E	DOWN	-12.1	1.32e-33	2.24e-32	8.06e-30
PI3K-Akt signaling pathway	CSF1 -> EIF4E	DOWN	-12.1	1.38e-33	2.32e-32	8.39e-30
p53 signaling pathway	ATM -> GTSE1	UP	12.1	1.38e-33	2.32e-32	8.39e-30
MAPK signaling pathway	FASLG -> ELK1	UP	12.1	1.4e-33	2.36e-32	8.56e-30
PI3K-Akt signaling pathway	SYK -> EIF4E	DOWN	-12.1	1.43e-33	2.41e-32	8.74e-30
PI3K-Akt signaling pathway	HSP90AA1 CDC37 -> EIF4E	DOWN	-12.1	1.45e-33	2.42e-32	8.83e-30
PI3K-Akt signaling pathway	CRTC2 -> FASLG	UP	12.1	1.48e-33	2.47e-32	9.01e-30
PI3K-Akt signaling pathway	PPP2R3B -> EIF4E	DOWN	-12.1	1.49e-33	2.48e-32	9.1e-30
PI3K-Akt signaling pathway	C00020 -> EIF4E	DOWN	-12.1	1.49e-33	2.48e-32	9.1e-30
Natural killer cell mediated cytotoxicity	TNFSF10* -> TNFRSF10D	UP	12.1	1.52e-33	2.52e-32	9.29e-30
Toll-like receptor signaling pathway	TLR2 TLR6 -> CCL5	UP	12.1	1.55e-33	2.57e-32	9.48e-30
PI3K-Akt signaling pathway	CRTC2 -> EIF4E	DOWN	-12.1	1.57e-33	2.59e-32	9.57e-30
PI3K-Akt signaling pathway	JAK1 -> EIF4E	DOWN	-12.1	1.58e-33	2.61e-32	9.67e-30
p53 signaling pathway	ATR -> RPRM	DOWN	-11.9	1.6e-33	2.63e-32	9.78e-30
AMPK signaling pathway	IGF1 -> EIF4EBP1	UP	12.1	1.67e-33	2.73e-32	1.02e-29
AMPK signaling pathway	INS -> EIF4EBP1	UP	12.1	1.68e-33	2.75e-32	1.03e-29
cGMP-PKG signaling pathway	C16003 -> CNGB1	DOWN	-12.1	1.74e-33	2.78e-32	1.06e-29
cGMP-PKG signaling pathway	C16004 -> CNGB1	DOWN	-12.1	1.74e-33	2.78e-32	1.06e-29
PI3K-Akt signaling pathway	STK11 -> EIF4E	DOWN	-12.1	1.74e-33	2.78e-32	1.06e-29
PPAR signaling pathway	C02165 -> ACSL1	DOWN	-12.1	1.74e-33	2.78e-32	1.06e-29
PPAR signaling pathway	br08303(C10AB fibrates) -> ACSL1	DOWN	-12.1	1.74e-33	2.78e-32	1.06e-29
PPAR signaling pathway	br08303(S01BC Antiinflammatory agents -> ACSL1	DOWN	-12.1	1.74e-33	2.78e-32	1.06e-29
PPAR signaling pathway	C15493 -> ACSL1	DOWN	-12.1	1.74e-33	2.78e-32	1.06e-29
Ras signaling pathway	ZAP70 -> NFKB1	UP	12.1	1.79e-33	2.85e-32	1.09e-29
Wnt signaling pathway	SOST -> PPARD	UP	12.1	1.79e-33	2.85e-32	1.09e-29
Ras signaling pathway	ZAP70 -> MAPK8	UP	12.1	1.81e-33	2.87e-32	1.1e-29
HIF-1 signaling pathway	EGF -> PFKL	DOWN	-12.1	1.81e-33	2.87e-32	1.1e-29
PI3K-Akt signaling pathway	THEM4 -> EIF4E	DOWN	-12.1	1.83e-33	2.89e-32	1.11e-29
PI3K-Akt signaling pathway	LPAR6 GNB5 -> BCL2	UP	12.1	1.86e-33	2.94e-32	1.14e-29
Rap1 signaling pathway	DOCK4 -> RAC1	UP	12.1	1.94e-33	3.05e-32	1.18e-29
PI3K-Akt signaling pathway	TLR2 -> EIF4E	DOWN	-12	2.08e-33	3.26e-32	1.27e-29
Cell cycle	CDK7 CCNH -> RB1	UP	12	2.08e-33	3.26e-32	1.27e-29
MAPK signaling pathway	FASLG -> MEF2C	UP	12	2.1e-33	3.28e-32	1.28e-29
AMPK signaling pathway	ADRA1A -> CCND1	UP	12	2.13e-33	3.31e-32	1.3e-29
MAPK signaling pathway	RAC1 -> MYC	UP	12	2.24e-33	3.46e-32	1.36e-29
Focal adhesion	ITGB1 CAV1 -> CCND1	UP	12	2.24e-33	3.46e-32	1.36e-29
Ras signaling pathway	CSF1 -> ABL1	UP	12	2.31e-33	3.55e-32	1.41e-29
Toll-like receptor signaling pathway	TLR3 -> CCL4L1	UP	12	2.31e-33	3.55e-32	1.41e-29
Ras signaling pathway	ZAP70 -> PLD1	UP	12	2.33e-33	3.58e-32	1.42e-29
Toll-like receptor signaling pathway	TRAF6 IRAK4 -> CCL5	UP	12	2.38e-33	3.64e-32	1.45e-29
PI3K-Akt signaling pathway	HSP90AA1 CDC37 -> FASLG	UP	12	2.45e-33	3.74e-32	1.49e-29
Toll-like receptor signaling pathway	TLR2 TLR1 -> CCL5	UP	12	2.45e-33	3.74e-32	1.49e-29
ErbB signaling pathway	EGF -> EIF4EBP1	UP	12	2.47e-33	3.76e-32	1.51e-29
Pathways in cancer	LAMC3 -> CCND1**	UP	12	2.47e-33	3.76e-32	1.51e-29
Jak-STAT signaling pathway	PIAS3 -> CCND1	UP	12	2.5e-33	3.78e-32	1.52e-29
PI3K-Akt signaling pathway	CRTC2 -> CCND1	UP	12	2.55e-33	3.84e-32	1.56e-29
Proteoglycans in cancer	CD44 G10505 -> RHOA ARHGEF1	UP	12	2.55e-33	3.84e-32	1.56e-29
AMPK signaling pathway	C00076 -> CCND1	UP	12	2.66e-33	3.98e-32	1.62e-29
AMPK signaling pathway	CAMKK2* -> CCND1	UP	12	2.66e-33	3.98e-32	1.62e-29
AMPK signaling pathway	STK11 STRADB CAB39 -> EIF4EBP1	UP	12	2.71e-33	4.05e-32	1.65e-29
Ras signaling pathway	CSF1 -> RAB5A	UP	12	2.77e-33	4.12e-32	1.69e-29
MAPK signaling pathway	C00338 -> NFKB1	UP	12	2.79e-33	4.14e-32	1.7e-29
HIF-1 signaling pathway	C00338 -> PDK1	UP	12	2.79e-33	4.14e-32	1.7e-29
Pathways in cancer	ABL1 -> CCND1	UP	12	2.79e-33	4.14e-32	1.7e-29
MAPK signaling pathway	MAP3K12 -> ELK1	UP	12	2.85e-33	4.21e-32	1.74e-29
ErbB signaling pathway	EREG -> EIF4EBP1	UP	12	2.94e-33	4.33e-32	1.79e-29
PI3K-Akt signaling pathway	MTCP1 -> FASLG	UP	12	2.97e-33	4.36e-32	1.81e-29
Pathways in cancer	PTEN -> CCND1**	UP	12	3e-33	4.4e-32	1.83e-29
Pathways in cancer	BAX -> CASP9*	DOWN	-12	3.09e-33	4.52e-32	1.89e-29
T cell receptor signaling pathway	PTPRC -> PAK4	UP	12	3.12e-33	4.56e-32	1.9e-29
Pathways in cancer	TFG -> MAPK8	UP	12	3.15e-33	4.59e-32	1.92e-29
Cell cycle	DBF4 CDC7 -> CDC45 MCM7 MCM6 MCM5 MCM4 MCM3 MCM2	UP	12	3.19e-33	4.62e-32	1.94e-29
Toll-like receptor signaling pathway	CD14 -> CD86	UP	12	3.19e-33	4.62e-32	1.94e-29
ErbB signaling pathway	NRG2 -> EIF4EBP1	UP	12	3.25e-33	4.7e-32	1.98e-29
Ras signaling pathway	ZAP70 -> STK4 STK4	UP	12	3.32e-33	4.77e-32	2.02e-29
PI3K-Akt signaling pathway	LPAR6 GNB5 -> CASP9	DOWN	-12	3.32e-33	4.77e-32	2.02e-29
MAPK signaling pathway	FASLG -> MAX	UP	12	3.42e-33	4.91e-32	2.09e-29
PI3K-Akt signaling pathway	TLR2 -> CCND1	UP	12	3.45e-33	4.93e-32	2.11e-29
PI3K-Akt signaling pathway	MTCP1 -> EIF4E	DOWN	-12	3.45e-33	4.93e-32	2.11e-29
Ras signaling pathway	ZAP70 -> PLA2G4B	UP	12	3.49e-33	4.97e-32	2.13e-29
PI3K-Akt signaling pathway	MTCP1 -> BCL2	UP	12	3.56e-33	5.06e-32	2.17e-29
Chemokine signaling pathway	GRK7 -> PAK1	UP	12	3.63e-33	5.15e-32	2.22e-29
Toll-like receptor signaling pathway	TLR5 -> CCL4L1	UP	12	3.71e-33	5.25e-32	2.26e-29
PI3K-Akt signaling pathway	LPAR6 GNB5 -> EIF4E	DOWN	-12	3.9e-33	5.5e-32	2.38e-29
Notch signaling pathway	ADAM17 -> PTCRA	UP	12	4.15e-33	5.85e-32	2.53e-29
Gastric acid secretion	C00388 -> KCNJ1	DOWN	-12	4.18e-33	5.88e-32	2.55e-29
ErbB signaling pathway	EGF -> PRKCA	DOWN	-12	4.22e-33	5.91e-32	2.58e-29
HIF-1 signaling pathway	EGF -> TFRC	DOWN	-12	4.22e-33	5.91e-32	2.58e-29
T cell receptor signaling pathway	CBLC -> PAK4	UP	12	4.27e-33	5.96e-32	2.6e-29
PI3K-Akt signaling pathway	PHLPP2 -> CCND1	UP	12	4.35e-33	6.05e-32	2.66e-29
Pathways in cancer	RARA -> CCND1****	UP	12	4.35e-33	6.05e-32	2.66e-29
Chemokine signaling pathway	CCL26 -> NFKB1	UP	12	4.58e-33	6.35e-32	2.79e-29
p53 signaling pathway	BBC3 -> TSC2	UP	12	4.62e-33	6.4e-32	2.82e-29
MAPK signaling pathway	MAPK8IP2 MAP4K1 -> JUND	UP	12	4.77e-33	6.58e-32	2.91e-29
Pathways in cancer	EGF -> MTOR	DOWN	-12	5.06e-33	6.97e-32	3.09e-29
Toll-like receptor signaling pathway	TLR3 -> CD86	UP	12	5.22e-33	7.17e-32	3.18e-29
Notch signaling pathway	DLL3 -> DTX2	UP	12	5.54e-33	7.57e-32	3.38e-29
HIF-1 signaling pathway	CYBB -> TIMP1*	UP	12	5.54e-33	7.57e-32	3.38e-29
HIF-1 signaling pathway	CYBB -> TIMP1	UP	12	5.54e-33	7.57e-32	3.38e-29
AMPK signaling pathway	ADRA1A -> EIF4EBP1	UP	12	5.66e-33	7.7e-32	3.45e-29
MAPK signaling pathway	PPM1B -> NFKB1	UP	12	5.71e-33	7.74e-32	3.49e-29
p53 signaling pathway	BBC3 -> PTEN	UP	12	5.71e-33	7.74e-32	3.49e-29
Thyroid hormone signaling pathway	THRB C02465 -> THRA C02465	DOWN	-12	5.77e-33	7.81e-32	3.52e-29
Pathways in cancer	ERBB2 -> MTOR	DOWN	-12	5.89e-33	7.95e-32	3.59e-29
MAPK signaling pathway	MAP3K12 -> TP53	UP	12	6.01e-33	8.05e-32	3.66e-29
HIF-1 signaling pathway	C00076 -> SLC2A1	UP	12	6.01e-33	8.05e-32	3.66e-29
p53 signaling pathway	BBC3 -> RCHY1	UP	12	6.01e-33	8.05e-32	3.66e-29
Jak-STAT signaling pathway	CISH -> CCND1	UP	12	6.07e-33	8.1e-32	3.7e-29
Toll-like receptor signaling pathway	RIPK1 -> CCL4L1	UP	12	6.07e-33	8.1e-32	3.7e-29
PI3K-Akt signaling pathway	LPAR6 GNB5 -> EIF4B	UP	12	6.32e-33	8.41e-32	3.85e-29
HIF-1 signaling pathway	EGF -> RPS6	DOWN	-12	6.44e-33	8.55e-32	3.93e-29
Insulin signaling pathway	SOCS4 -> PPARGC1A	DOWN	-12	6.44e-33	8.55e-32	3.93e-29
HIF-1 signaling pathway	RBX1 TCEB2 TCEB1 VHL -> PDK1	UP	11.9	6.71e-33	8.88e-32	4.09e-29
Notch signaling pathway	NCSTN PSENEN APH1A PSEN1 -> PTCRA	UP	11.9	6.73e-33	8.89e-32	4.11e-29
ErbB signaling pathway	NRG3 -> EIF4EBP1	UP	11.9	6.84e-33	9e-32	4.18e-29
FoxO signaling pathway	CDK2 -> FASLG	UP	11.9	6.84e-33	9e-32	4.18e-29
Pathways in cancer	PML -> PPARD	UP	11.9	7.12e-33	9.35e-32	4.35e-29
Notch signaling pathway	CREBBP MAML3 -> PTCRA	UP	11.9	7.15e-33	9.36e-32	4.36e-29
PI3K-Akt signaling pathway	PPP2R3B -> CCND1	UP	11.9	7.34e-33	9.59e-32	4.48e-29
Insulin signaling pathway	IKBKB -> PPARGC1A	DOWN	-11.9	7.42e-33	9.65e-32	4.52e-29
Insulin signaling pathway	MAPK8 -> PPARGC1A	DOWN	-11.9	7.42e-33	9.65e-32	4.52e-29
AMPK signaling pathway	STK11 STRADB CAB39 -> CCNA2	UP	11.9	7.64e-33	9.92e-32	4.66e-29
cAMP signaling pathway	FSHB -> AMH	DOWN	-6.76	7.79e-33	1.01e-31	4.75e-29
HIF-1 signaling pathway	RBX1 TCEB2 TCEB1 VHL -> HMOX1	UP	11.9	7.88e-33	1.02e-31	4.81e-29
HIF-1 signaling pathway	CYBB -> ANGPT1	UP	11.9	8.12e-33	1.05e-31	4.95e-29
Insulin signaling pathway	PTPRF -> PPARGC1A	DOWN	-11.9	8.37e-33	1.08e-31	5.1e-29
Insulin signaling pathway	PTPN1 -> PPARGC1A	DOWN	-11.9	8.62e-33	1.11e-31	5.26e-29
ErbB signaling pathway	BTC -> ELK1	DOWN	-11.9	8.71e-33	1.11e-31	5.31e-29
TGF-beta signaling pathway	FST -> ACVR2A*	UP	11.9	8.71e-33	1.11e-31	5.31e-29
PI3K-Akt signaling pathway	PTEN -> CCND1	UP	11.9	8.71e-33	1.11e-31	5.31e-29
Insulin signaling pathway	INS -> PPARGC1A	DOWN	-11.9	8.8e-33	1.12e-31	5.37e-29
NOD-like receptor signaling pathway	ERBB2IP -> IKBKG CHUK IKBKB	UP	11.9	8.88e-33	1.13e-31	5.42e-29
B cell receptor signaling pathway	PTPN6 CD22 -> BLNK GRB2	DOWN	-11.9	9.15e-33	1.16e-31	5.59e-29
NOD-like receptor signaling pathway	ERBB2IP -> CASP8	UP	11.9	9.34e-33	1.18e-31	5.7e-29
Pathways in cancer	RASSF1 -> C00416	UP	11.9	9.63e-33	1.22e-31	5.87e-29
AMPK signaling pathway	MAP3K7 -> CCNA2	UP	11.9	9.82e-33	1.24e-31	5.99e-29
Ras signaling pathway	CSF1 -> STK4 STK4	UP	11.9	9.92e-33	1.25e-31	6.05e-29
Ras signaling pathway	GRB2 GAB1 -> FASLG	UP	11.9	1.02e-32	1.28e-31	6.24e-29
Ras signaling pathway	GRB2 PTPN11 -> FASLG	UP	11.9	1.05e-32	1.31e-31	6.43e-29
Rap1 signaling pathway	CSF1 -> ITGAL	UP	11.9	1.05e-32	1.31e-31	6.43e-29
Transcriptional misregulation in cancer	SPI1 -> ITGAM	UP	11.9	1.05e-32	1.31e-31	6.43e-29
Ras signaling pathway	HTR7 -> FASLG	UP	11.9	1.06e-32	1.32e-31	6.49e-29
Ras signaling pathway	ZAP70 -> FASLG	UP	11.9	1.07e-32	1.34e-31	6.56e-29
Toll-like receptor signaling pathway	CD14 -> CD80	UP	11.9	1.08e-32	1.34e-31	6.59e-29
NF-kappa B signaling pathway	CSNK2A1 -> BCL2A1	UP	11.9	1.11e-32	1.36e-31	6.76e-29
p53 signaling pathway	ATM -> FAS	UP	11.9	1.11e-32	1.36e-31	6.76e-29
p53 signaling pathway	BBC3 -> PPM1D	UP	11.9	1.11e-32	1.36e-31	6.76e-29
Ras signaling pathway	CSF1 -> FASLG	UP	11.9	1.12e-32	1.38e-31	6.82e-29
NF-kappa B signaling pathway	ZAP70 -> PLCG1	UP	11.9	1.13e-32	1.39e-31	6.89e-29
Ras signaling pathway	RASA4B -> FASLG	UP	11.9	1.15e-32	1.41e-31	7.03e-29
PI3K-Akt signaling pathway	LPAR6 GNB5 -> PKN3	UP	11.9	1.15e-32	1.41e-31	7.03e-29
FoxO signaling pathway	C00025 -> CCNB3	UP	11.9	1.2e-32	1.45e-31	7.32e-29
NOD-like receptor signaling pathway	NLRP1 PYCARD -> CASP1	UP	11.9	1.2e-32	1.45e-31	7.32e-29
Adrenergic signaling in cardiomyocytes	C00547 -> KCNE1	DOWN	-11.9	1.2e-32	1.45e-31	7.32e-29
Adrenergic signaling in cardiomyocytes	C00788 -> KCNE1	DOWN	-11.9	1.2e-32	1.45e-31	7.32e-29
Adrenergic signaling in cardiomyocytes	C07056 -> KCNE1	DOWN	-11.9	1.2e-32	1.45e-31	7.32e-29
NF-kappa B signaling pathway	TNFSF14 -> BCL2A1*	UP	11.9	1.22e-32	1.48e-31	7.47e-29
Ras signaling pathway	NF1 -> FASLG	UP	11.9	1.24e-32	1.49e-31	7.54e-29
FoxO signaling pathway	STK4 -> CCND1	UP	11.9	1.26e-32	1.52e-31	7.69e-29
Chemokine signaling pathway	CCL26 -> NCF1	UP	11.9	1.3e-32	1.56e-31	7.93e-29
PI3K-Akt signaling pathway	JAK1 -> CCND1	UP	11.9	1.33e-32	1.59e-31	8.09e-29
p53 signaling pathway	ATM -> MDM2*	UP	11.9	1.34e-32	1.6e-31	8.17e-29
Pathways in cancer	KITLG -> MTOR	DOWN	-11.9	1.42e-32	1.7e-31	8.67e-29
Ras signaling pathway	ZAP70 -> RAC1*	UP	11.9	1.46e-32	1.74e-31	8.94e-29
Insulin signaling pathway	SOCS4 -> FBP1	DOWN	-11.9	1.46e-32	1.74e-31	8.94e-29
Insulin signaling pathway	PTPRF -> FBP1	DOWN	-11.9	1.48e-32	1.76e-31	9.03e-29
HIF-1 signaling pathway	RBX1 TCEB2 TCEB1 VHL -> ANGPT1	UP	11.9	1.49e-32	1.77e-31	9.12e-29
Neurotrophin signaling pathway	NGF -> BAX	UP	11.9	1.51e-32	1.78e-31	9.21e-29
MAPK signaling pathway	MAP4K4 -> STMN1	UP	11.9	1.52e-32	1.8e-31	9.3e-29
Rap1 signaling pathway	DOCK4 -> ACTB	UP	11.9	1.57e-32	1.85e-31	9.58e-29
p53 signaling pathway	BBC3 -> TP73	UP	11.9	1.57e-32	1.85e-31	9.58e-29
PI3K-Akt signaling pathway	SYK -> CCND1	UP	11.9	1.6e-32	1.88e-31	9.78e-29
PI3K-Akt signaling pathway	TLR2 -> GYS1	UP	11.9	1.6e-32	1.88e-31	9.78e-29
VEGF signaling pathway	VEGFA -> HSPB1	UP	11.9	1.62e-32	1.89e-31	9.88e-29
Oocyte meiosis	MAPK12 -> CPEB2*	UP	11.9	1.63e-32	1.91e-31	9.97e-29
Oocyte meiosis	SPDYA CDK1 -> CPEB2*	UP	11.9	1.64e-32	1.91e-31	1e-28
HIF-1 signaling pathway	CYBB -> SLC2A1	UP	11.9	1.7e-32	1.97e-31	1.04e-28
p53 signaling pathway	BBC3 -> PIDD1	UP	11.9	1.7e-32	1.97e-31	1.04e-28
p53 signaling pathway	BBC3 -> BAI1	UP	11.9	1.7e-32	1.97e-31	1.04e-28
FoxO signaling pathway	C00025 -> CDKN2B	UP	11.9	1.72e-32	1.99e-31	1.05e-28
HIF-1 signaling pathway	EGF -> LTBR	DOWN	-11.9	1.75e-32	2.02e-31	1.07e-28
HIF-1 signaling pathway	RBX1 TCEB2 TCEB1 VHL -> LDHA	UP	11.9	1.75e-32	2.02e-31	1.07e-28
Notch signaling pathway	NUMB -> PTCRA	UP	11.9	1.76e-32	2.02e-31	1.07e-28
AMPK signaling pathway	STK11 STRADB CAB39 -> SCD	UP	11.9	1.77e-32	2.03e-31	1.08e-28
ErbB signaling pathway	EGF -> PTK2	DOWN	-11.9	1.81e-32	2.07e-31	1.1e-28
Ras signaling pathway	NF1 -> STK4 STK4	UP	11.9	1.86e-32	2.13e-31	1.14e-28
Transcriptional misregulation in cancer	SPI1 -> CD14	UP	11.9	1.88e-32	2.14e-31	1.15e-28
Notch signaling pathway	DVL1 -> PTCRA	UP	11.9	1.89e-32	2.15e-31	1.15e-28
FoxO signaling pathway	SETD7 -> FASLG	UP	11.9	2.06e-32	2.33e-31	1.25e-28
Adherens junction	LMO7 MLLT4 -> ACTB VCL	DOWN	-11.9	2.06e-32	2.33e-31	1.25e-28
NOD-like receptor signaling pathway	ERBB2IP -> MAPK1	UP	11.9	2.14e-32	2.42e-31	1.31e-28
Insulin signaling pathway	INS -> FBP1	DOWN	-11.9	2.14e-32	2.42e-31	1.31e-28
Rap1 signaling pathway	CALML6 C00076 -> PRKCI PARD6A PARD3	DOWN	-11.9	2.16e-32	2.44e-31	1.32e-28
Thyroid hormone signaling pathway	C02465* -> ATP1B4	DOWN	-11.8	2.18e-32	2.46e-31	1.33e-28
ErbB signaling pathway	AREG -> EIF4EBP1	UP	11.8	2.2e-32	2.48e-31	1.35e-28
PI3K-Akt signaling pathway	MTCP1 -> BCL2L1*	UP	11.8	2.27e-32	2.55e-31	1.39e-28
Cell cycle	ATM -> CDC6 ORC3 ORC5 ORC4 ORC2 ORC1 ORC6	UP	11.8	2.46e-32	2.75e-31	1.5e-28
HIF-1 signaling pathway	RBX1 TCEB2 TCEB1 VHL -> LTBR	UP	11.8	2.64e-32	2.95e-31	1.61e-28
VEGF signaling pathway	VEGFA -> CASP9	DOWN	-11.8	2.66e-32	2.97e-31	1.63e-28
Notch signaling pathway	HDAC1 -> PTCRA	UP	11.8	2.7e-32	3e-31	1.65e-28
PPAR signaling pathway	C02165 -> ANGPTL4	UP	11.8	2.72e-32	3e-31	1.66e-28
PPAR signaling pathway	br08303(C10AB fibrates) -> ANGPTL4	UP	11.8	2.72e-32	3e-31	1.66e-28
PPAR signaling pathway	br08303(S01BC Antiinflammatory agents -> ANGPTL4	UP	11.8	2.72e-32	3e-31	1.66e-28
PPAR signaling pathway	C15493 -> ANGPTL4	UP	11.8	2.72e-32	3e-31	1.66e-28
Insulin signaling pathway	PTPN1 -> FBP1	DOWN	-11.8	2.83e-32	3.11e-31	1.73e-28
Pathways in cancer	CEBPA* -> CSF3R*	UP	11.8	2.83e-32	3.11e-31	1.73e-28
PI3K-Akt signaling pathway	HSP90AA1 CDC37 -> CASP9	DOWN	-11.8	2.88e-32	3.17e-31	1.76e-28
Tight junction	CDC42 -> IGSF5 MAGI1	DOWN	-11.8	2.91e-32	3.2e-31	1.78e-28
Natural killer cell mediated cytotoxicity	CD48 -> TNFRSF10D	UP	11.8	2.99e-32	3.28e-31	1.82e-28
MAPK signaling pathway	EGF -> ATF4*	DOWN	-11.8	3.09e-32	3.37e-31	1.89e-28
Jak-STAT signaling pathway	CSF2 -> CCND1	UP	11.8	3.09e-32	3.37e-31	1.89e-28
Transcriptional misregulation in cancer	CEBPA -> PER2	UP	11.8	3.19e-32	3.47e-31	1.94e-28
p53 signaling pathway	CDKN2A -> IGFBP3	UP	11.8	3.22e-32	3.5e-31	1.96e-28
PI3K-Akt signaling pathway	LPAR6 GNB5 -> MCL1	UP	11.8	3.25e-32	3.53e-31	1.98e-28
PI3K-Akt signaling pathway	PTK2 -> CCND1	UP	11.8	3.38e-32	3.66e-31	2.06e-28
Platelet activation	COL1A1 -> PLCG2 LCP2 BTK	UP	11.8	3.38e-32	3.66e-31	2.06e-28
ErbB signaling pathway	TGFA -> EIF4EBP1	UP	11.8	3.45e-32	3.72e-31	2.1e-28
PI3K-Akt signaling pathway	CSF1 -> CCND1	UP	11.8	3.45e-32	3.72e-31	2.1e-28
Oocyte meiosis	SKP1 FBXW11* -> CPEB2*	UP	11.8	3.55e-32	3.8e-31	2.17e-28
NOD-like receptor signaling pathway	ERBB2IP -> MAPK8	UP	11.8	3.55e-32	3.8e-31	2.17e-28
Adipocytokine signaling pathway	NFKB1 -> C00162	DOWN	-11.8	3.55e-32	3.8e-31	2.17e-28
Pathways in cancer	RASSF1 -> STK4	UP	11.8	3.55e-32	3.8e-31	2.17e-28
Notch signaling pathway	HDAC1 CTBP1 -> PTCRA	UP	11.8	3.67e-32	3.93e-31	2.24e-28
Rap1 signaling pathway	RAP1GAP -> MAPK14	UP	11.8	3.77e-32	4.02e-31	2.3e-28
Natural killer cell mediated cytotoxicity	HLA-C -> TNFRSF10D	UP	11.8	3.77e-32	4.02e-31	2.3e-28
p53 signaling pathway	ATM -> RPRM	DOWN	-11.7	3.88e-32	4.13e-31	2.37e-28
Thyroid hormone signaling pathway	THRB C02465 -> MTOR	DOWN	-11.8	3.92e-32	4.16e-31	2.39e-28
ErbB signaling pathway	EGF -> STAT5A*	DOWN	-11.8	4.08e-32	4.32e-31	2.49e-28
HIF-1 signaling pathway	C00338 -> LDHA	UP	11.8	4.33e-32	4.58e-31	2.64e-28
Hippo signaling pathway	WNT16 -> NKD1	DOWN	-11.8	4.38e-32	4.61e-31	2.67e-28
PPAR signaling pathway	C15493** -> UBC	UP	11.8	4.38e-32	4.61e-31	2.67e-28
FoxO signaling pathway	CSNK1E -> CCND1	UP	11.8	4.51e-32	4.74e-31	2.75e-28
Hippo signaling pathway	YAP1 TP73 -> BBC3	UP	11.8	4.55e-32	4.78e-31	2.78e-28
ErbB signaling pathway	EGF -> RPS6KB1	DOWN	-11.8	4.64e-32	4.87e-31	2.83e-28
Tight junction	CSNK2A1 -> OCLN TJP2	DOWN	-11.8	4.69e-32	4.91e-31	2.86e-28
Cell cycle	CDKN2A -> CDC6 ORC3 ORC5 ORC4 ORC2 ORC1 ORC6	UP	11.8	4.74e-32	4.95e-31	2.89e-28
Pathways in cancer	DAPK1 -> FIGF**	UP	11.8	4.88e-32	5.09e-31	2.98e-28
Ras signaling pathway	RASGRP1* -> RIN1*	UP	11.8	4.98e-32	5.18e-31	3.04e-28
HIF-1 signaling pathway	C00007 -> BCL2	UP	11.8	5.13e-32	5.3e-31	3.13e-28
HIF-1 signaling pathway	C14818 -> BCL2	UP	11.8	5.13e-32	5.3e-31	3.13e-28
HIF-1 signaling pathway	C00072 -> BCL2	UP	11.8	5.13e-32	5.3e-31	3.13e-28
HIF-1 signaling pathway	C00026 -> BCL2	UP	11.8	5.13e-32	5.3e-31	3.13e-28
MAPK signaling pathway	FASLG -> ATF2	UP	11.8	5.18e-32	5.33e-31	3.16e-28
PI3K-Akt signaling pathway	HSP90AA1 CDC37 -> GYS1	UP	11.8	5.18e-32	5.33e-31	3.16e-28
Tight junction	CSNK2A1 -> OCLN OCLN	DOWN	-11.8	5.18e-32	5.33e-31	3.16e-28
AMPK signaling pathway	ADRA1A -> CCNA2	UP	11.8	5.23e-32	5.37e-31	3.19e-28
Thyroid hormone signaling pathway	PDPK1 -> PFKFB2	DOWN	-11.8	5.28e-32	5.42e-31	3.22e-28
HIF-1 signaling pathway	EGF -> HK1	DOWN	-11.8	5.39e-32	5.52e-31	3.29e-28
HIF-1 signaling pathway	EGF -> NOS3	DOWN	-11.8	5.5e-32	5.6e-31	3.35e-28
Oocyte meiosis	CDK2 -> CPEB2*	UP	11.8	5.5e-32	5.6e-31	3.35e-28
Natural killer cell mediated cytotoxicity	FYN* -> TNFRSF10D	UP	11.8	5.49e-32	5.6e-31	3.35e-28
p53 signaling pathway	ATR -> GTSE1	UP	11.8	5.61e-32	5.69e-31	3.42e-28
Gastric acid secretion	SST -> KCNJ1	DOWN	-11.8	5.61e-32	5.69e-31	3.42e-28
ErbB signaling pathway	NRG4 -> RPS6KB1	DOWN	-11.8	5.63e-32	5.71e-31	3.44e-28
Natural killer cell mediated cytotoxicity	HLA-C -> FAS	UP	11.8	5.65e-32	5.72e-31	3.45e-28
p53 signaling pathway	BBC3 -> SERPINE1	UP	11.8	5.83e-32	5.89e-31	3.56e-28
MAPK signaling pathway	RAC1 -> TP53	UP	11.8	5.95e-32	6e-31	3.63e-28
HIF-1 signaling pathway	EGF -> CDKN1A	DOWN	-11.8	6.07e-32	6.11e-31	3.7e-28
Natural killer cell mediated cytotoxicity	GZMB -> CASP3	UP	11.8	6.13e-32	6.16e-31	3.74e-28
ErbB signaling pathway	NRG4 -> STAT5A	DOWN	-11.8	6.16e-32	6.18e-31	3.76e-28
MAPK signaling pathway	FASLG -> ELK4	UP	11.8	6.19e-32	6.2e-31	3.78e-28
Wnt signaling pathway	WIF1 -> CCND1	UP	11.8	6.44e-32	6.41e-31	3.93e-28
HIF-1 signaling pathway	C00338 -> ALDOA	UP	11.8	6.44e-32	6.41e-31	3.93e-28
Oocyte meiosis	YWHAQ -> CPEB2*	UP	11.8	6.44e-32	6.41e-31	3.93e-28
p53 signaling pathway	CDKN2A -> GTSE1	UP	11.8	6.44e-32	6.41e-31	3.93e-28
HIF-1 signaling pathway	EGF -> TIMP1*	DOWN	-11.8	6.5e-32	6.44e-31	3.97e-28
HIF-1 signaling pathway	EGF -> TIMP1	DOWN	-11.8	6.5e-32	6.44e-31	3.97e-28
Pathways in cancer	PML -> MYC***	UP	11.8	6.5e-32	6.44e-31	3.97e-28
NF-kappa B signaling pathway	LTA LTB -> BCL2A1*	UP	11.8	6.83e-32	6.74e-31	4.17e-28
AMPK signaling pathway	MAP3K7 -> HMGCR	DOWN	-11.8	6.83e-32	6.74e-31	4.17e-28
Oocyte meiosis	ADCY1 -> CPEB2*	UP	11.7	6.87e-32	6.77e-31	4.19e-28
Natural killer cell mediated cytotoxicity	CD48 -> FAS	UP	11.7	6.94e-32	6.83e-31	4.24e-28
Toll-like receptor signaling pathway	MAP3K8 -> CCL5	UP	11.7	7.11e-32	6.98e-31	4.34e-28
Ras signaling pathway	ZAP70 -> PAK4	UP	11.7	7.18e-32	7.04e-31	4.38e-28
HIF-1 signaling pathway	C00338 -> LTBR	UP	11.7	7.25e-32	7.09e-31	4.42e-28
Cell cycle	SKP2 SKP1* -> CDC6 ORC3 ORC5 ORC4 ORC2 ORC1 ORC6	UP	11.7	7.25e-32	7.09e-31	4.42e-28
Oocyte meiosis	IGF1 -> CPEB2*	UP	11.7	7.3e-32	7.13e-31	4.45e-28
HIF-1 signaling pathway	C00338 -> HMOX1	UP	11.7	7.39e-32	7.2e-31	4.51e-28
AMPK signaling pathway	C00076 -> CCNA2	UP	11.7	7.54e-32	7.32e-31	4.6e-28
AMPK signaling pathway	CAMKK2* -> CCNA2	UP	11.7	7.54e-32	7.32e-31	4.6e-28
Hippo signaling pathway	WWTR1 YWHAQ -> NKD1	DOWN	-11.7	7.69e-32	7.46e-31	4.69e-28
Rap1 signaling pathway	CALML6 C00076 -> CDH1	DOWN	-11.7	7.92e-32	7.66e-31	4.83e-28
Cell cycle	TGFB1 -> CDC6 ORC3 ORC5 ORC4 ORC2 ORC1 ORC6	UP	11.7	7.92e-32	7.66e-31	4.83e-28
Insulin signaling pathway	MAPK8 -> FBP1	DOWN	-11.7	8.16e-32	7.88e-31	4.98e-28
HIF-1 signaling pathway	C00007 -> EGF*	DOWN	-11.7	8.24e-32	7.9e-31	5.03e-28
HIF-1 signaling pathway	C14818 -> EGF*	DOWN	-11.7	8.24e-32	7.9e-31	5.03e-28
HIF-1 signaling pathway	C00072 -> EGF*	DOWN	-11.7	8.24e-32	7.9e-31	5.03e-28
HIF-1 signaling pathway	C00026 -> EGF*	DOWN	-11.7	8.24e-32	7.9e-31	5.03e-28
Natural killer cell mediated cytotoxicity	MICB -> TNFRSF10D	UP	11.7	8.31e-32	7.96e-31	5.07e-28
Leukocyte transendothelial migration	CXCL12 CXCR4 -> RAC1*	DOWN	-11.7	8.32e-32	7.96e-31	5.08e-28
NOD-like receptor signaling pathway	ERBB2IP -> MAPK14	UP	11.7	8.4e-32	8.02e-31	5.13e-28
Cell cycle	CREBBP -> CDC6 ORC3 ORC5 ORC4 ORC2 ORC1 ORC6	UP	11.7	8.66e-32	8.25e-31	5.28e-28
HIF-1 signaling pathway	EGF -> PGK1	DOWN	-11.7	8.83e-32	8.4e-31	5.39e-28
Adherens junction	SSX2IP MLLT4 -> ACTB VCL	DOWN	-11.7	9.37e-32	8.9e-31	5.71e-28
Oocyte meiosis	PLCZ1 -> CDC25C*	UP	11.7	9.65e-32	9.14e-31	5.89e-28
Natural killer cell mediated cytotoxicity	FYN* -> FAS	UP	11.7	9.64e-32	9.14e-31	5.88e-28
Oocyte meiosis	SKP1 FBXW11 -> CPEB2*	UP	11.7	9.94e-32	9.4e-31	6.06e-28
PI3K-Akt signaling pathway	MTCP1 -> MCL1	UP	11.7	1e-31	9.46e-31	6.12e-28
Pathways in cancer	KITLG -> BIRC5	UP	11.7	1e-31	9.46e-31	6.12e-28
p53 signaling pathway	BBC3 -> SHISA5	UP	11.7	1.01e-31	9.53e-31	6.18e-28
Insulin signaling pathway	IKBKB -> FBP1	DOWN	-11.7	1.01e-31	9.53e-31	6.18e-28
HIF-1 signaling pathway	IFNG -> VEGFA	UP	11.7	1.02e-31	9.6e-31	6.24e-28
Notch signaling pathway	NCOR2 HDAC1 CIR1 -> PTCRA	UP	11.7	1.07e-31	1e-30	6.52e-28
Cell cycle	PRKDC -> CDC6 ORC3 ORC5 ORC4 ORC2 ORC1 ORC6	UP	11.7	1.08e-31	1.01e-30	6.56e-28
Fc gamma R-mediated phagocytosis	PTPRC -> RPS6KB1	UP	11.7	1.16e-31	1.09e-30	7.1e-28
Pathways in cancer	PML -> CSF3R	UP	11.7	1.17e-31	1.1e-30	7.17e-28
PI3K-Akt signaling pathway	JAK1 -> GYS1	UP	11.7	1.19e-31	1.11e-30	7.24e-28
ErbB signaling pathway	NRG1 -> CDKN1B	UP	11.7	1.23e-31	1.15e-30	7.53e-28
AMPK signaling pathway	MAP3K7 -> GYS1	UP	11.7	1.27e-31	1.18e-30	7.75e-28
Natural killer cell mediated cytotoxicity	MICA -> TNFRSF10D	UP	11.7	1.3e-31	1.2e-30	7.9e-28
p53 signaling pathway	ATR -> CASP3	UP	11.7	1.32e-31	1.22e-30	8.07e-28
Glucagon signaling pathway	GCG -> GYS1	UP	11.7	1.32e-31	1.22e-30	8.07e-28
Oocyte meiosis	PPP1CA -> CPEB2*	UP	11.7	1.36e-31	1.26e-30	8.31e-28
Natural killer cell mediated cytotoxicity	LCK -> TNFRSF10D	UP	11.7	1.43e-31	1.32e-30	8.72e-28
Pathways in cancer	RASSF1 -> CCND1***	UP	11.7	1.46e-31	1.34e-30	8.9e-28
HIF-1 signaling pathway	C00338 -> SLC2A1	UP	11.7	1.53e-31	1.41e-30	9.35e-28
Natural killer cell mediated cytotoxicity	MICB -> FAS	UP	11.7	1.53e-31	1.41e-30	9.34e-28
T cell receptor signaling pathway	PTPRC -> NFATC1	UP	11.7	1.55e-31	1.42e-30	9.44e-28
AMPK signaling pathway	MAP3K7 -> SCD	UP	11.7	1.56e-31	1.43e-30	9.53e-28
Rap1 signaling pathway	BCAR1 -> ITGAL	UP	11.7	1.61e-31	1.47e-30	9.82e-28
Cell cycle	RBL1 E2F4 TFDP1 -> CDC6 ORC3 ORC5 ORC4 ORC2 ORC1 ORC6	UP	11.7	1.66e-31	1.51e-30	1.01e-27
Cell cycle	CDKN2D -> CDC6 ORC3 ORC5 ORC4 ORC2 ORC1 ORC6	UP	11.7	1.67e-31	1.52e-30	1.02e-27
Cell cycle	GSK3B -> CDC6 ORC3 ORC5 ORC4 ORC2 ORC1 ORC6	UP	11.7	1.69e-31	1.54e-30	1.03e-27
Ras signaling pathway	SOS1* -> RALGDS*	UP	11.7	1.72e-31	1.56e-30	1.05e-27
Cell cycle	CDKN2C -> CDC6 ORC3 ORC5 ORC4 ORC2 ORC1 ORC6	UP	11.7	1.74e-31	1.58e-30	1.06e-27
Pathways in cancer	EGF -> BIRC5	UP	11.7	1.76e-31	1.59e-30	1.07e-27
Toll-like receptor signaling pathway	TLR3 -> CD80	UP	11.7	1.82e-31	1.64e-30	1.11e-27
p53 signaling pathway	BBC3 -> SESN3	UP	11.7	1.83e-31	1.65e-30	1.12e-27
Cell cycle	CDKN2A* -> CDC6 ORC3 ORC5 ORC4 ORC2 ORC1 ORC6	UP	11.7	1.88e-31	1.7e-30	1.15e-27
Wnt signaling pathway	PORCN -> CCND1	UP	11.7	1.9e-31	1.71e-30	1.16e-27
Pathways in cancer	TFG -> STK4	UP	11.7	1.92e-31	1.73e-30	1.17e-27
HIF-1 signaling pathway	EGF -> ENO1	DOWN	-11.7	1.96e-31	1.75e-30	1.19e-27
Fc epsilon RI signaling pathway	LYN -> GAB2	UP	11.7	1.96e-31	1.75e-30	1.19e-27
Natural killer cell mediated cytotoxicity	HLA-E -> TNFRSF10D	UP	11.7	1.98e-31	1.77e-30	1.21e-27
p53 signaling pathway	BBC3 -> RRM2B	UP	11.7	2e-31	1.78e-30	1.22e-27
Wnt signaling pathway	BAMBI -> CCND1	UP	11.7	2.02e-31	1.79e-30	1.23e-27
HIF-1 signaling pathway	C00007 -> FLT1	UP	11.7	2.02e-31	1.79e-30	1.23e-27
HIF-1 signaling pathway	C14818 -> FLT1	UP	11.7	2.02e-31	1.79e-30	1.23e-27
HIF-1 signaling pathway	C00072 -> FLT1	UP	11.7	2.02e-31	1.79e-30	1.23e-27
HIF-1 signaling pathway	C00026 -> FLT1	UP	11.7	2.02e-31	1.79e-30	1.23e-27
p53 signaling pathway	BBC3 -> RFWD2	UP	11.7	2.02e-31	1.79e-30	1.23e-27
Natural killer cell mediated cytotoxicity	LCK -> FAS	UP	11.7	2.03e-31	1.8e-30	1.24e-27
Pathways in cancer	NKX3-1 -> BIRC5	UP	11.7	2.08e-31	1.83e-30	1.27e-27
PI3K-Akt signaling pathway	THEM4 -> CASP9	DOWN	-11.7	2.1e-31	1.85e-30	1.28e-27
FoxO signaling pathway	STK4 -> PLK4	UP	11.7	2.14e-31	1.88e-30	1.3e-27
Pathways in cancer	EGF -> CXCL8	DOWN	-11.7	2.16e-31	1.9e-30	1.32e-27
HIF-1 signaling pathway	IFNG -> PDK1	UP	11.7	2.22e-31	1.95e-30	1.36e-27
FoxO signaling pathway	SETD7 -> CAT	DOWN	-11.7	2.22e-31	1.95e-30	1.36e-27
Ras signaling pathway	RASGRP1* -> RALGDS*	UP	11.7	2.27e-31	1.98e-30	1.38e-27
Pathways in cancer	RUNX1 -> CSF3R	UP	11.7	2.27e-31	1.98e-30	1.38e-27
p53 signaling pathway	BBC3 -> EI24	UP	11.7	2.29e-31	2e-30	1.4e-27
HIF-1 signaling pathway	C00007 -> SERPINE1	UP	11.6	2.31e-31	2.01e-30	1.41e-27
HIF-1 signaling pathway	C14818 -> SERPINE1	UP	11.6	2.31e-31	2.01e-30	1.41e-27
HIF-1 signaling pathway	C00072 -> SERPINE1	UP	11.6	2.31e-31	2.01e-30	1.41e-27
HIF-1 signaling pathway	C00026 -> SERPINE1	UP	11.6	2.31e-31	2.01e-30	1.41e-27
Focal adhesion	CDC42 -> CCND1	UP	11.6	2.41e-31	2.08e-30	1.47e-27
Rap1 signaling pathway	RAP1GAP -> MAPK1	UP	11.6	2.43e-31	2.1e-30	1.48e-27
Natural killer cell mediated cytotoxicity	MICA -> FAS	UP	11.6	2.48e-31	2.14e-30	1.51e-27
Oxytocin signaling pathway	MAP2K5 -> MEF2C	UP	11.6	2.48e-31	2.14e-30	1.51e-27
Cell cycle	CDK7 CCNH -> CDC6 ORC3 ORC5 ORC4 ORC2 ORC1 ORC6	UP	11.6	2.58e-31	2.22e-30	1.57e-27
Gap junction	ADRB1 -> C00547	DOWN	-11.6	2.58e-31	2.22e-30	1.57e-27
Oocyte meiosis	PLK1* -> CPEB2*	UP	11.6	2.79e-31	2.39e-30	1.7e-27
HIF-1 signaling pathway	IFNG -> ANGPT1	UP	11.6	2.87e-31	2.46e-30	1.75e-27
PI3K-Akt signaling pathway	CRTC2 -> GYS1	UP	11.6	2.98e-31	2.56e-30	1.82e-27
HIF-1 signaling pathway	RBX1 TCEB2 TCEB1 VHL -> ALDOA	UP	11.6	3.01e-31	2.57e-30	1.84e-27
PI3K-Akt signaling pathway	CRTC2 -> CASP9	DOWN	-11.6	3.01e-31	2.57e-30	1.84e-27
NOD-like receptor signaling pathway	SUGT1 -> IKBKG CHUK IKBKB	UP	11.6	3.04e-31	2.6e-30	1.86e-27
Natural killer cell mediated cytotoxicity	HLA-E -> FAS	UP	11.6	3.05e-31	2.6e-30	1.86e-27
Pathways in cancer	WNT16 -> BIRC5	UP	11.6	3.13e-31	2.67e-30	1.91e-27
MAPK signaling pathway	C00338 -> ATF4	UP	11.6	3.16e-31	2.69e-30	1.93e-27
Cell cycle	SKP2 SKP1 -> CDC6 ORC3 ORC5 ORC4 ORC2 ORC1 ORC6	UP	11.6	3.19e-31	2.71e-30	1.95e-27
Rap1 signaling pathway	MRAS -> ACTB	UP	11.6	3.26e-31	2.75e-30	1.99e-27
VEGF signaling pathway	VEGFA -> RAC1	UP	11.6	3.26e-31	2.75e-30	1.99e-27
Pathways in cancer	ERBB2 -> BIRC5	UP	11.6	3.26e-31	2.75e-30	1.99e-27
HIF-1 signaling pathway	EGF -> BCL2	DOWN	-11.6	3.29e-31	2.77e-30	2.01e-27
p53 signaling pathway	ATM -> PIDD1	UP	11.6	3.29e-31	2.77e-30	2.01e-27
p53 signaling pathway	ATM -> BAI1	UP	11.6	3.29e-31	2.77e-30	2.01e-27
Pathways in cancer	RET -> FIGF**	UP	11.6	3.32e-31	2.79e-30	2.03e-27
Ras signaling pathway	ZAP70 -> RHOA	UP	11.6	3.35e-31	2.81e-30	2.05e-27
Neurotrophin signaling pathway	BDNF -> ATF4	UP	11.6	3.45e-31	2.89e-30	2.11e-27
MAPK signaling pathway	RAC1 -> ELK1	UP	11.6	3.52e-31	2.95e-30	2.15e-27
Ras signaling pathway	SOS1* -> RIN1*	UP	11.6	3.66e-31	3.06e-30	2.23e-27
ErbB signaling pathway	EGF -> CAMK2A	DOWN	-11.6	3.66e-31	3.06e-30	2.23e-27
ErbB signaling pathway	EGF -> ABL1	DOWN	-11.6	3.73e-31	3.11e-30	2.28e-27
HIF-1 signaling pathway	IFNG -> HMOX1	UP	11.6	3.73e-31	3.11e-30	2.28e-27
FoxO signaling pathway	CSNK1E -> PLK4	UP	11.6	3.77e-31	3.13e-30	2.3e-27
NOD-like receptor signaling pathway	SUGT1 -> CASP8	UP	11.6	3.92e-31	3.25e-30	2.39e-27
p53 signaling pathway	ATM -> SHISA5	UP	11.6	4.12e-31	3.41e-30	2.51e-27
Pathways in cancer	IGF1 -> BIRC5	UP	11.6	4.16e-31	3.44e-30	2.54e-27
HIF-1 signaling pathway	IFNG -> SLC2A1	UP	11.6	4.2e-31	3.47e-30	2.56e-27
Thyroid hormone signaling pathway	C00575 -> THRB	DOWN	-11.6	4.32e-31	3.57e-30	2.64e-27
ErbB signaling pathway	EGF -> CBLC	DOWN	-11.6	4.49e-31	3.71e-30	2.74e-27
p53 signaling pathway	ATR -> BAX	UP	11.6	4.54e-31	3.73e-30	2.77e-27
Focal adhesion	ITGB1 CAV1 -> VASP ACTB	UP	11.6	4.54e-31	3.73e-30	2.77e-27
NF-kappa B signaling pathway	RELB NFKB2 -> TNFSF13B*	UP	11.6	4.67e-31	3.83e-30	2.85e-27
Apoptosis	TRAF2 -> NFKBIA	UP	11.6	4.67e-31	3.83e-30	2.85e-27
Natural killer cell mediated cytotoxicity	ICAM1 -> TNFRSF10D	UP	11.6	4.67e-31	3.83e-30	2.85e-27
ErbB signaling pathway	NRG4 -> ELK1	DOWN	-11.6	4.7e-31	3.84e-30	2.87e-27
p53 signaling pathway	ATR -> CDK2 CCNE1	UP	11.6	4.86e-31	3.96e-30	2.96e-27
p53 signaling pathway	CDKN2A -> CDK2 CCNE1	UP	11.6	4.86e-31	3.96e-30	2.96e-27
T cell receptor signaling pathway	CD28 -> NFKB1	UP	11.6	4.91e-31	4e-30	2.99e-27
Hepatitis C	TLR3 -> IRF3	UP	11.6	4.95e-31	4.03e-30	3.02e-27
Notch signaling pathway	JAG1 -> PTCRA	UP	11.6	4.98e-31	4.04e-30	3.04e-27
Ras signaling pathway	RASA4B -> RAC1**	DOWN	-11.6	5e-31	4.05e-30	3.05e-27
Pathways in cancer	FLT3LG -> BIRC5	UP	11.6	5e-31	4.05e-30	3.05e-27
Wnt signaling pathway	CER1 -> CCND1	UP	11.6	5.2e-31	4.19e-30	3.17e-27
HIF-1 signaling pathway	C00007 -> PFKL	UP	11.6	5.2e-31	4.19e-30	3.17e-27
HIF-1 signaling pathway	C14818 -> PFKL	UP	11.6	5.2e-31	4.19e-30	3.17e-27
HIF-1 signaling pathway	C00072 -> PFKL	UP	11.6	5.2e-31	4.19e-30	3.17e-27
HIF-1 signaling pathway	C00026 -> PFKL	UP	11.6	5.2e-31	4.19e-30	3.17e-27
Pathways in cancer	EGF -> CCND1*	UP	11.6	5.68e-31	4.56e-30	3.46e-27
Natural killer cell mediated cytotoxicity	GZMB -> BID	UP	11.6	5.85e-31	4.69e-30	3.57e-27
Fc epsilon RI signaling pathway	LYN -> MAPK8	UP	11.6	5.85e-31	4.69e-30	3.57e-27
Ras signaling pathway	RASA4B -> STK4 STK4	UP	11.6	6.02e-31	4.82e-30	3.67e-27
Focal adhesion	EGF -> CCND1	UP	11.6	6.08e-31	4.86e-30	3.71e-27
NF-kappa B signaling pathway	LTA LTB -> BCL2	UP	11.6	6.14e-31	4.9e-30	3.74e-27
NF-kappa B signaling pathway	BIRC2*** -> BCL2A1*	UP	11.6	6.76e-31	5.39e-30	4.13e-27
Thyroid hormone signaling pathway	PDPK1 -> TBC1D4	DOWN	-11.6	6.83e-31	5.43e-30	4.17e-27
Pathways in cancer	EGF -> CDK4	DOWN	-11.6	6.83e-31	5.43e-30	4.17e-27
Oocyte meiosis	INS -> CPEB2*	UP	11.5	6.86e-31	5.45e-30	4.18e-27
HIF-1 signaling pathway	EGF -> GAPDH	DOWN	-11.6	6.96e-31	5.52e-30	4.25e-27
Pathways in cancer	FGF1 -> BIRC5	UP	11.6	6.96e-31	5.52e-30	4.25e-27
HIF-1 signaling pathway	IFNG -> FLT1	UP	11.6	7.1e-31	5.61e-30	4.33e-27
Pathways in cancer	HGF -> BIRC5	UP	11.6	7.1e-31	5.61e-30	4.33e-27
Proteoglycans in cancer	IQGAP1 CD44 CDC42 IQGAP1 -> CCND1	UP	11.6	7.38e-31	5.83e-30	4.5e-27
Ras signaling pathway	ZAP70 -> MLLT4	UP	11.5	7.6e-31	5.99e-30	4.64e-27
Rap1 signaling pathway	BCAR1 -> ACTB	UP	11.5	7.75e-31	6.08e-30	4.73e-27
Natural killer cell mediated cytotoxicity	ICAM1* -> ITGAL ITGB2	UP	11.5	7.75e-31	6.08e-30	4.73e-27
Adipocytokine signaling pathway	LEP -> PPARGC1A	DOWN	-11.5	7.75e-31	6.08e-30	4.73e-27
NF-kappa B signaling pathway	TRIM25 -> BCL2A1*	UP	11.5	7.83e-31	6.13e-30	4.77e-27
HIF-1 signaling pathway	IFNG -> SERPINE1	UP	11.5	7.82e-31	6.13e-30	4.77e-27
PI3K-Akt signaling pathway	PHLPP2 -> CASP9	DOWN	-11.5	8.38e-31	6.55e-30	5.11e-27
HIF-1 signaling pathway	EGF -> ALDOA	DOWN	-11.5	8.46e-31	6.61e-30	5.16e-27
Hippo signaling pathway	WWTR1 YWHAQ -> CCND1	UP	11.5	8.54e-31	6.65e-30	5.21e-27
NF-kappa B signaling pathway	LTA LTB -> TNFAIP3	UP	11.5	8.54e-31	6.65e-30	5.21e-27
Natural killer cell mediated cytotoxicity	ULBP3 -> TNFRSF10D	UP	11.5	8.53e-31	6.65e-30	5.21e-27
Rap1 signaling pathway	DOCK4 -> ITGAL	UP	11.5	8.62e-31	6.7e-30	5.26e-27
ErbB signaling pathway	HBEGF -> CDKN1A	UP	11.5	8.79e-31	6.82e-30	5.36e-27
Hippo signaling pathway	YAP1* -> FGF1	DOWN	-11.5	9.23e-31	7.14e-30	5.63e-27
Pathways in cancer	PDGFA -> BIRC5	UP	11.5	9.23e-31	7.14e-30	5.63e-27
NF-kappa B signaling pathway	LTA LTB -> NFKB2*	UP	11.5	9.5e-31	7.34e-30	5.79e-27
NF-kappa B signaling pathway	LTA LTB -> NFKBIA*	UP	11.5	9.5e-31	7.34e-30	5.79e-27
Chemokine signaling pathway	GRK7 -> MAPK1	UP	11.5	9.59e-31	7.4e-30	5.85e-27
Natural killer cell mediated cytotoxicity	ICAM1 -> FAS	UP	11.5	9.68e-31	7.46e-30	5.91e-27
Pathways in cancer	ABL1 -> BIRC5	UP	11.5	9.78e-31	7.52e-30	5.97e-27
VEGF signaling pathway	VEGFA -> PXN	UP	11.5	1.03e-30	7.89e-30	6.26e-27
NF-kappa B signaling pathway	CD14 -> BCL2A1*	UP	11.5	1.05e-30	8.03e-30	6.39e-27
HIF-1 signaling pathway	C00076 -> ENO1	UP	11.5	1.06e-30	8.09e-30	6.45e-27
Chemokine signaling pathway	CCL26 -> PAK1	UP	11.5	1.06e-30	8.09e-30	6.45e-27
p53 signaling pathway	BBC3 -> CASP3	UP	11.5	1.1e-30	8.39e-30	6.7e-27
Pathways in cancer	LAMC3 -> BIRC5	UP	11.5	1.1e-30	8.39e-30	6.7e-27
NF-kappa B signaling pathway	LTA LTB -> BIRC2	UP	11.5	1.11e-30	8.46e-30	6.77e-27
Pathways in cancer	RET -> BIRC5	UP	11.5	1.12e-30	8.53e-30	6.83e-27
Pathways in cancer	PTEN -> BIRC5	UP	11.5	1.2e-30	9.12e-30	7.31e-27
NF-kappa B signaling pathway	LTA LTB -> CCL4L1	UP	11.5	1.21e-30	9.19e-30	7.38e-27
HIF-1 signaling pathway	IFNG -> LDHA	UP	11.5	1.27e-30	9.63e-30	7.75e-27
Adherens junction	PTPRB -> CDH1 CTNNB1	DOWN	-11.5	1.28e-30	9.7e-30	7.83e-27
Pathways in cancer	TFG -> BIRC5	UP	11.5	1.28e-30	9.7e-30	7.83e-27
Pathways in cancer	RASSF1 -> BIRC5	UP	11.5	1.28e-30	9.7e-30	7.83e-27
mTOR signaling pathway	DDIT4 -> PRKCA	DOWN	-11.5	1.31e-30	9.86e-30	7.98e-27
Pathways in cancer	TGFA -> FOXO1	DOWN	-11.5	1.31e-30	9.86e-30	7.98e-27
HIF-1 signaling pathway	CYBB -> ENO1	UP	11.5	1.32e-30	9.95e-30	8.06e-27
Wnt signaling pathway	CTNNBIP1 -> MYC	UP	11.5	1.33e-30	1e-29	8.13e-27
p53 signaling pathway	ATM -> TP73	UP	11.5	1.35e-30	1.01e-29	8.21e-27
MAPK signaling pathway	EGF -> MYC	DOWN	-11.5	1.37e-30	1.03e-29	8.37e-27
Pathways in cancer	CEBPA* -> MYC**	UP	11.5	1.4e-30	1.05e-29	8.54e-27
MAPK signaling pathway	MECOM -> NFATC3	DOWN	-11.5	1.43e-30	1.07e-29	8.7e-27
Thyroid hormone signaling pathway	C02465* -> TBC1D4	DOWN	-11.5	1.44e-30	1.08e-29	8.79e-27
HIF-1 signaling pathway	IFNG -> EDN1	UP	11.5	1.5e-30	1.12e-29	9.13e-27
AMPK signaling pathway	C00076 -> PPARGC1A**	DOWN	-11.5	1.51e-30	1.12e-29	9.22e-27
AMPK signaling pathway	CAMKK2* -> PPARGC1A**	DOWN	-11.5	1.51e-30	1.12e-29	9.22e-27
p53 signaling pathway	ATM -> TSC2	UP	11.5	1.51e-30	1.12e-29	9.22e-27
Wnt signaling pathway	CTNNBIP1 -> PPARD	UP	11.5	1.54e-30	1.15e-29	9.4e-27
ErbB signaling pathway	BTC -> GSK3B	UP	11.5	1.6e-30	1.19e-29	9.77e-27
Adipocytokine signaling pathway	LEP -> C00162	DOWN	-11.5	1.75e-30	1.3e-29	1.07e-26
Adipocytokine signaling pathway	NFKB1 -> PPARGC1A	DOWN	-11.5	1.82e-30	1.34e-29	1.11e-26
Focal adhesion	PTEN -> CCND1	UP	11.5	1.85e-30	1.37e-29	1.13e-26
HIF-1 signaling pathway	IFNG -> GAPDH	UP	11.5	1.91e-30	1.41e-29	1.16e-26
Natural killer cell mediated cytotoxicity	ULBP3 -> FAS	UP	11.5	1.94e-30	1.43e-29	1.18e-26
HIF-1 signaling pathway	IFNG -> TIMP1*	UP	11.5	1.96e-30	1.44e-29	1.2e-26
HIF-1 signaling pathway	IFNG -> TIMP1	UP	11.5	1.96e-30	1.44e-29	1.2e-26
T cell receptor signaling pathway	CBLC -> NFATC1	UP	11.5	2e-30	1.47e-29	1.22e-26
Proteoglycans in cancer	FN1 G13063 -> PRKCA	DOWN	-11.5	2.02e-30	1.48e-29	1.23e-26
HIF-1 signaling pathway	IFNG -> ALDOA	UP	11.5	2.04e-30	1.49e-29	1.24e-26
FoxO signaling pathway	SETD7 -> RAG1	DOWN	-11.5	2.06e-30	1.51e-29	1.26e-26
NOD-like receptor signaling pathway	BIRC2 -> IKBKG CHUK IKBKB	UP	11.5	2.1e-30	1.54e-29	1.28e-26
HIF-1 signaling pathway	IFNG -> ENO1	UP	11.4	2.33e-30	1.7e-29	1.42e-26
HIF-1 signaling pathway	RBX1 TCEB2 TCEB1 VHL -> SLC2A1	UP	11.5	2.33e-30	1.7e-29	1.42e-26
NOD-like receptor signaling pathway	SUGT1 -> MAPK1	UP	11.5	2.36e-30	1.72e-29	1.44e-26
Toll-like receptor signaling pathway	CD14 -> NFKB1	UP	11.4	2.38e-30	1.73e-29	1.45e-26
HIF-1 signaling pathway	C00076 -> HMOX1	UP	11.4	2.4e-30	1.75e-29	1.47e-26
Hippo signaling pathway	YAP1* -> BIRC5	UP	11.4	2.42e-30	1.76e-29	1.48e-26
NF-kappa B signaling pathway	LTA LTB -> CFLAR	UP	11.4	2.45e-30	1.78e-29	1.49e-26
NF-kappa B signaling pathway	LTA LTB -> BCL2L1	UP	11.4	2.52e-30	1.83e-29	1.54e-26
GnRH signaling pathway	GNRH1 -> ATF4	UP	11.4	2.59e-30	1.88e-29	1.58e-26
PI3K-Akt signaling pathway	PPP2R3B -> GYS1	UP	11.4	2.62e-30	1.89e-29	1.6e-26
NF-kappa B signaling pathway	LTA LTB -> TRAF1	UP	11.4	2.72e-30	1.96e-29	1.66e-26
Thyroid hormone signaling pathway	PDPK1 -> MTOR	DOWN	-11.4	2.72e-30	1.96e-29	1.66e-26
ErbB signaling pathway	NRG4 -> MYC	DOWN	-11.4	2.74e-30	1.97e-29	1.67e-26
HIF-1 signaling pathway	C00076 -> ANGPT1	UP	11.4	2.77e-30	2e-29	1.69e-26
cGMP-PKG signaling pathway	C16005 -> CNGB1	DOWN	-11.4	2.83e-30	2.03e-29	1.73e-26
Pathways in cancer	TGFA -> FIGF	UP	11.4	2.86e-30	2.05e-29	1.74e-26
PI3K-Akt signaling pathway	PTK2 -> GYS1	UP	11.4	2.91e-30	2.09e-29	1.78e-26
RIG-I-like receptor signaling pathway	TRIM25 -> NFKB1	UP	11.4	3.05e-30	2.19e-29	1.86e-26
NF-kappa B signaling pathway	LTA LTB -> VCAM1	UP	11.4	3.11e-30	2.22e-29	1.9e-26
HIF-1 signaling pathway	IFNG -> CDKN1A	UP	11.4	3.11e-30	2.22e-29	1.9e-26
Apoptosis	TNFSF10 -> CASP6	UP	11.4	3.11e-30	2.22e-29	1.9e-26
Pathways in cancer	EGF -> PTGS2	DOWN	-11.4	3.11e-30	2.22e-29	1.9e-26
HIF-1 signaling pathway	IFNG -> LTBR	UP	11.4	3.2e-30	2.28e-29	1.95e-26
HIF-1 signaling pathway	IFNG -> NOS2	UP	11.4	3.3e-30	2.34e-29	2.01e-26
HIF-1 signaling pathway	IFNG -> BCL2	UP	11.4	3.33e-30	2.36e-29	2.03e-26
HIF-1 signaling pathway	IFNG -> PGK1	UP	11.4	3.49e-30	2.48e-29	2.13e-26
Tight junction	CDC42 -> IGSF5 MPDZ	DOWN	-11.4	3.6e-30	2.55e-29	2.19e-26
HIF-1 signaling pathway	IFNG -> HK1	UP	11.4	3.63e-30	2.56e-29	2.21e-26
Adrenergic signaling in cardiomyocytes	C00547 -> ATP1B4	DOWN	-11.4	3.63e-30	2.56e-29	2.22e-26
Adrenergic signaling in cardiomyocytes	C00788 -> ATP1B4	DOWN	-11.4	3.63e-30	2.56e-29	2.22e-26
Adrenergic signaling in cardiomyocytes	C07056 -> ATP1B4	DOWN	-11.4	3.63e-30	2.56e-29	2.22e-26
NOD-like receptor signaling pathway	BIRC2 -> CASP8	UP	11.4	3.67e-30	2.58e-29	2.24e-26
Pathways in cancer	EGF -> CDKN1B	UP	11.4	3.7e-30	2.6e-29	2.26e-26
Adipocytokine signaling pathway	ADIPOQ -> C00162	DOWN	-11.4	3.81e-30	2.68e-29	2.32e-26
T cell receptor signaling pathway	PTPRC -> LAT GRAP2	UP	11.4	4.19e-30	2.94e-29	2.56e-26
T cell receptor signaling pathway	PTPRC -> GRAP2 LCP2	UP	11.4	4.19e-30	2.94e-29	2.56e-26
Adipocytokine signaling pathway	NFKB1 -> C00638	DOWN	-11.4	4.36e-30	3.05e-29	2.66e-26
Thyroid hormone signaling pathway	C02465* -> MTOR	DOWN	-11.4	4.4e-30	3.08e-29	2.68e-26
NF-kappa B signaling pathway	LTA LTB -> CXCL8	UP	11.4	4.44e-30	3.1e-29	2.71e-26
Pathways in cancer	EGF -> MAPK8	DOWN	-11.4	4.48e-30	3.13e-29	2.74e-26
Neurotrophin signaling pathway	CRK RAPGEF1 -> ATF4	UP	11.4	4.53e-30	3.16e-29	2.76e-26
HIF-1 signaling pathway	C00338 -> ANGPT1	UP	11.4	5.18e-30	3.6e-29	3.16e-26
T cell receptor signaling pathway	PTPRC -> FOS	UP	11.4	5.18e-30	3.6e-29	3.16e-26
Progesterone-mediated oocyte maturation	PLK1 -> CDK1	UP	11.4	5.18e-30	3.6e-29	3.16e-26
Pathways in cancer	TFG -> C00416	UP	11.4	5.28e-30	3.66e-29	3.22e-26
Pathways in cancer	TGFA -> BIRC5	UP	11.4	5.59e-30	3.87e-29	3.41e-26
Natural killer cell mediated cytotoxicity	HLA-G -> TNFRSF10D	UP	11.4	5.97e-30	4.14e-29	3.64e-26
B cell receptor signaling pathway	PTPN6 CD22 -> NFATC1	DOWN	-11.4	6.03e-30	4.17e-29	3.68e-26
RIG-I-like receptor signaling pathway	TRIM25 -> MAVS TMEM173	UP	11.4	6.96e-30	4.81e-29	4.25e-26
Wnt signaling pathway	SOX17 -> CCND1	UP	11.4	7.03e-30	4.85e-29	4.29e-26
FoxO signaling pathway	C00025 -> SOD2	UP	11.4	7.3e-30	5.03e-29	4.46e-26
Tight junction	PRKCA -> EPB41 TJP2 ACTB	DOWN	-11.4	7.3e-30	5.03e-29	4.46e-26
ErbB signaling pathway	BTC -> PRKCA	DOWN	-11.4	7.37e-30	5.07e-29	4.5e-26
Thyroid hormone signaling pathway	THRB* -> WNT4	DOWN	-11.3	7.73e-30	5.31e-29	4.72e-26
Natural killer cell mediated cytotoxicity	CD48 -> SH2D1B	UP	11.3	8.11e-30	5.57e-29	4.95e-26
MAPK signaling pathway	MAP4K4 -> JUN	UP	11.3	8.75e-30	6e-29	5.34e-26
HIF-1 signaling pathway	EGF -> LDHA	DOWN	-11.3	9.18e-30	6.29e-29	5.6e-26
VEGF signaling pathway	VEGFA -> NOS3	UP	11.3	9.27e-30	6.33e-29	5.65e-26
Fc gamma R-mediated phagocytosis	PTPRC -> ARPC5	UP	11.3	9.27e-30	6.33e-29	5.65e-26
ErbB signaling pathway	BTC -> CDKN1A	UP	11.3	9.36e-30	6.38e-29	5.71e-26
Leukocyte transendothelial migration	VCAM1 MSN -> MAPK14	UP	11.3	9.36e-30	6.38e-29	5.71e-26
HIF-1 signaling pathway	IFNG -> PFKL	UP	11.3	9.54e-30	6.49e-29	5.82e-26
Natural killer cell mediated cytotoxicity	HLA-B* -> TNFRSF10D	UP	11.3	9.54e-30	6.49e-29	5.82e-26
PI3K-Akt signaling pathway	LPAR6 GNB5 -> MYC	UP	11.3	9.63e-30	6.54e-29	5.87e-26
NF-kappa B signaling pathway	LTA LTB -> IKBKG CHUK IKBKB	UP	11.3	9.72e-30	6.6e-29	5.93e-26
PI3K-Akt signaling pathway	PHLPP2 -> GYS1	UP	11.3	1e-29	6.77e-29	6.1e-26
NOD-like receptor signaling pathway	SUGT1 -> MAPK8	UP	11.3	1e-29	6.77e-29	6.1e-26
Pathways in cancer	RUNX1* -> CSF1R*	UP	11.3	1.01e-29	6.83e-29	6.16e-26
Pathways in cancer	RET -> CCND1**	UP	11.3	1.02e-29	6.89e-29	6.22e-26
Adherens junction	LMO7 MLLT4 -> ACTB TJP1	DOWN	-11.3	1.06e-29	7.15e-29	6.46e-26
ErbB signaling pathway	BTC -> BAD	UP	11.3	1.08e-29	7.28e-29	6.59e-26
Chemokine signaling pathway	GRK7 -> WAS	UP	11.3	1.19e-29	7.99e-29	7.24e-26
Natural killer cell mediated cytotoxicity	HLA-G -> FAS	UP	11.3	1.2e-29	8.06e-29	7.31e-26
Pathways in cancer	TGFA -> CCND1**	UP	11.3	1.23e-29	8.29e-29	7.52e-26
HIF-1 signaling pathway	IFNG -> NOS3	UP	11.3	1.32e-29	8.85e-29	8.04e-26
HIF-1 signaling pathway	IFNG -> TFRC	UP	11.3	1.36e-29	9.09e-29	8.27e-26
Natural killer cell mediated cytotoxicity	HLA-A -> TNFRSF10D	UP	11.3	1.37e-29	9.17e-29	8.35e-26
VEGF signaling pathway	VEGFA -> SHC2	UP	11.3	1.41e-29	9.42e-29	8.59e-26
p53 signaling pathway	ATM -> CCNG1	UP	11.3	1.49e-29	9.91e-29	9.1e-26
T cell receptor signaling pathway	PTPN6 PDCD1 -> NFATC1	UP	11.3	1.49e-29	9.91e-29	9.1e-26
PPAR signaling pathway	C02165 -> HMGCS2	DOWN	-11.3	1.49e-29	9.91e-29	9.09e-26
PPAR signaling pathway	br08303(C10AB fibrates) -> HMGCS2	DOWN	-11.3	1.49e-29	9.91e-29	9.09e-26
PPAR signaling pathway	br08303(S01BC Antiinflammatory agents -> HMGCS2	DOWN	-11.3	1.49e-29	9.91e-29	9.09e-26
PPAR signaling pathway	C15493 -> HMGCS2	DOWN	-11.3	1.49e-29	9.91e-29	9.09e-26
NOD-like receptor signaling pathway	CARD18 -> NLRC4 PYCARD	UP	11.3	1.51e-29	9.99e-29	9.19e-26
Natural killer cell mediated cytotoxicity	HLA-B -> TNFRSF10D	UP	11.3	1.55e-29	1.03e-28	9.45e-26
T cell receptor signaling pathway	PTPRC -> CD3E	UP	11.3	1.58e-29	1.05e-28	9.63e-26
Wnt signaling pathway	SFRP1 -> MYC	UP	11.3	1.66e-29	1.1e-28	1.01e-25
Toll-like receptor signaling pathway	CD14 -> CASP8	UP	11.3	1.69e-29	1.12e-28	1.03e-25
T cell receptor signaling pathway	PTPRC -> RHOA	UP	11.3	1.7e-29	1.12e-28	1.04e-25
Natural killer cell mediated cytotoxicity	HLA-B* -> FAS	UP	11.3	1.72e-29	1.13e-28	1.05e-25
T cell receptor signaling pathway	CBLC -> FOS	UP	11.3	1.77e-29	1.17e-28	1.08e-25
Sphingolipid signaling pathway	C00195 -> BAX	UP	11.3	1.79e-29	1.18e-28	1.09e-25
Pathways in cancer	RUNX1 -> PPARD	UP	11.3	1.94e-29	1.28e-28	1.19e-25
Pathways in cancer	TFG -> CCND1***	UP	11.3	1.98e-29	1.3e-28	1.21e-25
p53 signaling pathway	CDKN2A -> CASP3	UP	11.3	2.1e-29	1.38e-28	1.28e-25
Natural killer cell mediated cytotoxicity	HLA-A -> FAS	UP	11.3	2.22e-29	1.46e-28	1.36e-25
Neurotrophin signaling pathway	NTF4 -> ATF4	UP	11.2	2.33e-29	1.52e-28	1.42e-25
Natural killer cell mediated cytotoxicity	HLA-B -> FAS	UP	11.2	2.35e-29	1.54e-28	1.43e-25
Ras signaling pathway	GRB2 PTPN11 -> ABL1	UP	11.2	2.4e-29	1.56e-28	1.46e-25
p53 signaling pathway	ATM -> CDK2 CCNE1	UP	11.2	2.46e-29	1.61e-28	1.5e-25
TNF signaling pathway	TRAF2 -> CASP3	UP	11.2	2.58e-29	1.68e-28	1.58e-25
p53 signaling pathway	CDKN2A -> TP73	UP	11.2	2.58e-29	1.68e-28	1.58e-25
Pathways in cancer	MYC MAX -> E2F1	UP	11.2	2.61e-29	1.7e-28	1.59e-25
Tight junction	ACTN4 MAGI3 -> AKT3	UP	11.2	2.71e-29	1.76e-28	1.65e-25
PI3K-Akt signaling pathway	CSF1 -> GYS1	UP	11.2	2.73e-29	1.77e-28	1.67e-25
Rap1 signaling pathway	ADORA2A -> ACTB	UP	11.2	2.76e-29	1.79e-28	1.68e-25
NOD-like receptor signaling pathway	BIRC2 -> MAPK1	UP	11.2	2.76e-29	1.79e-28	1.68e-25
FoxO signaling pathway	C00025 -> ATM	UP	11.2	2.79e-29	1.8e-28	1.7e-25
MAPK signaling pathway	HSPA1A -> TP53	UP	11.2	2.87e-29	1.85e-28	1.75e-25
PI3K-Akt signaling pathway	LPAR6 GNB5 -> NOS3	UP	11.2	3.03e-29	1.96e-28	1.85e-25
Pathways in cancer	TGFA -> CCND1	UP	11.2	3.09e-29	1.99e-28	1.89e-25
PI3K-Akt signaling pathway	MTCP1 -> MYB	UP	11.2	3.18e-29	2.05e-28	1.94e-25
NF-kappa B signaling pathway	LTA LTB -> XIAP	UP	11.2	3.27e-29	2.11e-28	2e-25
HIF-1 signaling pathway	CYBB -> HK1	UP	11.2	3.33e-29	2.14e-28	2.03e-25
p53 signaling pathway	BBC3 -> CDK2 CCNE1	UP	11.2	3.46e-29	2.22e-28	2.11e-25
p53 signaling pathway	ATR -> TP73	UP	11.2	3.8e-29	2.44e-28	2.32e-25
Pathways in cancer	RUNX1 -> CSF1R*	UP	11.2	3.84e-29	2.46e-28	2.34e-25
p53 signaling pathway	ATM -> EI24	UP	11.2	3.88e-29	2.48e-28	2.37e-25
Pathways in cancer	EGF -> MMP1	DOWN	-11.2	3.88e-29	2.48e-28	2.37e-25
Pathways in cancer	ABL1 -> CCND1**	UP	11.2	3.91e-29	2.5e-28	2.39e-25
FoxO signaling pathway	CSNK1E -> ATG12	UP	11.2	4.1e-29	2.62e-28	2.5e-25
Sphingolipid signaling pathway	C00195 -> BAX*	UP	11.2	4.18e-29	2.67e-28	2.55e-25
Pathways in cancer	LAMC3 -> FOXO1	DOWN	-11.2	4.38e-29	2.79e-28	2.67e-25
Pathways in cancer	CDKN2A* -> E2F1	UP	11.2	4.64e-29	2.95e-28	2.83e-25
NOD-like receptor signaling pathway	CARD18 -> CASP1 PYCARD	UP	11.2	4.68e-29	2.97e-28	2.86e-25
Fc epsilon RI signaling pathway	LYN -> MAPK14	UP	11.2	4.77e-29	3.03e-28	2.91e-25
FoxO signaling pathway	STK4 -> CDKN2B	UP	11.2	4.81e-29	3.05e-28	2.94e-25
T cell receptor signaling pathway	PTPN6 CTLA4 -> NFATC1	UP	11.2	5e-29	3.17e-28	3.05e-25
Adherens junction	CDH1 -> CDH1*	DOWN	-11.2	5.05e-29	3.19e-28	3.08e-25
mTOR signaling pathway	DDIT4 -> RPTOR MTOR MLST8	DOWN	-11.2	5.34e-29	3.38e-28	3.26e-25
Hippo signaling pathway	YAP1* -> ITGB2	UP	11.2	5.39e-29	3.4e-28	3.29e-25
PI3K-Akt signaling pathway	MTCP1 -> MYC	UP	11.2	5.39e-29	3.4e-28	3.29e-25
AMPK signaling pathway	ADRA1A -> SCD	UP	11.2	5.44e-29	3.43e-28	3.32e-25
Toll-like receptor signaling pathway	TLR2 TLR6 -> CCL4L1	UP	11.2	5.44e-29	3.43e-28	3.32e-25
ErbB signaling pathway	EGFR* -> MYC	UP	11.2	5.81e-29	3.65e-28	3.55e-25
NF-kappa B signaling pathway	TNFSF14 -> CCL4L1	UP	11.2	5.92e-29	3.72e-28	3.61e-25
Pathways in cancer	RUNX1 -> MYC***	UP	11.2	6.03e-29	3.79e-28	3.68e-25
Rap1 signaling pathway	MRAS -> ITGAL	UP	11.2	6.09e-29	3.82e-28	3.72e-25
FoxO signaling pathway	IL10 -> FASLG	UP	11.2	6.44e-29	4.04e-28	3.93e-25
Glucagon signaling pathway	PRMT1 -> G6PC	DOWN	-11.2	6.75e-29	4.23e-28	4.12e-25
HIF-1 signaling pathway	RBX1 TCEB2 TCEB1 VHL -> TIMP1*	UP	11.2	7.01e-29	4.37e-28	4.28e-25
HIF-1 signaling pathway	RBX1 TCEB2 TCEB1 VHL -> TIMP1	UP	11.2	7.01e-29	4.37e-28	4.28e-25
Neurotrophin signaling pathway	BDNF -> BAX	UP	11.2	7.01e-29	4.37e-28	4.28e-25
FoxO signaling pathway	CSNK1E -> BNIP3	UP	11.2	7.14e-29	4.45e-28	4.36e-25
T cell receptor signaling pathway	CBLC -> LAT GRAP2	UP	11.1	7.21e-29	4.48e-28	4.4e-25
T cell receptor signaling pathway	CBLC -> GRAP2 LCP2	UP	11.1	7.21e-29	4.48e-28	4.4e-25
Ras signaling pathway	GRB2 GAB1 -> ABL1	UP	11.1	8.15e-29	5.06e-28	4.97e-25
Hepatitis C	TLR3 -> IKBKG CHUK IKBKB	UP	11.1	8.3e-29	5.15e-28	5.06e-25
Ras signaling pathway	NF1 -> ABL1	UP	11.1	8.54e-29	5.29e-28	5.21e-25
Pathways in cancer	PDGFA -> FOXO1	DOWN	-11.1	8.62e-29	5.34e-28	5.26e-25
Ras signaling pathway	RASA4B -> ABL1	UP	11.1	9.03e-29	5.59e-28	5.51e-25
Ras signaling pathway	RASGRP1* -> RASSF5	UP	11.1	9.2e-29	5.69e-28	5.61e-25
HIF-1 signaling pathway	IFNG -> PFKFB3	UP	11.1	9.29e-29	5.74e-28	5.67e-25
NF-kappa B signaling pathway	LTA LTB -> NFKB2	UP	11.1	9.46e-29	5.84e-28	5.77e-25
NOD-like receptor signaling pathway	SUGT1 -> MAPK14	UP	11.1	9.73e-29	6e-28	5.94e-25
Apoptosis	ATM -> TP53	UP	11.1	1.01e-28	6.22e-28	6.16e-25
Fc epsilon RI signaling pathway	LYN -> AKT3	UP	11.1	1.11e-28	6.82e-28	6.77e-25
MAPK signaling pathway	DUSP10* -> MEF2C	UP	11.1	1.12e-28	6.87e-28	6.83e-25
Hippo signaling pathway	WNT16 -> CCND1	UP	11.1	1.12e-28	6.87e-28	6.83e-25
NF-kappa B signaling pathway	LTA LTB -> GADD45B	UP	11.1	1.12e-28	6.87e-28	6.83e-25
Adrenergic signaling in cardiomyocytes	C00547 -> MAPK14	DOWN	-11.1	1.13e-28	6.91e-28	6.9e-25
Adrenergic signaling in cardiomyocytes	C00788 -> MAPK14	DOWN	-11.1	1.13e-28	6.91e-28	6.9e-25
Adrenergic signaling in cardiomyocytes	C07056 -> MAPK14	DOWN	-11.1	1.13e-28	6.91e-28	6.9e-25
Rap1 signaling pathway	CSF1 -> AKT3	UP	11.1	1.16e-28	7.09e-28	7.09e-25
MAPK signaling pathway	DUSP10 -> ATF4*	UP	11.1	1.16e-28	7.09e-28	7.09e-25
FoxO signaling pathway	NLK -> CCND1	UP	11.1	1.22e-28	7.42e-28	7.43e-25
NF-kappa B signaling pathway	RELB NFKB2 -> ICAM1	UP	11.1	1.23e-28	7.49e-28	7.5e-25
AMPK signaling pathway	C00076 -> SCD	UP	11.1	1.28e-28	7.75e-28	7.79e-25
AMPK signaling pathway	CAMKK2* -> SCD	UP	11.1	1.28e-28	7.75e-28	7.79e-25
Cell cycle	WEE2 -> RB1	UP	11.1	1.28e-28	7.75e-28	7.79e-25
Focal adhesion	ITGB1 CAV1 -> BIRC2	UP	11.1	1.34e-28	8.11e-28	8.16e-25
NOD-like receptor signaling pathway	BIRC2 -> MAPK8	UP	11.1	1.35e-28	8.18e-28	8.23e-25
Adrenergic signaling in cardiomyocytes	C00076 -> SCN1B	UP	11.1	1.36e-28	8.25e-28	8.31e-25
Ras signaling pathway	GRB2 PTPN11 -> STK4 STK4	UP	11.1	1.4e-28	8.47e-28	8.55e-25
MAPK signaling pathway	DUSP10 -> MYC	UP	11.1	1.48e-28	8.94e-28	9.04e-25
MAPK signaling pathway	HSPA1A -> ELK1	UP	11.1	1.48e-28	8.94e-28	9.04e-25
MAPK signaling pathway	ZAK -> TP53	UP	11.1	1.57e-28	9.44e-28	9.56e-25
cAMP signaling pathway	GHRL -> CREB3 CREBBP	DOWN	-11.1	1.57e-28	9.44e-28	9.56e-25
ErbB signaling pathway	NRG4 -> CDKN1B	UP	11.1	1.58e-28	9.52e-28	9.65e-25
Gap junction	ADRB1 -> GJA1 TJP1	DOWN	-11.1	1.66e-28	9.96e-28	1.01e-24
HIF-1 signaling pathway	C00338 -> ENO1	UP	11.1	1.79e-28	1.07e-27	1.09e-24
T cell receptor signaling pathway	ICOS -> NFATC1	UP	11.1	1.85e-28	1.11e-27	1.13e-24
Ras signaling pathway	ZAP70 -> RAC1**	UP	11.1	1.96e-28	1.17e-27	1.2e-24
Jak-STAT signaling pathway	CISH -> MYC	UP	11.1	2.01e-28	1.21e-27	1.23e-24
PI3K-Akt signaling pathway	PPP2R3B -> CASP9	DOWN	-11.1	2.13e-28	1.27e-27	1.3e-24
MAPK signaling pathway	MAP3K8 -> ATF4*	UP	11.1	2.15e-28	1.29e-27	1.31e-24
Gap junction	ADRB1 -> GJA1 GJA1	DOWN	-11.1	2.17e-28	1.29e-27	1.32e-24
Gap junction	ADRB1 -> GJA1 GJA1*	DOWN	-11.1	2.17e-28	1.29e-27	1.32e-24
Gap junction	ADRB1 -> GJA1 GJA1**	DOWN	-11.1	2.17e-28	1.29e-27	1.32e-24
Apoptosis	TNFSF10 -> DFFB	UP	11	2.23e-28	1.33e-27	1.36e-24
Insulin signaling pathway	SOCS4 -> G6PC	DOWN	-11	2.23e-28	1.33e-27	1.36e-24
PI3K-Akt signaling pathway	LPAR6 GNB5 -> MYB	UP	11	2.31e-28	1.37e-27	1.41e-24
Fc gamma R-mediated phagocytosis	PTPRC -> C04637 GSN	UP	11	2.34e-28	1.39e-27	1.43e-24
HIF-1 signaling pathway	IFNG -> TF	UP	11	2.4e-28	1.42e-27	1.47e-24
Jak-STAT signaling pathway	IL24 -> SPRY1	UP	11	2.54e-28	1.5e-27	1.55e-24
Neurotrophin signaling pathway	GRB2 SOS1 -> ATF4	UP	11	2.54e-28	1.5e-27	1.55e-24
Thyroid hormone signaling pathway	C02465 -> SLC9A1	DOWN	-11	2.69e-28	1.59e-27	1.64e-24
Thyroid hormone signaling pathway	C01829 -> SLC9A1	DOWN	-11	2.69e-28	1.59e-27	1.64e-24
FoxO signaling pathway	CSNK1E -> CCNB3	UP	11	2.76e-28	1.63e-27	1.69e-24
AMPK signaling pathway	STK11 STRADB CAB39 -> SLC2A4*	DOWN	-11	2.76e-28	1.63e-27	1.69e-24
Pathways in cancer	RASSF1 -> FOXO1	DOWN	-11	2.82e-28	1.66e-27	1.72e-24
Pathways in cancer	EGF -> TP53	UP	11	2.92e-28	1.72e-27	1.78e-24
NF-kappa B signaling pathway	TNFSF14 -> NFKB2*	UP	11	2.95e-28	1.73e-27	1.8e-24
PPAR signaling pathway	C02165 -> ACADM	DOWN	-11	3.09e-28	1.81e-27	1.88e-24
PPAR signaling pathway	br08303(C10AB fibrates) -> ACADM	DOWN	-11	3.09e-28	1.81e-27	1.88e-24
PPAR signaling pathway	br08303(S01BC Antiinflammatory agents -> ACADM	DOWN	-11	3.09e-28	1.81e-27	1.88e-24
PPAR signaling pathway	C15493 -> ACADM	DOWN	-11	3.09e-28	1.81e-27	1.88e-24
T cell receptor signaling pathway	PTPN6 PDCD1 -> LAT GRAP2	UP	11	3.12e-28	1.82e-27	1.9e-24
T cell receptor signaling pathway	PTPN6 PDCD1 -> GRAP2 LCP2	UP	11	3.12e-28	1.82e-27	1.9e-24
Insulin signaling pathway	PTPRF -> G6PC	DOWN	-11	3.21e-28	1.87e-27	1.96e-24
Pathways in cancer	TFG -> FOXO1	DOWN	-11	3.21e-28	1.87e-27	1.96e-24
TNF signaling pathway	LTA -> NFKB1*	UP	11	3.24e-28	1.89e-27	1.97e-24
PI3K-Akt signaling pathway	MTCP1 -> NOS3	UP	11	3.79e-28	2.2e-27	2.31e-24
Wnt signaling pathway	CHD8 -> MYC	UP	11	3.82e-28	2.22e-27	2.33e-24
Jak-STAT signaling pathway	IL24 -> MYC	UP	11	4.04e-28	2.35e-27	2.47e-24
PI3K-Akt signaling pathway	LPAR6 GNB5 -> C8orf44-SGK3	UP	11	4.12e-28	2.39e-27	2.51e-24
HIF-1 signaling pathway	C00007 -> EDN1	UP	11	4.23e-28	2.45e-27	2.58e-24
HIF-1 signaling pathway	C14818 -> EDN1	UP	11	4.23e-28	2.45e-27	2.58e-24
HIF-1 signaling pathway	C00072 -> EDN1	UP	11	4.23e-28	2.45e-27	2.58e-24
HIF-1 signaling pathway	C00026 -> EDN1	UP	11	4.23e-28	2.45e-27	2.58e-24
Sphingolipid signaling pathway	C16845 -> SMPD1	DOWN	-11	4.56e-28	2.61e-27	2.78e-24
cAMP signaling pathway	C01996 -> MAPK8	DOWN	-11	4.56e-28	2.61e-27	2.78e-24
cAMP signaling pathway	C00334 -> MAPK8	DOWN	-11	4.56e-28	2.61e-27	2.78e-24
cAMP signaling pathway	C16010 -> MAPK8	DOWN	-11	4.56e-28	2.61e-27	2.78e-24
cAMP signaling pathway	C15949 -> MAPK8	DOWN	-11	4.56e-28	2.61e-27	2.78e-24
cAMP signaling pathway	C16022 -> MAPK8	DOWN	-11	4.56e-28	2.61e-27	2.78e-24
cAMP signaling pathway	C00186 -> MAPK8	DOWN	-11	4.56e-28	2.61e-27	2.78e-24
cAMP signaling pathway	C01089 -> MAPK8	DOWN	-11	4.56e-28	2.61e-27	2.78e-24
cAMP signaling pathway	C20793 -> MAPK8	DOWN	-11	4.56e-28	2.61e-27	2.78e-24
cAMP signaling pathway	C00042 -> MAPK8	DOWN	-11	4.56e-28	2.61e-27	2.78e-24
cAMP signaling pathway	C00746 -> MAPK8	DOWN	-11	4.56e-28	2.61e-27	2.78e-24
Pathways in cancer	TGFA -> TRAF1	UP	11	4.77e-28	2.73e-27	2.91e-24
Insulin signaling pathway	INS -> G6PC	DOWN	-11	4.82e-28	2.75e-27	2.94e-24
FoxO signaling pathway	CSNK1E -> CDKN2B	UP	11	5.48e-28	3.13e-27	3.34e-24
AMPK signaling pathway	MAP3K7 -> SLC2A4*	DOWN	-11	5.48e-28	3.13e-27	3.34e-24
NF-kappa B signaling pathway	TNFSF14 -> BIRC2	UP	11	5.58e-28	3.18e-27	3.41e-24
Tight junction	PRKCA* -> TJP1 SHROOM1	DOWN	-11	5.63e-28	3.21e-27	3.44e-24
T cell receptor signaling pathway	CBLC -> RHOA	UP	11	5.69e-28	3.23e-27	3.47e-24
T cell receptor signaling pathway	CBLC -> CD3E	UP	11	5.74e-28	3.26e-27	3.5e-24
mTOR signaling pathway	DDIT4 -> EIF4B	DOWN	-11	5.79e-28	3.28e-27	3.53e-24
Pathways in cancer	TGFA -> CASP9	DOWN	-11	5.79e-28	3.28e-27	3.53e-24
Focal adhesion	ITGB1 CAV1 -> ZYX ACTB	UP	11	5.9e-28	3.34e-27	3.6e-24
FoxO signaling pathway	STK4 -> BNIP3	UP	11	5.96e-28	3.37e-27	3.63e-24
p53 signaling pathway	ATM -> PTEN	UP	11	5.96e-28	3.37e-27	3.63e-24
MAPK signaling pathway	ZAK -> ELK1	UP	11	6.24e-28	3.52e-27	3.8e-24
Tight junction	PRKCA -> ACTB SHROOM1	DOWN	-11	6.24e-28	3.52e-27	3.8e-24
Tight junction	ZAK -> TJP1 SHROOM1	DOWN	-11	6.29e-28	3.55e-27	3.84e-24
NOD-like receptor signaling pathway	NLRP1 PYCARD -> CASP5	UP	10.9	6.48e-28	3.65e-27	3.95e-24
RIG-I-like receptor signaling pathway	TRIM25 -> MAVS TRAF3 TRADD	UP	10.9	6.9e-28	3.88e-27	4.21e-24
Insulin signaling pathway	PTPN1 -> G6PC	DOWN	-10.9	7.03e-28	3.95e-27	4.29e-24
T cell receptor signaling pathway	PTPRC -> NFKB1	UP	10.9	7.1e-28	3.99e-27	4.33e-24
Fc epsilon RI signaling pathway	LYN -> PLA2G4B	UP	10.9	7.16e-28	4.02e-27	4.37e-24
Leukocyte transendothelial migration	CXCR4 GNAI1 -> MAPK14	UP	10.9	7.16e-28	4.02e-27	4.37e-24
AMPK signaling pathway	C00665 -> PFKL	UP	10.9	7.64e-28	4.28e-27	4.66e-24
Ras signaling pathway	NF1 -> PLD1	UP	10.9	7.85e-28	4.39e-27	4.79e-24
Pathways in cancer	RET -> STK4	UP	10.9	7.92e-28	4.43e-27	4.83e-24
VEGF signaling pathway	VEGFA -> PTK2	UP	10.9	8e-28	4.47e-27	4.88e-24
Wnt signaling pathway	TP53 -> SIAH1	UP	10.9	8.3e-28	4.63e-27	5.06e-24
Glucagon signaling pathway	PRMT1 -> CPT1C	DOWN	-10.9	8.45e-28	4.71e-27	5.16e-24
MAPK signaling pathway	MAP4K4 -> JUND	UP	10.9	8.53e-28	4.75e-27	5.2e-24
Pathways in cancer	KITLG -> CCND1*	UP	10.9	8.77e-28	4.88e-27	5.35e-24
T cell receptor signaling pathway	PTPN6 CTLA4 -> LAT GRAP2	UP	10.9	8.93e-28	4.96e-27	5.45e-24
T cell receptor signaling pathway	PTPN6 CTLA4 -> GRAP2 LCP2	UP	10.9	8.93e-28	4.96e-27	5.45e-24
PI3K-Akt signaling pathway	PTEN -> PRKCA	DOWN	-10.9	9.01e-28	5e-27	5.5e-24
PPAR signaling pathway	C15493** -> ILK	UP	10.9	9.1e-28	5.04e-27	5.55e-24
Toll-like receptor signaling pathway	TLR2 TLR6 -> CCL3L3	UP	10.9	9.26e-28	5.13e-27	5.65e-24
Pathways in cancer	EGF -> TRAF1	DOWN	-10.9	9.26e-28	5.13e-27	5.65e-24
Jak-STAT signaling pathway	CSF2 -> SPRY1	UP	10.9	9.35e-28	5.17e-27	5.7e-24
Sphingolipid signaling pathway	C06124 -> RAC1	UP	10.9	9.79e-28	5.41e-27	5.97e-24
p53 signaling pathway	ATM -> RFWD2	UP	10.9	9.79e-28	5.41e-27	5.97e-24
Jak-STAT signaling pathway	CSF2 -> MYC	UP	10.9	9.88e-28	5.45e-27	6.03e-24
Glucagon signaling pathway	C00076 -> G6PC	DOWN	-10.9	9.88e-28	5.45e-27	6.03e-24
HIF-1 signaling pathway	RBX1 TCEB2 TCEB1 VHL -> FLT1	UP	10.9	1.01e-27	5.54e-27	6.14e-24
Pathways in cancer	EGF -> BCL2L1*	DOWN	-10.9	1.01e-27	5.54e-27	6.14e-24
NF-kappa B signaling pathway	TNFSF14 -> TRAF1	UP	10.9	1.02e-27	5.58e-27	6.2e-24
ErbB signaling pathway	TGFA -> ELK1*	UP	10.9	1.02e-27	5.62e-27	6.25e-24
NF-kappa B signaling pathway	TNFSF14 -> TNFAIP3	UP	10.9	1.02e-27	5.62e-27	6.25e-24
Calcium signaling pathway	PHKA1 CALML6 -> ADCY1	UP	10.9	1.11e-27	6.1e-27	6.79e-24
NOD-like receptor signaling pathway	BIRC2 -> MAPK14	UP	10.9	1.17e-27	6.38e-27	7.11e-24
FoxO signaling pathway	PRMT1 -> PLK4	UP	10.9	1.2e-27	6.56e-27	7.31e-24
MAPK signaling pathway	PPM1B -> ATF4	UP	10.9	1.21e-27	6.6e-27	7.38e-24
FoxO signaling pathway	NLK -> PLK4	UP	10.9	1.21e-27	6.6e-27	7.38e-24
FoxO signaling pathway	C00025 -> CDKN1B	UP	10.9	1.3e-27	7.1e-27	7.94e-24
Apoptosis	IRAK3 -> NFKBIA	UP	10.9	1.31e-27	7.16e-27	8.01e-24
Pathways in cancer	KITLG -> TP53	UP	10.9	1.33e-27	7.22e-27	8.08e-24
B cell receptor signaling pathway	PTPN6 CD22 -> RAC1	DOWN	-10.9	1.39e-27	7.55e-27	8.46e-24
ErbB signaling pathway	NRG1 -> ELK1	DOWN	-10.9	1.47e-27	7.97e-27	8.94e-24
Pathways in cancer	RASSF1 -> CASP9	DOWN	-10.9	1.49e-27	8.11e-27	9.11e-24
Gap junction	CSNK1D -> GJA1 GJA1***	UP	10.9	1.58e-27	8.56e-27	9.62e-24
NF-kappa B signaling pathway	CD14 -> NFKB2*	UP	10.9	1.59e-27	8.63e-27	9.71e-24
HIF-1 signaling pathway	IFNG -> TEK	UP	10.9	1.61e-27	8.71e-27	9.81e-24
Pathways in cancer	RARA -> MYC***	UP	10.9	1.73e-27	9.35e-27	1.05e-23
p53 signaling pathway	BBC3 -> RPRM	DOWN	-10.7	1.87e-27	1.01e-26	1.14e-23
Fc gamma R-mediated phagocytosis	PTPRC -> ARF6*	UP	10.9	1.91e-27	1.03e-26	1.17e-23
GnRH signaling pathway	GNRH1 -> CAMK2A	UP	10.9	1.91e-27	1.03e-26	1.17e-23
Pathways in cancer	ABL1 -> FIGF**	UP	10.9	1.91e-27	1.03e-26	1.17e-23
Ras signaling pathway	GRB2 PTPN11 -> RAB5A	UP	10.9	1.93e-27	1.04e-26	1.18e-23
Chemokine signaling pathway	GRK7 -> STAT1	UP	10.9	1.93e-27	1.04e-26	1.18e-23
Chemokine signaling pathway	GRK7 -> PARD3 PRKCZ TIAM1	UP	10.9	1.98e-27	1.07e-26	1.21e-23
ErbB signaling pathway	HBEGF -> BAD	UP	10.9	2e-27	1.07e-26	1.22e-23
Chemokine signaling pathway	CCL26 -> MAPK1	UP	10.8	2.06e-27	1.1e-26	1.25e-23
RIG-I-like receptor signaling pathway	DHX58 -> MAVS TMEM173	UP	10.8	2.07e-27	1.11e-26	1.27e-23
GnRH signaling pathway	GNRH1 -> MAPK7	UP	10.8	2.13e-27	1.14e-26	1.3e-23
Leukocyte transendothelial migration	MLLT4 RAP1A -> SIPA1	UP	10.8	2.21e-27	1.18e-26	1.35e-23
Pathways in cancer	DAPK1 -> CCND1***	UP	10.8	2.25e-27	1.21e-26	1.37e-23
Pathways in cancer	C00951 -> KLK3	DOWN	-9.12	2.26e-27	1.21e-26	1.38e-23
Pathways in cancer	C00535 -> KLK3	DOWN	-9.12	2.26e-27	1.21e-26	1.38e-23
Pathways in cancer	C03917 -> KLK3	DOWN	-9.12	2.26e-27	1.21e-26	1.38e-23
HIF-1 signaling pathway	CYBB -> PGK1	UP	10.8	2.29e-27	1.22e-26	1.4e-23
AMPK signaling pathway	STK11 STRADB CAB39 -> PPARGC1A**	DOWN	-10.8	2.34e-27	1.24e-26	1.42e-23
Insulin signaling pathway	MAPK8 -> G6PC	DOWN	-10.8	2.4e-27	1.28e-26	1.46e-23
p53 signaling pathway	ATM -> PPM1D	UP	10.8	2.44e-27	1.3e-26	1.49e-23
Insulin signaling pathway	IKBKB -> G6PC	DOWN	-10.8	2.54e-27	1.35e-26	1.55e-23
AMPK signaling pathway	STK11 STRADB CAB39 -> HMGCR	DOWN	-10.8	2.56e-27	1.36e-26	1.56e-23
cAMP signaling pathway	NPY -> CREB3 CREBBP	DOWN	-10.8	2.65e-27	1.41e-26	1.62e-23
Pathways in cancer	PTEN -> FOXO1	DOWN	-10.8	2.65e-27	1.41e-26	1.62e-23
Ras signaling pathway	GRB2 GAB1 -> RAC1**	DOWN	-10.8	2.75e-27	1.46e-26	1.68e-23
HIF-1 signaling pathway	C00338 -> TIMP1*	UP	10.8	2.78e-27	1.47e-26	1.69e-23
HIF-1 signaling pathway	C00338 -> TIMP1	UP	10.8	2.78e-27	1.47e-26	1.69e-23
PPAR signaling pathway	C02165 -> ACAA1	DOWN	-10.8	2.96e-27	1.56e-26	1.81e-23
PPAR signaling pathway	br08303(C10AB fibrates) -> ACAA1	DOWN	-10.8	2.96e-27	1.56e-26	1.81e-23
PPAR signaling pathway	br08303(S01BC Antiinflammatory agents -> ACAA1	DOWN	-10.8	2.96e-27	1.56e-26	1.81e-23
PPAR signaling pathway	C15493 -> ACAA1	DOWN	-10.8	2.96e-27	1.56e-26	1.81e-23
AMPK signaling pathway	MAP3K7 -> PPARGC1A**	DOWN	-10.8	2.99e-27	1.57e-26	1.82e-23
Wnt signaling pathway	SMAD4 -> CCND1	UP	10.8	3.07e-27	1.61e-26	1.87e-23
NF-kappa B signaling pathway	TNFSF14 -> BCL2L1	UP	10.8	3.42e-27	1.8e-26	2.09e-23
Focal adhesion	ITGB1 PRKCA -> CCND1	UP	10.8	3.42e-27	1.8e-26	2.09e-23
Pathways in cancer	PDGFA -> CCND1**	UP	10.8	3.42e-27	1.8e-26	2.09e-23
mTOR signaling pathway	DDIT4 -> RPS6	DOWN	-10.8	3.49e-27	1.83e-26	2.13e-23
Pathways in cancer	ABL1 -> FOXO1	DOWN	-10.8	3.49e-27	1.83e-26	2.13e-23
Wnt signaling pathway	MAP3K7 -> MYC	UP	10.8	3.52e-27	1.84e-26	2.15e-23
Toll-like receptor signaling pathway	CD14 -> CXCL8	UP	10.8	3.58e-27	1.87e-26	2.19e-23
Ras signaling pathway	GRB2 GAB1 -> STK4 STK4	UP	10.8	3.65e-27	1.91e-26	2.23e-23
FoxO signaling pathway	PRMT1 -> CCND1	UP	10.8	3.72e-27	1.94e-26	2.27e-23
HIF-1 signaling pathway	C00076 -> TEK	DOWN	-10.8	3.78e-27	1.97e-26	2.31e-23
Toll-like receptor signaling pathway	TLR2 TLR6 -> CXCL8	UP	10.8	3.78e-27	1.97e-26	2.31e-23
Rap1 signaling pathway	ADORA2A -> ITGAL	UP	10.8	3.85e-27	2e-26	2.35e-23
NF-kappa B signaling pathway	TNFSF14 -> IKBKG CHUK IKBKB	UP	10.8	3.85e-27	2e-26	2.35e-23
HIF-1 signaling pathway	RBX1 TCEB2 TCEB1 VHL -> ENO1	UP	10.8	3.92e-27	2.03e-26	2.39e-23
FoxO signaling pathway	C00025 -> BCL6	UP	10.8	3.92e-27	2.03e-26	2.39e-23
FoxO signaling pathway	C00025 -> BCL6*	UP	10.8	3.92e-27	2.03e-26	2.39e-23
Neurotrophin signaling pathway	NGF -> ATF4	UP	10.8	3.92e-27	2.03e-26	2.39e-23
HIF-1 signaling pathway	C00007 -> TFRC	UP	10.8	4.11e-27	2.12e-26	2.5e-23
HIF-1 signaling pathway	C14818 -> TFRC	UP	10.8	4.11e-27	2.12e-26	2.5e-23
HIF-1 signaling pathway	C00072 -> TFRC	UP	10.8	4.11e-27	2.12e-26	2.5e-23
HIF-1 signaling pathway	C00026 -> TFRC	UP	10.8	4.11e-27	2.12e-26	2.5e-23
Hepatitis C	IKBKG -> NFKB1	UP	10.8	4.14e-27	2.14e-26	2.53e-23
Chemokine signaling pathway	CCL26 -> WAS	UP	10.8	4.22e-27	2.18e-26	2.57e-23
HIF-1 signaling pathway	CYBB -> FLT1	UP	10.8	4.3e-27	2.21e-26	2.62e-23
Ras signaling pathway	HTR7 -> ABL1	UP	10.8	4.33e-27	2.23e-26	2.64e-23
MAPK signaling pathway	PPM1A -> ELK1	UP	10.8	4.37e-27	2.25e-26	2.67e-23
ErbB signaling pathway	EGF -> ELK1*	DOWN	-10.8	4.41e-27	2.27e-26	2.69e-23
Leukocyte transendothelial migration	PECAM1 CTNNB1 -> PECAM1	UP	10.8	4.54e-27	2.33e-26	2.77e-23
MAPK signaling pathway	C00338 -> MEF2C	UP	10.8	4.97e-27	2.55e-26	3.03e-23
T cell receptor signaling pathway	ICOS -> CD40LG	UP	10.8	5.01e-27	2.57e-26	3.05e-23
Rap1 signaling pathway	CDH1* -> PRKCI PARD6A PARD3	DOWN	-10.8	5.01e-27	2.57e-26	3.06e-23
RIG-I-like receptor signaling pathway	CYLD -> NFKB1	UP	10.8	5.1e-27	2.61e-26	3.11e-23
NF-kappa B signaling pathway	TNFSF14 -> VCAM1	UP	10.8	5.44e-27	2.78e-26	3.32e-23
Fc gamma R-mediated phagocytosis	PTPRC -> WAS	UP	10.8	5.54e-27	2.83e-26	3.38e-23
NF-kappa B signaling pathway	TNFSF14 -> BCL2	UP	10.8	5.69e-27	2.9e-26	3.47e-23
MAPK signaling pathway	PPM1A -> ATF4	UP	10.8	5.74e-27	2.93e-26	3.5e-23
Proteoglycans in cancer	HPSE -> PLAU	DOWN	-10.8	5.9e-27	3.01e-26	3.6e-23
Notch signaling pathway	NCSTN PSENEN APH1A PSEN1 -> DTX2	UP	10.7	6.12e-27	3.11e-26	3.73e-23
Leukocyte transendothelial migration	VCAM1 MSN -> MMP2	UP	10.7	6.12e-27	3.11e-26	3.73e-23
Hippo signaling pathway	WTIP -> SAV1	DOWN	-10.7	6.28e-27	3.2e-26	3.83e-23
Pathways in cancer	KITLG -> CDKN1B	UP	10.7	6.34e-27	3.22e-26	3.87e-23
Pathways in cancer	RET -> FOXO1	DOWN	-10.7	6.58e-27	3.34e-26	4.01e-23
Focal adhesion	EGF -> VASP ACTB	UP	10.7	7.2e-27	3.65e-26	4.39e-23
Ras signaling pathway	GRB2 GAB1 -> RAB5A	UP	10.7	7.39e-27	3.74e-26	4.51e-23
Wnt signaling pathway	SFRP1 -> PPARD	UP	10.7	7.39e-27	3.74e-26	4.51e-23
PI3K-Akt signaling pathway	THEM4 -> BCL2	UP	10.7	7.6e-27	3.84e-26	4.64e-23
PI3K-Akt signaling pathway	PTEN -> GYS1	UP	10.7	8.39e-27	4.24e-26	5.12e-23
GnRH signaling pathway	GNRH1 -> PLD1	UP	10.7	8.39e-27	4.24e-26	5.12e-23
ErbB signaling pathway	EGF -> JUN	DOWN	-10.7	8.7e-27	4.38e-26	5.31e-23
NF-kappa B signaling pathway	LTA LTB -> IL1B*	UP	10.7	8.7e-27	4.38e-26	5.31e-23
GnRH signaling pathway	GNRH1 -> ELK1	UP	10.7	8.7e-27	4.38e-26	5.31e-23
NF-kappa B signaling pathway	LTA LTB -> CXCL2	UP	10.7	9.1e-27	4.58e-26	5.55e-23
Ras signaling pathway	GRB2 PTPN11 -> RAC1**	DOWN	-10.7	9.52e-27	4.78e-26	5.81e-23
MAPK signaling pathway	PPM1A -> TP53	UP	10.7	9.52e-27	4.78e-26	5.81e-23
Pathways in cancer	RASSF1 -> BCL2L1*	UP	10.7	9.69e-27	4.87e-26	5.91e-23
Adherens junction	ACP1 -> CDH1 CTNNB1	DOWN	-10.7	9.78e-27	4.91e-26	5.97e-23
FoxO signaling pathway	C00025 -> TNFSF10	UP	10.7	1.02e-26	5.13e-26	6.24e-23
NF-kappa B signaling pathway	CD14 -> TRAF1	UP	10.7	1.03e-26	5.17e-26	6.3e-23
Leukocyte transendothelial migration	MSN ICAM1 -> ACTB	UP	10.7	1.13e-26	5.65e-26	6.89e-23
AMPK signaling pathway	C00076 -> CD36	UP	10.7	1.16e-26	5.8e-26	7.08e-23
AMPK signaling pathway	CAMKK2* -> CD36	UP	10.7	1.16e-26	5.8e-26	7.08e-23
Adherens junction	PTPN6 -> CTNND1**	UP	10.7	1.2e-26	6e-26	7.34e-23
Pathways in cancer	PDGFA -> CCND1	UP	10.7	1.2e-26	6e-26	7.34e-23
Wnt signaling pathway	CTBP1 -> CCND1	UP	10.7	1.25e-26	6.22e-26	7.61e-23
Pathways in cancer	TGFA -> BCL2L1*	UP	10.7	1.3e-26	6.5e-26	7.96e-23
Pathways in cancer	ERBB2 -> CCND1*	UP	10.7	1.36e-26	6.79e-26	8.32e-23
HIF-1 signaling pathway	C00076 -> LTBR	UP	10.7	1.41e-26	7.03e-26	8.63e-23
p53 signaling pathway	ATM -> SERPINE1	UP	10.7	1.41e-26	7.03e-26	8.63e-23
Neurotrophin signaling pathway	NGF -> NFKB1*	UP	10.7	1.47e-26	7.28e-26	8.94e-23
PI3K-Akt signaling pathway	THEM4 -> MYC	UP	10.7	1.53e-26	7.6e-26	9.36e-23
Cell cycle	TTK -> RB1	UP	10.7	1.53e-26	7.6e-26	9.36e-23
Toll-like receptor signaling pathway	TLR2 TLR6 -> CASP8	UP	10.7	1.6e-26	7.94e-26	9.78e-23
NF-kappa B signaling pathway	TNFSF14 -> NFKBIA*	UP	10.7	1.62e-26	8e-26	9.87e-23
Focal adhesion	LAMC3 -> VASP ITGB1 ITGA11	UP	10.7	1.62e-26	8e-26	9.87e-23
Wnt signaling pathway	FBXW11 -> MYC	UP	10.7	1.65e-26	8.13e-26	1.01e-22
Tight junction	PPP2CA* -> IGSF5 MAGI1	DOWN	-10.7	1.65e-26	8.13e-26	1.01e-22
ErbB signaling pathway	HBEGF -> GSK3B	UP	10.7	1.69e-26	8.35e-26	1.03e-22
Cell cycle	PRKDC -> RB1	UP	10.6	1.79e-26	8.79e-26	1.09e-22
Pathways in cancer	LAMC3 -> TRAF1	UP	10.6	1.79e-26	8.79e-26	1.09e-22
Wnt signaling pathway	DKK1 -> MYC	UP	10.6	1.82e-26	8.95e-26	1.11e-22
Pathways in cancer	LAMC3 -> CASP9	DOWN	-10.6	1.87e-26	9.18e-26	1.14e-22
Cell cycle	CDC14B -> RB1	UP	10.6	1.92e-26	9.43e-26	1.17e-22
Pathways in cancer	MECOM* -> CTBP1 HDAC1	DOWN	-10.6	1.94e-26	9.5e-26	1.18e-22
Cell cycle	CREBBP -> RB1	UP	10.6	1.97e-26	9.67e-26	1.2e-22
Rap1 signaling pathway	SIPA1L1 -> CDH1	DOWN	-10.6	2.01e-26	9.83e-26	1.22e-22
Apoptosis	RIPK1 -> NFKBIA	UP	10.6	2.1e-26	1.03e-25	1.28e-22
p53 signaling pathway	ATM -> SESN3	UP	10.6	2.16e-26	1.05e-25	1.32e-22
T cell receptor signaling pathway	PTPN6 PDCD1 -> RHOA	UP	10.6	2.21e-26	1.08e-25	1.35e-22
cAMP signaling pathway	GHRL -> FOS	DOWN	-10.6	2.23e-26	1.09e-25	1.36e-22
Pathways in cancer	FLT3LG -> FOXO1	DOWN	-10.6	2.49e-26	1.21e-25	1.52e-22
FoxO signaling pathway	STK4 -> CCNB3	UP	10.6	2.51e-26	1.22e-25	1.53e-22
Cell cycle	CDKN2A -> RB1	UP	10.6	2.62e-26	1.28e-25	1.6e-22
FoxO signaling pathway	NLK -> CDKN2B	UP	10.6	2.67e-26	1.3e-25	1.63e-22
Pathways in cancer	IGF1 -> FOXO1	DOWN	-10.6	2.79e-26	1.36e-25	1.7e-22
Jak-STAT signaling pathway	IL24 -> SPRED1	UP	10.6	2.82e-26	1.37e-25	1.72e-22
FoxO signaling pathway	C00025 -> CDKN1A	UP	10.6	2.84e-26	1.38e-25	1.74e-22
Jak-STAT signaling pathway	PIAS3 -> SPRY1	UP	10.6	2.97e-26	1.44e-25	1.81e-22
p53 signaling pathway	BBC3 -> PERP	UP	10.6	2.97e-26	1.44e-25	1.81e-22
PI3K-Akt signaling pathway	LPAR6 GNB5 -> G6PC	DOWN	-10.6	3e-26	1.45e-25	1.83e-22
NF-kappa B signaling pathway	TNFSF14 -> CXCL8	UP	10.6	3.08e-26	1.49e-25	1.88e-22
Rap1 signaling pathway	RAP1GAP -> ITGA2B	UP	10.6	3.11e-26	1.5e-25	1.9e-22
Pathways in cancer	LAMC3 -> BCL2L1*	UP	10.6	3.11e-26	1.5e-25	1.9e-22
MAPK signaling pathway	DUSP10* -> ATF4	UP	10.6	3.19e-26	1.54e-25	1.95e-22
Tight junction	CDC42 -> IGSF5 TJP1 MLLT4	DOWN	-10.6	3.19e-26	1.54e-25	1.95e-22
Tight junction	CDC42 -> PARD6A MPP5	DOWN	-10.6	3.19e-26	1.54e-25	1.95e-22
Oocyte meiosis	MOS -> CPEB2*	UP	10.6	3.28e-26	1.58e-25	2e-22
HIF-1 signaling pathway	EGF -> FLT1	DOWN	-10.6	3.34e-26	1.61e-25	2.04e-22
Natural killer cell mediated cytotoxicity	HLA-E -> PRKCA	UP	10.6	3.4e-26	1.63e-25	2.07e-22
Pathways in cancer	RARA -> PPARD	UP	10.6	3.46e-26	1.66e-25	2.11e-22
PI3K-Akt signaling pathway	MTCP1 -> G6PC	DOWN	-10.6	3.55e-26	1.71e-25	2.17e-22
MAPK signaling pathway	RAC1 -> NFKB1	UP	10.6	3.75e-26	1.8e-25	2.29e-22
PI3K-Akt signaling pathway	TLR2 -> MYC	UP	10.6	3.75e-26	1.8e-25	2.29e-22
MAPK signaling pathway	NF1 -> ATF4*	UP	10.6	3.82e-26	1.83e-25	2.33e-22
FoxO signaling pathway	STK4 -> ATG12	UP	10.6	4.03e-26	1.93e-25	2.46e-22
ErbB signaling pathway	EGF -> ELK1	DOWN	-10.6	4.06e-26	1.94e-25	2.48e-22
T cell receptor signaling pathway	PTPN6 CTLA4 -> RHOA	UP	10.6	4.06e-26	1.94e-25	2.48e-22
cAMP signaling pathway	NPY -> FOS	DOWN	-10.6	4.1e-26	1.96e-25	2.5e-22
cAMP signaling pathway	C03758 -> CFTR	DOWN	-10.4	4.23e-26	2.01e-25	2.58e-22
cAMP signaling pathway	C00780 -> CFTR	DOWN	-10.4	4.23e-26	2.01e-25	2.58e-22
cAMP signaling pathway	C00788 -> CFTR	DOWN	-10.4	4.23e-26	2.01e-25	2.58e-22
cAMP signaling pathway	C00212 -> CFTR	DOWN	-10.4	4.23e-26	2.01e-25	2.58e-22
cAMP signaling pathway	C00547 -> CFTR	DOWN	-10.4	4.23e-26	2.01e-25	2.58e-22
cAMP signaling pathway	C00584 -> CFTR	DOWN	-10.4	4.23e-26	2.01e-25	2.58e-22
ErbB signaling pathway	BTC -> CAMK2A	DOWN	-10.6	4.28e-26	2.04e-25	2.61e-22
p53 signaling pathway	BBC3 -> ZMAT3	UP	10.6	4.48e-26	2.13e-25	2.73e-22
RIG-I-like receptor signaling pathway	DHX58 -> NFKB1	UP	10.6	4.48e-26	2.13e-25	2.73e-22
cAMP signaling pathway	C01996 -> CFTR	DOWN	-10.4	4.55e-26	2.14e-25	2.77e-22
cAMP signaling pathway	C00334 -> CFTR	DOWN	-10.4	4.55e-26	2.14e-25	2.77e-22
cAMP signaling pathway	C16010 -> CFTR	DOWN	-10.4	4.55e-26	2.14e-25	2.77e-22
cAMP signaling pathway	C15949 -> CFTR	DOWN	-10.4	4.55e-26	2.14e-25	2.77e-22
cAMP signaling pathway	C16022 -> CFTR	DOWN	-10.4	4.55e-26	2.14e-25	2.77e-22
cAMP signaling pathway	C00186 -> CFTR	DOWN	-10.4	4.55e-26	2.14e-25	2.77e-22
cAMP signaling pathway	C01089 -> CFTR	DOWN	-10.4	4.55e-26	2.14e-25	2.77e-22
cAMP signaling pathway	C20793 -> CFTR	DOWN	-10.4	4.55e-26	2.14e-25	2.77e-22
cAMP signaling pathway	C00042 -> CFTR	DOWN	-10.4	4.55e-26	2.14e-25	2.77e-22
cAMP signaling pathway	C00746 -> CFTR	DOWN	-10.4	4.55e-26	2.14e-25	2.77e-22
MAPK signaling pathway	TGFB1 -> ATF4	UP	10.6	4.64e-26	2.18e-25	2.83e-22
Adherens junction	LMO7 MLLT4 -> ACTB ACTN4 CTNNA1	DOWN	-10.6	4.64e-26	2.18e-25	2.83e-22
PI3K-Akt signaling pathway	HSP90AA1 CDC37 -> MYB	UP	10.6	4.72e-26	2.22e-25	2.88e-22
MAPK signaling pathway	PPM1A -> MEF2C	UP	10.6	4.73e-26	2.22e-25	2.88e-22
NOD-like receptor signaling pathway	PYDC1 -> PYCARD CASP1	UP	10.6	4.77e-26	2.24e-25	2.91e-22
Wnt signaling pathway	NKD1 -> MYC	UP	10.6	4.81e-26	2.25e-25	2.93e-22
Choline metabolism in cancer	C00416 -> WASF2	UP	10.6	4.85e-26	2.27e-25	2.96e-22
Ras signaling pathway	HTR7 -> RAB5A	UP	10.6	5.07e-26	2.37e-25	3.1e-22
Pathways in cancer	LAMC3 -> BIRC8	UP	10.6	5.07e-26	2.37e-25	3.1e-22
Insulin signaling pathway	PTPRF -> ELK1	UP	10.5	5.45e-26	2.54e-25	3.32e-22
Glucagon signaling pathway	C00076 -> CPT1C	DOWN	-10.5	5.59e-26	2.61e-25	3.41e-22
Ras signaling pathway	RASA4B -> RAB5A	UP	10.5	5.8e-26	2.7e-25	3.54e-22
cAMP signaling pathway	CAMK4 -> ACOX1	DOWN	-10.5	5.9e-26	2.75e-25	3.6e-22
cAMP signaling pathway	GHRL -> CFTR	DOWN	-10.4	6.28e-26	2.93e-25	3.83e-22
ErbB signaling pathway	TGFA -> MYC	UP	10.5	6.39e-26	2.97e-25	3.9e-22
cAMP signaling pathway	C03758 -> ACOX1	DOWN	-10.5	6.62e-26	3.07e-25	4.04e-22
cAMP signaling pathway	C00780 -> ACOX1	DOWN	-10.5	6.62e-26	3.07e-25	4.04e-22
cAMP signaling pathway	C00788 -> ACOX1	DOWN	-10.5	6.62e-26	3.07e-25	4.04e-22
cAMP signaling pathway	C00212 -> ACOX1	DOWN	-10.5	6.62e-26	3.07e-25	4.04e-22
cAMP signaling pathway	C00547 -> ACOX1	DOWN	-10.5	6.62e-26	3.07e-25	4.04e-22
cAMP signaling pathway	C00584 -> ACOX1	DOWN	-10.5	6.62e-26	3.07e-25	4.04e-22
Pathways in cancer	RASSF1 -> BIRC8	UP	10.5	6.68e-26	3.09e-25	4.08e-22
ErbB signaling pathway	EGFR* -> ELK1	UP	10.5	6.74e-26	3.11e-25	4.11e-22
Pathways in cancer	TFG -> CASP9	DOWN	-10.5	6.74e-26	3.11e-25	4.11e-22
ErbB signaling pathway	NRG2 -> STAT5A	DOWN	-10.5	6.86e-26	3.17e-25	4.18e-22
HIF-1 signaling pathway	EGF -> EDN1	DOWN	-10.5	6.92e-26	3.19e-25	4.22e-22
HIF-1 signaling pathway	RBX1 TCEB2 TCEB1 VHL -> PGK1	UP	10.5	6.92e-26	3.19e-25	4.22e-22
TNF signaling pathway	TRAF2 -> CHUK*	UP	10.5	6.98e-26	3.19e-25	4.26e-22
cAMP signaling pathway	C01996 -> CREB3 CREBBP	DOWN	-10.5	6.98e-26	3.19e-25	4.26e-22
cAMP signaling pathway	C00334 -> CREB3 CREBBP	DOWN	-10.5	6.98e-26	3.19e-25	4.26e-22
cAMP signaling pathway	C16010 -> CREB3 CREBBP	DOWN	-10.5	6.98e-26	3.19e-25	4.26e-22
cAMP signaling pathway	C15949 -> CREB3 CREBBP	DOWN	-10.5	6.98e-26	3.19e-25	4.26e-22
cAMP signaling pathway	C16022 -> CREB3 CREBBP	DOWN	-10.5	6.98e-26	3.19e-25	4.26e-22
cAMP signaling pathway	C00186 -> CREB3 CREBBP	DOWN	-10.5	6.98e-26	3.19e-25	4.26e-22
cAMP signaling pathway	C01089 -> CREB3 CREBBP	DOWN	-10.5	6.98e-26	3.19e-25	4.26e-22
cAMP signaling pathway	C20793 -> CREB3 CREBBP	DOWN	-10.5	6.98e-26	3.19e-25	4.26e-22
cAMP signaling pathway	C00042 -> CREB3 CREBBP	DOWN	-10.5	6.98e-26	3.19e-25	4.26e-22
cAMP signaling pathway	C00746 -> CREB3 CREBBP	DOWN	-10.5	6.98e-26	3.19e-25	4.26e-22
Ras signaling pathway	NF1 -> RAB5A	UP	10.5	7.11e-26	3.25e-25	4.34e-22
Pathways in cancer	EGF -> BIRC8	DOWN	-10.5	7.11e-26	3.25e-25	4.34e-22
RIG-I-like receptor signaling pathway	FADD -> CHUK IKBKB IKBKG	UP	10.5	7.23e-26	3.3e-25	4.41e-22
Ras signaling pathway	ZAP70 -> REL	UP	10.5	7.3e-26	3.33e-25	4.45e-22
FoxO signaling pathway	IGF1 -> PLK4	UP	10.5	7.5e-26	3.42e-25	4.57e-22
NF-kappa B signaling pathway	CD14 -> TNFAIP3	UP	10.5	7.7e-26	3.5e-25	4.7e-22
Chemokine signaling pathway	GRK7 -> ROCK1	UP	10.5	8.12e-26	3.69e-25	4.95e-22
cAMP signaling pathway	CAMK4 -> CFTR	DOWN	-10.4	8.29e-26	3.77e-25	5.06e-22
HIF-1 signaling pathway	C00076 -> TIMP1*	UP	10.5	8.48e-26	3.85e-25	5.18e-22
HIF-1 signaling pathway	C00076 -> TIMP1	UP	10.5	8.48e-26	3.85e-25	5.18e-22
Leukocyte transendothelial migration	CXCR4 GNAI1 -> MMP2	UP	10.5	8.48e-26	3.85e-25	5.18e-22
Natural killer cell mediated cytotoxicity	CD48 -> PRKCA	UP	10.5	8.71e-26	3.95e-25	5.31e-22
PI3K-Akt signaling pathway	HSP90AA1 CDC37 -> MYC	UP	10.5	8.87e-26	4.01e-25	5.41e-22
p53 signaling pathway	BBC3 -> THBS1	UP	10.5	8.87e-26	4.01e-25	5.41e-22
NF-kappa B signaling pathway	CD40LG -> BCL2A1*	UP	10.5	8.95e-26	4.05e-25	5.46e-22
Adherens junction	CSNK2A1 -> CDH1 CTNNB1	DOWN	-10.5	9.03e-26	4.08e-25	5.51e-22
T cell receptor signaling pathway	CBLC -> NFKB1	UP	10.5	9.11e-26	4.11e-25	5.56e-22
Pathways in cancer	CEBPA* -> E2F1*	UP	10.5	9.11e-26	4.11e-25	5.56e-22
cAMP signaling pathway	C01312 -> CFTR	DOWN	-10.4	9.92e-26	4.45e-25	6.05e-22
cAMP signaling pathway	C16048 -> CFTR	DOWN	-10.4	9.92e-26	4.45e-25	6.05e-22
cAMP signaling pathway	C15906 -> CFTR	DOWN	-10.4	9.92e-26	4.45e-25	6.05e-22
cAMP signaling pathway	C16088 -> CFTR	DOWN	-10.4	9.92e-26	4.45e-25	6.05e-22
cAMP signaling pathway	C18182 -> CFTR	DOWN	-10.4	9.92e-26	4.45e-25	6.05e-22
cAMP signaling pathway	C02017 -> CFTR	DOWN	-10.4	9.92e-26	4.45e-25	6.05e-22
cAMP signaling pathway	C16119 -> CFTR	DOWN	-10.4	9.92e-26	4.45e-25	6.05e-22
cAMP signaling pathway	C20792 -> CFTR	DOWN	-10.4	9.92e-26	4.45e-25	6.05e-22
cAMP signaling pathway	C16003 -> CFTR	DOWN	-10.4	9.92e-26	4.45e-25	6.05e-22
PI3K-Akt signaling pathway	THEM4 -> MYB	UP	10.5	1.06e-25	4.73e-25	6.45e-22
HIF-1 signaling pathway	RBX1 TCEB2 TCEB1 VHL -> HK1	UP	10.5	1.09e-25	4.86e-25	6.63e-22
Rap1 signaling pathway	SIPA1L1 -> ITGAL	UP	10.5	1.15e-25	5.12e-25	6.99e-22
MAPK signaling pathway	MAP4K3 -> MYC	UP	10.5	1.16e-25	5.14e-25	7.05e-22
cAMP signaling pathway	C03758 -> MAPK8	DOWN	-10.5	1.16e-25	5.14e-25	7.05e-22
cAMP signaling pathway	C00780 -> MAPK8	DOWN	-10.5	1.16e-25	5.14e-25	7.05e-22
cAMP signaling pathway	C00788 -> MAPK8	DOWN	-10.5	1.16e-25	5.14e-25	7.05e-22
cAMP signaling pathway	C00212 -> MAPK8	DOWN	-10.5	1.16e-25	5.14e-25	7.05e-22
cAMP signaling pathway	C00547 -> MAPK8	DOWN	-10.5	1.16e-25	5.14e-25	7.05e-22
cAMP signaling pathway	C00584 -> MAPK8	DOWN	-10.5	1.16e-25	5.14e-25	7.05e-22
Jak-STAT signaling pathway	CNTF -> CCND1	UP	10.5	1.18e-25	5.23e-25	7.18e-22
Calcium signaling pathway	PHKA1 CALML6 -> PDE1A	UP	10.5	1.18e-25	5.23e-25	7.18e-22
Toll-like receptor signaling pathway	TLR9 -> CXCL8	UP	10.5	1.2e-25	5.32e-25	7.3e-22
Rap1 signaling pathway	SIPA1L1 -> ACTB	UP	10.5	1.25e-25	5.55e-25	7.63e-22
Chemokine signaling pathway	CCL26 -> PARD3 PRKCZ TIAM1	UP	10.5	1.27e-25	5.65e-25	7.77e-22
Jak-STAT signaling pathway	CBLC -> CCND1	UP	10.5	1.3e-25	5.74e-25	7.91e-22
Adipocytokine signaling pathway	NFKB1 -> NFKBIA	UP	10.5	1.31e-25	5.78e-25	7.98e-22
Pathways in cancer	RASSF1 -> BCL2	UP	10.5	1.31e-25	5.78e-25	7.98e-22
p53 signaling pathway	ATR -> MDM2*	UP	10.5	1.35e-25	5.99e-25	8.26e-22
cAMP signaling pathway	NPY -> CFTR	DOWN	-10.3	1.39e-25	6.15e-25	8.49e-22
Jak-STAT signaling pathway	PIAS3 -> MYC	UP	10.5	1.42e-25	6.25e-25	8.63e-22
Jak-STAT signaling pathway	STAM2 -> CCND1	UP	10.5	1.43e-25	6.3e-25	8.71e-22
cAMP signaling pathway	C01996 -> ACOX1	DOWN	-10.5	1.45e-25	6.36e-25	8.87e-22
cAMP signaling pathway	C00334 -> ACOX1	DOWN	-10.5	1.45e-25	6.36e-25	8.87e-22
cAMP signaling pathway	C16010 -> ACOX1	DOWN	-10.5	1.45e-25	6.36e-25	8.87e-22
cAMP signaling pathway	C15949 -> ACOX1	DOWN	-10.5	1.45e-25	6.36e-25	8.87e-22
cAMP signaling pathway	C16022 -> ACOX1	DOWN	-10.5	1.45e-25	6.36e-25	8.87e-22
cAMP signaling pathway	C00186 -> ACOX1	DOWN	-10.5	1.45e-25	6.36e-25	8.87e-22
cAMP signaling pathway	C01089 -> ACOX1	DOWN	-10.5	1.45e-25	6.36e-25	8.87e-22
cAMP signaling pathway	C20793 -> ACOX1	DOWN	-10.5	1.45e-25	6.36e-25	8.87e-22
cAMP signaling pathway	C00042 -> ACOX1	DOWN	-10.5	1.45e-25	6.36e-25	8.87e-22
cAMP signaling pathway	C00746 -> ACOX1	DOWN	-10.5	1.45e-25	6.36e-25	8.87e-22
Pathways in cancer	TGFA -> BIRC8	UP	10.5	1.45e-25	6.36e-25	8.87e-22
PPAR signaling pathway	C15493* -> SCD	UP	10.4	1.56e-25	6.8e-25	9.51e-22
PPAR signaling pathway	br08303(S01BC Antiinflammatory agents* -> SCD	UP	10.4	1.56e-25	6.8e-25	9.51e-22
PPAR signaling pathway	C14767 -> SCD	UP	10.4	1.56e-25	6.8e-25	9.51e-22
PPAR signaling pathway	br08303(A10BG Thiazolidinediones) -> SCD	UP	10.4	1.56e-25	6.8e-25	9.51e-22
Wnt signaling pathway	SENP2 -> MYC	UP	10.4	1.61e-25	7.04e-25	9.85e-22
cAMP signaling pathway	GHRL -> ACOX1	DOWN	-10.4	1.7e-25	7.42e-25	1.04e-21
Chemokine signaling pathway	GRK7 -> PXN PTK2B	UP	10.4	1.73e-25	7.54e-25	1.06e-21
PI3K-Akt signaling pathway	TLR2 -> CASP9	DOWN	-10.4	1.79e-25	7.81e-25	1.09e-21
Chemokine signaling pathway	GRK7 -> CRK PTK2B	UP	10.4	1.81e-25	7.87e-25	1.1e-21
Jak-STAT signaling pathway	CSF2 -> SPRED1	UP	10.4	1.86e-25	8.08e-25	1.13e-21
PI3K-Akt signaling pathway	SYK -> GYS1	UP	10.4	1.88e-25	8.14e-25	1.14e-21
AMPK signaling pathway	C00076 -> CFTR	DOWN	-10.3	1.92e-25	8.31e-25	1.17e-21
AMPK signaling pathway	CAMKK2* -> CFTR	DOWN	-10.3	1.92e-25	8.31e-25	1.17e-21
p53 signaling pathway	ATR -> FAS	UP	10.4	1.94e-25	8.41e-25	1.18e-21
AMPK signaling pathway	ADRA1A -> CFTR	DOWN	-10.3	1.97e-25	8.53e-25	1.2e-21
Pathways in cancer	HGF -> FOXO1	DOWN	-10.4	1.98e-25	8.55e-25	1.21e-21
ErbB signaling pathway	TGFA -> JUN	UP	10.4	1.99e-25	8.62e-25	1.22e-21
Rap1 signaling pathway	CSF1 -> MAPK14	UP	10.4	2.01e-25	8.69e-25	1.23e-21
Rap1 signaling pathway	CSF1 -> ITGA2B	UP	10.4	2.1e-25	9.07e-25	1.28e-21
Tight junction	CDC42 -> IGSF5 IGSF5	DOWN	-10.4	2.14e-25	9.23e-25	1.3e-21
MAPK signaling pathway	MAP3K6 -> ATF4	UP	10.4	2.16e-25	9.3e-25	1.32e-21
Proteoglycans in cancer	CD44 TWIST2 -> HOXD10	DOWN	-10.4	2.18e-25	9.38e-25	1.33e-21
MAPK signaling pathway	MAP3K8 -> MYC	UP	10.4	2.22e-25	9.54e-25	1.35e-21
Ras signaling pathway	CSF1 -> PLD1	UP	10.4	2.38e-25	1.02e-24	1.45e-21
RIG-I-like receptor signaling pathway	RNF125 -> MAVS TMEM173	UP	10.4	2.4e-25	1.03e-24	1.46e-21
PI3K-Akt signaling pathway	CRTC2 -> MYB	UP	10.4	2.46e-25	1.06e-24	1.5e-21
PI3K-Akt signaling pathway	CRTC2 -> MYC	UP	10.4	2.57e-25	1.1e-24	1.57e-21
Fc gamma R-mediated phagocytosis	PTPRC -> PLA2G6	UP	10.4	2.57e-25	1.1e-24	1.57e-21
MAPK signaling pathway	C00338 -> TP53	UP	10.4	2.66e-25	1.14e-24	1.62e-21
PI3K-Akt signaling pathway	PHLPP2 -> MYB	UP	10.4	2.75e-25	1.18e-24	1.68e-21
PI3K-Akt signaling pathway	CSF1 -> MYB	UP	10.4	2.8e-25	1.2e-24	1.71e-21
PI3K-Akt signaling pathway	PHLPP2 -> MYC	UP	10.4	2.81e-25	1.2e-24	1.71e-21
PI3K-Akt signaling pathway	PPP2R3B -> MYC	UP	10.4	2.88e-25	1.23e-24	1.76e-21
Pathways in cancer	FGF1 -> FOXO1	DOWN	-10.4	2.88e-25	1.23e-24	1.76e-21
MAPK signaling pathway	C00338 -> CDC25B	UP	10.4	2.91e-25	1.24e-24	1.77e-21
HIF-1 signaling pathway	C00338 -> FLT1	UP	10.4	2.98e-25	1.27e-24	1.82e-21
PI3K-Akt signaling pathway	TLR2 -> MYB	UP	10.4	3.01e-25	1.28e-24	1.83e-21
FoxO signaling pathway	SETD7 -> G6PC	DOWN	-10.4	3.01e-25	1.28e-24	1.84e-21
NF-kappa B signaling pathway	TNFSF14 -> CFLAR	UP	10.4	3.46e-25	1.47e-24	2.11e-21
PI3K-Akt signaling pathway	JAK1 -> MYC	UP	10.4	3.58e-25	1.52e-24	2.19e-21
Pathways in cancer	LAMC3 -> BCL2	UP	10.4	3.58e-25	1.52e-24	2.19e-21
FoxO signaling pathway	C00025 -> S1PR1	UP	10.4	3.65e-25	1.55e-24	2.23e-21
RIG-I-like receptor signaling pathway	DAK -> MAVS TMEM173	UP	10.4	3.84e-25	1.63e-24	2.34e-21
AMPK signaling pathway	C00076 -> SLC2A4*	DOWN	-10.4	4.05e-25	1.72e-24	2.47e-21
AMPK signaling pathway	CAMKK2* -> SLC2A4*	DOWN	-10.4	4.05e-25	1.72e-24	2.47e-21
PI3K-Akt signaling pathway	CSF1 -> MYC	UP	10.4	4.16e-25	1.76e-24	2.54e-21
mTOR signaling pathway	DDIT4 -> ULK3	UP	10.3	4.27e-25	1.81e-24	2.6e-21
HIF-1 signaling pathway	IL6 -> EGF*	DOWN	-10.3	4.34e-25	1.84e-24	2.65e-21
Adipocytokine signaling pathway	PRKCQ -> C00165	DOWN	-10.3	4.38e-25	1.85e-24	2.67e-21
AMPK signaling pathway	C00076 -> GYS1	UP	10.3	4.42e-25	1.87e-24	2.7e-21
AMPK signaling pathway	CAMKK2* -> GYS1	UP	10.3	4.42e-25	1.87e-24	2.7e-21
Pathways in cancer	TFG -> TRAF1	UP	10.3	4.54e-25	1.91e-24	2.77e-21
NF-kappa B signaling pathway	CD14 -> BIRC2	UP	10.3	4.62e-25	1.95e-24	2.82e-21
Proteoglycans in cancer	FN1 -> ITGA5*	UP	10.3	4.74e-25	2e-24	2.89e-21
Rap1 signaling pathway	SIPA1L2 -> MAPK14	DOWN	-10.3	4.82e-25	2.03e-24	2.94e-21
MAPK signaling pathway	C00338 -> ELK1	UP	10.3	4.95e-25	2.08e-24	3.02e-21
Pathways in cancer	TFG -> BCL2L1*	UP	10.3	5.08e-25	2.14e-24	3.1e-21
Jak-STAT signaling pathway	CISH -> SPRY1	UP	10.3	5.35e-25	2.25e-24	3.26e-21
Jak-STAT signaling pathway	CSF2 -> BCL2L1	UP	10.3	5.35e-25	2.25e-24	3.26e-21
PI3K-Akt signaling pathway	PPP2R3B -> MYB	UP	10.3	5.35e-25	2.25e-24	3.26e-21
PI3K-Akt signaling pathway	THEM4 -> BCL2L1*	UP	10.3	5.4e-25	2.26e-24	3.29e-21
cAMP signaling pathway	C01312 -> ACOX1	DOWN	-10.3	5.49e-25	2.29e-24	3.35e-21
cAMP signaling pathway	C16048 -> ACOX1	DOWN	-10.3	5.49e-25	2.29e-24	3.35e-21
cAMP signaling pathway	C15906 -> ACOX1	DOWN	-10.3	5.49e-25	2.29e-24	3.35e-21
cAMP signaling pathway	C16088 -> ACOX1	DOWN	-10.3	5.49e-25	2.29e-24	3.35e-21
cAMP signaling pathway	C18182 -> ACOX1	DOWN	-10.3	5.49e-25	2.29e-24	3.35e-21
cAMP signaling pathway	C02017 -> ACOX1	DOWN	-10.3	5.49e-25	2.29e-24	3.35e-21
cAMP signaling pathway	C16119 -> ACOX1	DOWN	-10.3	5.49e-25	2.29e-24	3.35e-21
cAMP signaling pathway	C20792 -> ACOX1	DOWN	-10.3	5.49e-25	2.29e-24	3.35e-21
cAMP signaling pathway	C16003 -> ACOX1	DOWN	-10.3	5.49e-25	2.29e-24	3.35e-21
Wnt signaling pathway	TBL1X APC2 -> MYC	UP	10.3	5.54e-25	2.31e-24	3.38e-21
Pathways in cancer	EGF -> CDKN1A*	UP	10.3	5.69e-25	2.37e-24	3.47e-21
Pathways in cancer	TGFA -> STK4	UP	10.3	5.74e-25	2.39e-24	3.5e-21
cAMP signaling pathway	GHRL -> MAPK8	DOWN	-10.3	5.94e-25	2.47e-24	3.62e-21
Pathways in cancer	TGFA -> FIGF**	UP	10.3	5.99e-25	2.49e-24	3.66e-21
FoxO signaling pathway	C00008 -> PLK4	UP	10.3	6.04e-25	2.51e-24	3.69e-21
FoxO signaling pathway	C00020 -> PLK4	UP	10.3	6.04e-25	2.51e-24	3.69e-21
Wnt signaling pathway	CXXC4 -> MYC	UP	10.3	6.1e-25	2.53e-24	3.72e-21
Ras signaling pathway	HTR7 -> KSR2	UP	10.3	6.31e-25	2.61e-24	3.85e-21
FoxO signaling pathway	CDK2 -> CAT	DOWN	-10.3	6.37e-25	2.64e-24	3.88e-21
AMPK signaling pathway	MAP3K7 -> CFTR	DOWN	-10.2	6.37e-25	2.64e-24	3.89e-21
RIG-I-like receptor signaling pathway	CYLD -> MAVS TRAF3 TRADD	UP	10.3	6.42e-25	2.65e-24	3.92e-21
Pathways in cancer	ABL1 -> STK4	UP	10.3	6.54e-25	2.7e-24	3.99e-21
Focal adhesion	LAMC3 -> VASP ACTB	UP	10.3	6.71e-25	2.77e-24	4.09e-21
RIG-I-like receptor signaling pathway	CYLD -> MAVS TMEM173	UP	10.3	6.77e-25	2.79e-24	4.13e-21
Fc gamma R-mediated phagocytosis	PTPRC -> NCF1	UP	10.3	7.07e-25	2.91e-24	4.31e-21
HIF-1 signaling pathway	C00007 -> NOS3	UP	10.3	7.19e-25	2.96e-24	4.39e-21
HIF-1 signaling pathway	C14818 -> NOS3	UP	10.3	7.19e-25	2.96e-24	4.39e-21
HIF-1 signaling pathway	C00072 -> NOS3	UP	10.3	7.19e-25	2.96e-24	4.39e-21
HIF-1 signaling pathway	C00026 -> NOS3	UP	10.3	7.19e-25	2.96e-24	4.39e-21
NF-kappa B signaling pathway	CD14 -> VCAM1	UP	10.3	7.25e-25	2.98e-24	4.42e-21
PPAR signaling pathway	C15493* -> NR1H3	UP	10.3	7.38e-25	3.02e-24	4.5e-21
PPAR signaling pathway	br08303(S01BC Antiinflammatory agents* -> NR1H3	UP	10.3	7.38e-25	3.02e-24	4.5e-21
PPAR signaling pathway	C14767 -> NR1H3	UP	10.3	7.38e-25	3.02e-24	4.5e-21
PPAR signaling pathway	br08303(A10BG Thiazolidinediones) -> NR1H3	UP	10.3	7.38e-25	3.02e-24	4.5e-21
Rap1 signaling pathway	CDH1* -> CDH1	DOWN	-10.3	7.44e-25	3.05e-24	4.54e-21
FoxO signaling pathway	EGF -> PLK4	UP	10.3	7.44e-25	3.05e-24	4.54e-21
cAMP signaling pathway	C01996 -> FOS	DOWN	-10.3	7.64e-25	3.1e-24	4.66e-21
cAMP signaling pathway	C00334 -> FOS	DOWN	-10.3	7.64e-25	3.1e-24	4.66e-21
cAMP signaling pathway	C16010 -> FOS	DOWN	-10.3	7.64e-25	3.1e-24	4.66e-21
cAMP signaling pathway	C15949 -> FOS	DOWN	-10.3	7.64e-25	3.1e-24	4.66e-21
cAMP signaling pathway	C16022 -> FOS	DOWN	-10.3	7.64e-25	3.1e-24	4.66e-21
cAMP signaling pathway	C00186 -> FOS	DOWN	-10.3	7.64e-25	3.1e-24	4.66e-21
cAMP signaling pathway	C01089 -> FOS	DOWN	-10.3	7.64e-25	3.1e-24	4.66e-21
cAMP signaling pathway	C20793 -> FOS	DOWN	-10.3	7.64e-25	3.1e-24	4.66e-21
cAMP signaling pathway	C00042 -> FOS	DOWN	-10.3	7.64e-25	3.1e-24	4.66e-21
cAMP signaling pathway	C00746 -> FOS	DOWN	-10.3	7.64e-25	3.1e-24	4.66e-21
Adrenergic signaling in cardiomyocytes	C00547 -> SLC8A1	DOWN	-10.3	7.64e-25	3.1e-24	4.66e-21
Adrenergic signaling in cardiomyocytes	C00788 -> SLC8A1	DOWN	-10.3	7.64e-25	3.1e-24	4.66e-21
Adrenergic signaling in cardiomyocytes	C07056 -> SLC8A1	DOWN	-10.3	7.64e-25	3.1e-24	4.66e-21
cAMP signaling pathway	C01996 -> MLLT4	DOWN	-10.3	7.77e-25	3.13e-24	4.74e-21
cAMP signaling pathway	C00334 -> MLLT4	DOWN	-10.3	7.77e-25	3.13e-24	4.74e-21
cAMP signaling pathway	C16010 -> MLLT4	DOWN	-10.3	7.77e-25	3.13e-24	4.74e-21
cAMP signaling pathway	C15949 -> MLLT4	DOWN	-10.3	7.77e-25	3.13e-24	4.74e-21
cAMP signaling pathway	C16022 -> MLLT4	DOWN	-10.3	7.77e-25	3.13e-24	4.74e-21
cAMP signaling pathway	C00186 -> MLLT4	DOWN	-10.3	7.77e-25	3.13e-24	4.74e-21
cAMP signaling pathway	C01089 -> MLLT4	DOWN	-10.3	7.77e-25	3.13e-24	4.74e-21
cAMP signaling pathway	C20793 -> MLLT4	DOWN	-10.3	7.77e-25	3.13e-24	4.74e-21
cAMP signaling pathway	C00042 -> MLLT4	DOWN	-10.3	7.77e-25	3.13e-24	4.74e-21
cAMP signaling pathway	C00746 -> MLLT4	DOWN	-10.3	7.77e-25	3.13e-24	4.74e-21
cGMP-PKG signaling pathway	C16003 -> ATP1B4	DOWN	-10.3	7.77e-25	3.13e-24	4.74e-21
cGMP-PKG signaling pathway	C16004 -> ATP1B4	DOWN	-10.3	7.77e-25	3.13e-24	4.74e-21
AMPK signaling pathway	STK11 STRADB CAB39 -> CFTR	DOWN	-10.2	7.8e-25	3.14e-24	4.76e-21
NF-kappa B signaling pathway	CD14 -> CCL4L1	UP	10.3	7.91e-25	3.18e-24	4.83e-21
Thyroid hormone signaling pathway	THRB C02465 -> TP53*	UP	10.3	7.91e-25	3.18e-24	4.83e-21
Pathways in cancer	RUNX1 -> CSF3R*	UP	10.3	8.33e-25	3.34e-24	5.08e-21
Focal adhesion	EGF -> ZYX ACTB	UP	10.3	8.48e-25	3.4e-24	5.17e-21
HIF-1 signaling pathway	EGF -> SLC2A1	DOWN	-10.3	8.63e-25	3.46e-24	5.26e-21
PI3K-Akt signaling pathway	JAK1 -> MYB	UP	10.3	8.77e-25	3.51e-24	5.35e-21
NF-kappa B signaling pathway	TNFSF11 -> BCL2A1*	UP	10.3	8.85e-25	3.54e-24	5.4e-21
Adipocytokine signaling pathway	LEP -> AGRP	DOWN	-10.1	8.86e-25	3.54e-24	5.41e-21
PI3K-Akt signaling pathway	PTEN -> MYB	UP	10.3	9.15e-25	3.66e-24	5.58e-21
ErbB signaling pathway	TGFA -> CBLC	UP	10.3	9.16e-25	3.66e-24	5.59e-21
T cell receptor signaling pathway	PTPN6 CTLA4 -> FOS	UP	10.3	9.24e-25	3.69e-24	5.64e-21
Focal adhesion	ITGB1 PRKCA -> TLN1 ITGB1 ITGA11	UP	10.3	9.65e-25	3.85e-24	5.89e-21
cGMP-PKG signaling pathway	C00533 -> CNGB1	DOWN	-10.3	9.74e-25	3.88e-24	5.94e-21
Natural killer cell mediated cytotoxicity	HLA-E -> TNF	UP	10.3	9.98e-25	3.98e-24	6.09e-21
PI3K-Akt signaling pathway	PTK2 -> MYC	UP	10.3	1.01e-24	4.01e-24	6.15e-21
Adipocytokine signaling pathway	NFKB1 -> AGRP	DOWN	-10	1.01e-24	4.03e-24	6.17e-21
PI3K-Akt signaling pathway	PTK2 -> MYB	UP	10.3	1.09e-24	4.33e-24	6.64e-21
PPAR signaling pathway	C02165 -> ACOX1	DOWN	-10.3	1.13e-24	4.47e-24	6.88e-21
PPAR signaling pathway	br08303(C10AB fibrates) -> ACOX1	DOWN	-10.3	1.13e-24	4.47e-24	6.88e-21
PPAR signaling pathway	br08303(S01BC Antiinflammatory agents -> ACOX1	DOWN	-10.3	1.13e-24	4.47e-24	6.88e-21
PPAR signaling pathway	C15493 -> ACOX1	DOWN	-10.3	1.13e-24	4.47e-24	6.88e-21
FoxO signaling pathway	SETD7 -> RBL2	DOWN	-10.3	1.15e-24	4.55e-24	7e-21
Pathways in cancer	TGFA -> BCL2	UP	10.3	1.18e-24	4.67e-24	7.18e-21
Pathways in cancer	KITLG -> BCL2L1*	DOWN	-10.2	1.2e-24	4.74e-24	7.31e-21
RIG-I-like receptor signaling pathway	DHX58 -> MAVS TRAF3 TRADD	UP	10.2	1.21e-24	4.78e-24	7.37e-21
MAPK signaling pathway	C00338 -> HSPB1	UP	10.2	1.25e-24	4.95e-24	7.63e-21
Ras signaling pathway	HTR7 -> STK4 STK4	UP	10.2	1.4e-24	5.53e-24	8.54e-21
Toll-like receptor signaling pathway	TLR9 -> NFKB1	UP	10.2	1.4e-24	5.53e-24	8.54e-21
Insulin signaling pathway	SOCS4 -> ELK1	UP	10.2	1.51e-24	5.97e-24	9.23e-21
HIF-1 signaling pathway	EGF -> ANGPT1	DOWN	-10.2	1.59e-24	6.28e-24	9.72e-21
Pathways in cancer	PDGFA -> CASP9	DOWN	-10.2	1.59e-24	6.28e-24	9.72e-21
p53 signaling pathway	ATM -> RRM2B	UP	10.2	1.72e-24	6.78e-24	1.05e-20
Sphingolipid signaling pathway	C00195 -> TP53 BCL2	UP	10.2	1.74e-24	6.83e-24	1.06e-20
TNF signaling pathway	LTA -> MAPK14*	UP	10.2	1.84e-24	7.25e-24	1.12e-20
Pathways in cancer	RASSF1 -> TRAF1	UP	10.2	1.84e-24	7.25e-24	1.12e-20
Adipocytokine signaling pathway	CD36 -> C00162	UP	10.2	1.92e-24	7.56e-24	1.17e-20
ErbB signaling pathway	TGFA -> ABL1	UP	10.2	1.97e-24	7.75e-24	1.2e-20
Hepatitis C	DDX58 -> IKBKG CHUK IKBKB	UP	10.2	1.99e-24	7.81e-24	1.22e-20
HIF-1 signaling pathway	CYBB -> CDKN1A	UP	10.2	2.03e-24	7.94e-24	1.24e-20
AMPK signaling pathway	ADRA1A -> PPARGC1A**	DOWN	-10.2	2.15e-24	8.43e-24	1.31e-20
NF-kappa B signaling pathway	TRIM25 -> NFKB2*	UP	10.2	2.17e-24	8.5e-24	1.32e-20
Ras signaling pathway	SOS1* -> RASSF5	UP	10.2	2.19e-24	8.56e-24	1.34e-20
Oxytocin signaling pathway	MAP2K5 -> ELK1	UP	10.2	2.19e-24	8.56e-24	1.34e-20
T cell receptor signaling pathway	MAP2K7 -> NFKB1	UP	10.2	2.21e-24	8.63e-24	1.35e-20
FoxO signaling pathway	PRMT1 -> CDKN2B	UP	10.2	2.36e-24	9.24e-24	1.44e-20
Adrenergic signaling in cardiomyocytes	C00547 -> SLC9A1	DOWN	-10.2	2.49e-24	9.71e-24	1.52e-20
Adrenergic signaling in cardiomyocytes	C00788 -> SLC9A1	DOWN	-10.2	2.49e-24	9.71e-24	1.52e-20
Adrenergic signaling in cardiomyocytes	C07056 -> SLC9A1	DOWN	-10.2	2.49e-24	9.71e-24	1.52e-20
p53 signaling pathway	ATM -> RCHY1	UP	10.2	2.51e-24	9.78e-24	1.53e-20
Pathways in cancer	PTEN -> MTOR	DOWN	-10.2	2.74e-24	1.06e-23	1.67e-20
Pathways in cancer	PML -> CSF1R	UP	10.2	2.74e-24	1.06e-23	1.67e-20
FoxO signaling pathway	INS -> PLK4	UP	10.2	2.93e-24	1.14e-23	1.79e-20
Adherens junction	SSX2IP MLLT4 -> ACTB TJP1	DOWN	-10.2	3.14e-24	1.22e-23	1.91e-20
Pathways in cancer	ERBB2 -> TP53	UP	10.2	3.22e-24	1.25e-23	1.96e-20
Rap1 signaling pathway	CALML6 C00076 -> MAPK14	DOWN	-10.1	3.36e-24	1.3e-23	2.05e-20
Pathways in cancer	NKX3-1 -> TP53	UP	10.1	3.54e-24	1.37e-23	2.16e-20
Hepatitis C	DDX58 -> IRF3	UP	10.1	3.6e-24	1.39e-23	2.19e-20
ErbB signaling pathway	TGFA -> STAT5A*	UP	10.1	3.72e-24	1.44e-23	2.27e-20
Ras signaling pathway	NF1 -> KSR2	UP	10.1	3.99e-24	1.54e-23	2.43e-20
T cell receptor signaling pathway	PTPN6 PDCD1 -> FOS	UP	10.1	4.09e-24	1.58e-23	2.49e-20
Wnt signaling pathway	WIF1 -> MYC	UP	10.1	4.45e-24	1.72e-23	2.72e-20
Ras signaling pathway	CSF1 -> PAK4	UP	10.1	4.61e-24	1.78e-23	2.81e-20
NF-kappa B signaling pathway	CD14 -> NFKBIA*	UP	10.1	4.61e-24	1.78e-23	2.81e-20
Toll-like receptor signaling pathway	TLR2 TLR1 -> CCL4L1	UP	10.1	4.69e-24	1.81e-23	2.86e-20
Pathways in cancer	KITLG -> CXCL8	DOWN	-10.1	4.69e-24	1.81e-23	2.86e-20
PI3K-Akt signaling pathway	PHLPP2 -> BCL2	UP	10.1	4.93e-24	1.9e-23	3.01e-20
Pathways in cancer	HGF -> CASP9	DOWN	-10.1	4.98e-24	1.92e-23	3.04e-20
Thyroid hormone signaling pathway	C02465* -> TP53*	UP	10.1	5.1e-24	1.96e-23	3.11e-20
Glucagon signaling pathway	AKT3 -> G6PC	DOWN	-10.1	5.24e-24	2.01e-23	3.19e-20
PPAR signaling pathway	C02165 -> SCP2	DOWN	-10.1	5.33e-24	2.04e-23	3.25e-20
PPAR signaling pathway	br08303(C10AB fibrates) -> SCP2	DOWN	-10.1	5.33e-24	2.04e-23	3.25e-20
PPAR signaling pathway	br08303(S01BC Antiinflammatory agents -> SCP2	DOWN	-10.1	5.33e-24	2.04e-23	3.25e-20
PPAR signaling pathway	C15493 -> SCP2	DOWN	-10.1	5.33e-24	2.04e-23	3.25e-20
Pathways in cancer	KITLG -> PTGS2	DOWN	-10.1	5.51e-24	2.11e-23	3.36e-20
Wnt signaling pathway	PRKACA PSEN1 -> MYC	UP	10.1	5.8e-24	2.22e-23	3.54e-20
Gap junction	LPAR1 -> GJA1 GJA1	UP	10.1	5.8e-24	2.22e-23	3.54e-20
Gap junction	LPAR1 -> GJA1 GJA1*	UP	10.1	5.8e-24	2.22e-23	3.54e-20
Gap junction	LPAR1 -> GJA1 GJA1**	UP	10.1	5.8e-24	2.22e-23	3.54e-20
MAPK signaling pathway	MAP3K8 -> NFKB1	UP	10.1	6.05e-24	2.31e-23	3.69e-20
ErbB signaling pathway	NRG1 -> CDKN1A	UP	10.1	6.15e-24	2.35e-23	3.75e-20
Hippo signaling pathway	WWTR1 YWHAQ -> MYC	UP	10.1	6.21e-24	2.37e-23	3.79e-20
Tight junction	PRKCA* -> IGSF5 MAGI1	DOWN	-10.1	6.21e-24	2.37e-23	3.79e-20
Neurotrophin signaling pathway	NGF -> JUN	UP	10.1	6.31e-24	2.41e-23	3.85e-20
Natural killer cell mediated cytotoxicity	LCK -> PRKCA	UP	10.1	6.48e-24	2.47e-23	3.95e-20
RIG-I-like receptor signaling pathway	SIKE1 -> IRF7	UP	10.1	6.53e-24	2.49e-23	3.99e-20
Pathways in cancer	RUNX1 -> CSF1R	UP	10.1	6.7e-24	2.55e-23	4.09e-20
NF-kappa B signaling pathway	TRIM25 -> TNFAIP3	UP	10.1	6.87e-24	2.61e-23	4.19e-20
Ras signaling pathway	ZAP70 -> KSR2	UP	10.1	6.99e-24	2.66e-23	4.27e-20
ErbB signaling pathway	NRG4 -> CDKN1A	UP	10.1	6.99e-24	2.66e-23	4.27e-20
NOD-like receptor signaling pathway	SUGT1 HSP90AA1 -> NLRP3 PYCARD	UP	10.1	7.11e-24	2.7e-23	4.34e-20
p53 signaling pathway	BBC3 -> STEAP3	UP	10.1	7.23e-24	2.74e-23	4.41e-20
Jak-STAT signaling pathway	CSF2 -> AKT3	UP	10.1	7.36e-24	2.79e-23	4.49e-20
Wnt signaling pathway	CHD8 -> PPARD	UP	10.1	7.48e-24	2.84e-23	4.57e-20
PI3K-Akt signaling pathway	PTEN -> MYC	UP	10.1	7.55e-24	2.86e-23	4.6e-20
Jak-STAT signaling pathway	IL24 -> BCL2L1	UP	10.1	7.61e-24	2.88e-23	4.64e-20
Chemokine signaling pathway	CCL26 -> ROCK1	UP	10.1	8.08e-24	3.05e-23	4.93e-20
B cell receptor signaling pathway	PTPN6 CD72 -> FOS	DOWN	-10.1	8.28e-24	3.13e-23	5.05e-20
Gap junction	LPAR1 -> GJA1 TJP1	UP	10.1	8.35e-24	3.16e-23	5.1e-20
PI3K-Akt signaling pathway	LPAR6 GNB5 -> BCL2**	UP	10.1	8.94e-24	3.38e-23	5.45e-20
Pathways in cancer	NKX3-1 -> MTOR	DOWN	-10.1	9.02e-24	3.4e-23	5.5e-20
Pathways in cancer	TFG -> BIRC8	UP	10	9.9e-24	3.73e-23	6.04e-20
p53 signaling pathway	BBC3 -> GADD45G	UP	10	1.01e-23	3.79e-23	6.14e-20
MAPK signaling pathway	MAP3K12 -> JUN	UP	10	1.02e-23	3.85e-23	6.25e-20
Hippo signaling pathway	RASSF6 -> MOB1A	DOWN	-10	1.02e-23	3.85e-23	6.25e-20
HIF-1 signaling pathway	EGF -> NOS2	DOWN	-10	1.05e-23	3.95e-23	6.41e-20
Choline metabolism in cancer	C00165 -> PRKCA	DOWN	-10	1.13e-23	4.26e-23	6.91e-20
Pathways in cancer	FGF1 -> CASP9	DOWN	-10	1.15e-23	4.33e-23	7.03e-20
Jak-STAT signaling pathway	IL24 -> AKT3	UP	10	1.17e-23	4.4e-23	7.15e-20
TNF signaling pathway	LTA -> AKT3	UP	10	1.21e-23	4.55e-23	7.4e-20
NF-kappa B signaling pathway	CD40LG -> NFKB2	UP	10	1.26e-23	4.74e-23	7.72e-20
FoxO signaling pathway	MAPK8 -> PLK4	UP	10	1.26e-23	4.74e-23	7.72e-20
Notch signaling pathway	ADAM17 -> DTX2	UP	10	1.34e-23	5.02e-23	8.19e-20
Neurotrophin signaling pathway	NGF -> BAD	UP	10	1.36e-23	5.11e-23	8.32e-20
NF-kappa B signaling pathway	CD14 -> BCL2L1	UP	10	1.4e-23	5.23e-23	8.54e-20
Adrenergic signaling in cardiomyocytes	C00547* -> C01245	UP	10	1.4e-23	5.23e-23	8.54e-20
Adrenergic signaling in cardiomyocytes	C00788* -> C01245	UP	10	1.4e-23	5.23e-23	8.54e-20
Thyroid hormone signaling pathway	THRB* -> MYH6	DOWN	-8.19	1.42e-23	5.29e-23	8.64e-20
HIF-1 signaling pathway	C00338 -> PGK1	UP	10	1.45e-23	5.4e-23	8.83e-20
Platelet activation	C00008 -> ITPR1	UP	10	1.45e-23	5.4e-23	8.83e-20
Leukocyte transendothelial migration	VCAM1 MSN -> ACTB	UP	10	1.5e-23	5.58e-23	9.13e-20
Wnt signaling pathway	BAMBI -> MYC	UP	10	1.55e-23	5.77e-23	9.45e-20
HIF-1 signaling pathway	IFNG -> EPO	UP	9.98	1.59e-23	5.91e-23	9.69e-20
ErbB signaling pathway	TGFA -> PTK2	UP	10	1.6e-23	5.96e-23	9.77e-20
Pathways in cancer	ABL1 -> CASP9	DOWN	-9.99	1.62e-23	6e-23	9.85e-20
Pathways in cancer	TFG -> BCL2	UP	9.99	1.64e-23	6.1e-23	1e-19
ErbB signaling pathway	BTC -> PTK2	DOWN	-9.99	1.66e-23	6.15e-23	1.01e-19
NF-kappa B signaling pathway	TRIM25 -> TRAF1	UP	9.99	1.73e-23	6.41e-23	1.05e-19
Focal adhesion	ITGB1 CAV1 -> BCL2	UP	9.98	1.86e-23	6.91e-23	1.14e-19
MAPK signaling pathway	C00338 -> MAX	UP	9.97	1.98e-23	7.32e-23	1.21e-19
Hippo signaling pathway	CSNK1E -> YAP1	DOWN	-9.97	1.98e-23	7.32e-23	1.21e-19
Progesterone-mediated oocyte maturation	HSP90AA1 -> CDK1	DOWN	-9.97	2.03e-23	7.5e-23	1.24e-19
MAPK signaling pathway	C00338 -> NLK	UP	9.96	2.19e-23	8.09e-23	1.33e-19
cGMP-PKG signaling pathway	C00533 -> C00144	UP	9.96	2.2e-23	8.15e-23	1.35e-19
Gap junction	GUCY1A2 -> C00533	UP	9.96	2.2e-23	8.15e-23	1.35e-19
NF-kappa B signaling pathway	TNFSF14 -> NFKB2	UP	9.96	2.34e-23	8.63e-23	1.43e-19
Adherens junction	PTPRF -> CDH1 CTNNB1	DOWN	-9.95	2.42e-23	8.92e-23	1.48e-19
MAPK signaling pathway	FGF1 -> PLA2G4B	DOWN	-9.95	2.54e-23	9.38e-23	1.55e-19
Rap1 signaling pathway	RAP1GAP -> PRKCI PARD6A PARD3	UP	9.95	2.61e-23	9.58e-23	1.59e-19
cAMP signaling pathway	C03758 -> MLLT4	DOWN	-9.95	2.61e-23	9.58e-23	1.59e-19
cAMP signaling pathway	C00780 -> MLLT4	DOWN	-9.95	2.61e-23	9.58e-23	1.59e-19
cAMP signaling pathway	C00788 -> MLLT4	DOWN	-9.95	2.61e-23	9.58e-23	1.59e-19
cAMP signaling pathway	C00212 -> MLLT4	DOWN	-9.95	2.61e-23	9.58e-23	1.59e-19
cAMP signaling pathway	C00547 -> MLLT4	DOWN	-9.95	2.61e-23	9.58e-23	1.59e-19
cAMP signaling pathway	C00584 -> MLLT4	DOWN	-9.95	2.61e-23	9.58e-23	1.59e-19
VEGF signaling pathway	VEGFA -> PTGS2	UP	9.94	2.67e-23	9.82e-23	1.63e-19
Chemokine signaling pathway	CCL26 -> STAT1	UP	9.94	2.81e-23	1.03e-22	1.72e-19
NOD-like receptor signaling pathway	CARD6 -> CASP8	UP	9.93	3.01e-23	1.1e-22	1.83e-19
PI3K-Akt signaling pathway	PTK2 -> PRKCA	DOWN	-9.93	3.06e-23	1.12e-22	1.87e-19
PI3K-Akt signaling pathway	MTCP1 -> BCL2**	UP	9.93	3.08e-23	1.13e-22	1.88e-19
Pathways in cancer	EGF -> MYC*	UP	9.93	3.11e-23	1.14e-22	1.9e-19
NF-kappa B signaling pathway	CD14 -> BCL2	UP	9.92	3.32e-23	1.22e-22	2.03e-19
Thyroid hormone signaling pathway	C00575 -> ATP1B4	DOWN	-9.92	3.52e-23	1.29e-22	2.15e-19
cAMP signaling pathway	GHRL -> HCN4	DOWN	-9.91	3.61e-23	1.32e-22	2.2e-19
Glucagon signaling pathway	PRMT1 -> PCK1	DOWN	-9.91	3.64e-23	1.33e-22	2.22e-19
FoxO signaling pathway	IGF1 -> CCND1	UP	9.91	3.67e-23	1.34e-22	2.24e-19
B cell receptor signaling pathway	PTPN6 LILRB3 -> FOS	DOWN	-9.91	3.71e-23	1.35e-22	2.26e-19
MAPK signaling pathway	NF1 -> MYC	UP	9.91	3.83e-23	1.4e-22	2.34e-19
NF-kappa B signaling pathway	TRIM25 -> CCL4L1	UP	9.91	3.83e-23	1.4e-22	2.34e-19
Ras signaling pathway	HTR7 -> PLD1	UP	9.91	3.86e-23	1.4e-22	2.36e-19
HIF-1 signaling pathway	C00076 -> FLT1	UP	9.91	3.86e-23	1.4e-22	2.36e-19
cAMP signaling pathway	NPY -> ACOX1	DOWN	-9.91	3.86e-23	1.4e-22	2.36e-19
Thyroid hormone signaling pathway	C02465* -> FOXO1	DOWN	-9.9	4e-23	1.45e-22	2.44e-19
Tight junction	PRKCA* -> IGSF5 IGSF5	DOWN	-9.9	4.13e-23	1.5e-22	2.52e-19
cAMP signaling pathway	C01996 -> HCN4	DOWN	-9.9	4.34e-23	1.57e-22	2.65e-19
cAMP signaling pathway	C00334 -> HCN4	DOWN	-9.9	4.34e-23	1.57e-22	2.65e-19
cAMP signaling pathway	C16010 -> HCN4	DOWN	-9.9	4.34e-23	1.57e-22	2.65e-19
cAMP signaling pathway	C15949 -> HCN4	DOWN	-9.9	4.34e-23	1.57e-22	2.65e-19
cAMP signaling pathway	C16022 -> HCN4	DOWN	-9.9	4.34e-23	1.57e-22	2.65e-19
cAMP signaling pathway	C00186 -> HCN4	DOWN	-9.9	4.34e-23	1.57e-22	2.65e-19
cAMP signaling pathway	C01089 -> HCN4	DOWN	-9.9	4.34e-23	1.57e-22	2.65e-19
cAMP signaling pathway	C20793 -> HCN4	DOWN	-9.9	4.34e-23	1.57e-22	2.65e-19
cAMP signaling pathway	C00042 -> HCN4	DOWN	-9.9	4.34e-23	1.57e-22	2.65e-19
cAMP signaling pathway	C00746 -> HCN4	DOWN	-9.9	4.34e-23	1.57e-22	2.65e-19
cAMP signaling pathway	NPY -> MAPK8	DOWN	-9.89	4.53e-23	1.63e-22	2.76e-19
TNF signaling pathway	MAP3K8 -> CREB3	UP	9.89	4.57e-23	1.65e-22	2.79e-19
PI3K-Akt signaling pathway	SYK -> MYC	UP	9.89	4.84e-23	1.74e-22	2.95e-19
GnRH signaling pathway	GNRH1 -> JUN	UP	9.88	4.88e-23	1.76e-22	2.98e-19
Pathways in cancer	FGF1 -> TP53	UP	9.88	4.96e-23	1.79e-22	3.03e-19
Jak-STAT signaling pathway	PIAS3 -> SPRED1	UP	9.88	5e-23	1.8e-22	3.05e-19
p53 signaling pathway	CDKN2A -> BAX	UP	9.88	5e-23	1.8e-22	3.05e-19
NF-kappa B signaling pathway	LTA LTB -> TNF*	UP	9.88	5.04e-23	1.81e-22	3.08e-19
TNF signaling pathway	PGAM5* -> DNM1L	DOWN	-9.88	5.3e-23	1.9e-22	3.24e-19
Ras signaling pathway	RASA4B -> KSR2	UP	9.87	5.39e-23	1.94e-22	3.29e-19
Natural killer cell mediated cytotoxicity	RAET1E -> KLRC4-KLRK1	DOWN	-9.87	5.62e-23	2.02e-22	3.43e-19
cAMP signaling pathway	GHRL -> JUN	DOWN	-9.87	5.86e-23	2.1e-22	3.58e-19
Pathways in cancer	KITLG -> CDK4	DOWN	-9.87	5.91e-23	2.12e-22	3.61e-19
Pathways in cancer	RET -> CCND1***	UP	9.86	6.16e-23	2.21e-22	3.76e-19
Adherens junction	CDH1 -> LEF1 CTNNB1	DOWN	-9.86	6.42e-23	2.3e-22	3.92e-19
FoxO signaling pathway	CDK2 -> RAG1	DOWN	-9.86	6.53e-23	2.34e-22	3.98e-19
Pathways in cancer	NKX3-1 -> CCND1*	UP	9.85	6.58e-23	2.35e-22	4.02e-19
NF-kappa B signaling pathway	LTA LTB -> PTGS2	UP	9.85	6.64e-23	2.37e-22	4.05e-19
Proteoglycans in cancer	SDC1* -> ITGAV	DOWN	-9.85	6.81e-23	2.43e-22	4.15e-19
Wnt signaling pathway	MAP3K7 -> PPARD	UP	9.85	6.98e-23	2.49e-22	4.26e-19
Tight junction	PPP2CA* -> IGSF5 MPDZ	DOWN	-9.85	7.04e-23	2.51e-22	4.29e-19
ErbB signaling pathway	BTC -> MYC	DOWN	-9.84	7.84e-23	2.79e-22	4.78e-19
Wnt signaling pathway	PORCN -> MYC	UP	9.84	7.9e-23	2.82e-22	4.82e-19
FoxO signaling pathway	IGF1 -> CDKN2B	UP	9.83	8.04e-23	2.86e-22	4.9e-19
HIF-1 signaling pathway	EGF -> PDK1	DOWN	-9.83	8.1e-23	2.88e-22	4.94e-19
Platelet activation	C00008 -> C00219	UP	9.83	8.52e-23	3.03e-22	5.2e-19
PI3K-Akt signaling pathway	HSP90AA1 CDC37 -> BCL2	UP	9.83	8.59e-23	3.05e-22	5.24e-19
RIG-I-like receptor signaling pathway	OTUD5 -> IRF7	UP	9.83	8.66e-23	3.07e-22	5.28e-19
HIF-1 signaling pathway	C00338 -> HK1	UP	9.83	8.73e-23	3.1e-22	5.33e-19
Ras signaling pathway	CSF1 -> KSR2	UP	9.82	8.95e-23	3.17e-22	5.46e-19
FoxO signaling pathway	EGF -> CDKN2B	UP	9.82	8.95e-23	3.17e-22	5.46e-19
Pathways in cancer	HGF -> TP53	UP	9.82	9.02e-23	3.2e-22	5.51e-19
MAPK signaling pathway	MAP4K4 -> MAPT	UP	9.82	9.1e-23	3.22e-22	5.55e-19
RIG-I-like receptor signaling pathway	RNF125 -> NFKB1	UP	9.82	9.72e-23	3.44e-22	5.93e-19
GnRH signaling pathway	GNRH1 -> PLA2G4B	UP	9.81	1e-22	3.55e-22	6.13e-19
PI3K-Akt signaling pathway	LPAR6 GNB5 -> RBL2	DOWN	-9.8	1.09e-22	3.86e-22	6.66e-19
NF-kappa B signaling pathway	CSNK2A1 -> BCL2L1**	UP	9.8	1.11e-22	3.92e-22	6.77e-19
HIF-1 signaling pathway	CYBB -> EDN1	UP	9.8	1.19e-22	4.19e-22	7.23e-19
AMPK signaling pathway	C00076 -> ACACB	DOWN	-9.79	1.24e-22	4.36e-22	7.54e-19
AMPK signaling pathway	CAMKK2* -> ACACB	DOWN	-9.79	1.24e-22	4.36e-22	7.54e-19
Ras signaling pathway	NF1 -> MAPK8	UP	9.78	1.32e-22	4.65e-22	8.05e-19
PI3K-Akt signaling pathway	CSF1 -> CASP9	DOWN	-9.78	1.34e-22	4.72e-22	8.19e-19
Pathways in cancer	RET -> CASP9	DOWN	-9.78	1.34e-22	4.72e-22	8.19e-19
Focal adhesion	LAMC3 -> ZYX ACTB	UP	9.78	1.35e-22	4.76e-22	8.25e-19
HIF-1 signaling pathway	RBX1 TCEB2 TCEB1 VHL -> EDN1	UP	9.78	1.36e-22	4.8e-22	8.32e-19
MAPK signaling pathway	GNA12 -> ATF4*	UP	9.78	1.39e-22	4.87e-22	8.46e-19
Pathways in cancer	KITLG -> CDKN1A*	UP	9.78	1.39e-22	4.87e-22	8.46e-19
Proteoglycans in cancer	DCN ERBB2 -> PDCD4	DOWN	-9.78	1.45e-22	5.07e-22	8.82e-19
NF-kappa B signaling pathway	TNFSF14 -> XIAP	UP	9.77	1.46e-22	5.11e-22	8.89e-19
cAMP signaling pathway	CAMK4 -> HCN4	DOWN	-9.77	1.46e-22	5.11e-22	8.89e-19
TNF signaling pathway	TRAF2 -> CREB3	UP	9.77	1.47e-22	5.15e-22	8.96e-19
NF-kappa B signaling pathway	CD14 -> CXCL8	UP	9.77	1.51e-22	5.27e-22	9.19e-19
cAMP signaling pathway	CAMK4 -> MAPK8	DOWN	-9.77	1.51e-22	5.27e-22	9.19e-19
FoxO signaling pathway	MAPK14 -> PLK4	UP	9.77	1.54e-22	5.4e-22	9.42e-19
cAMP signaling pathway	NPY -> JUN	DOWN	-9.76	1.64e-22	5.72e-22	9.98e-19
Jak-STAT signaling pathway	CSF2 -> PIM1	UP	9.76	1.65e-22	5.76e-22	1.01e-18
TNF signaling pathway	TRAF2 -> CEBPB	UP	9.76	1.66e-22	5.81e-22	1.01e-18
HIF-1 signaling pathway	CYBB -> SERPINE1	UP	9.76	1.72e-22	5.99e-22	1.05e-18
Tight junction	PRKCA* -> IGSF5 MPDZ	DOWN	-9.76	1.72e-22	5.99e-22	1.05e-18
NOD-like receptor signaling pathway	SUGT1 HSP90AA1 -> NLRP3 CARD8 CASP1	UP	9.75	1.82e-22	6.34e-22	1.11e-18
Pathways in cancer	EGF -> C00416	DOWN	-9.75	1.83e-22	6.39e-22	1.12e-18
Rap1 signaling pathway	PLCG1 -> C00076*	UP	9.75	1.93e-22	6.71e-22	1.18e-18
Pathways in cancer	IGF1 -> CCND1*	UP	9.75	1.93e-22	6.71e-22	1.18e-18
Progesterone-mediated oocyte maturation	GNAI1 -> PRKACA	DOWN	-9.74	2.01e-22	6.99e-22	1.23e-18
FoxO signaling pathway	C00008 -> CDKN2B	UP	9.74	2.04e-22	7.09e-22	1.25e-18
FoxO signaling pathway	C00020 -> CDKN2B	UP	9.74	2.04e-22	7.09e-22	1.25e-18
Ras signaling pathway	GRB2 PTPN11 -> KSR2	UP	9.74	2.14e-22	7.45e-22	1.31e-18
ErbB signaling pathway	NRG2 -> CDKN1B	UP	9.73	2.16e-22	7.51e-22	1.32e-18
NF-kappa B signaling pathway	TRIM25 -> BIRC2	UP	9.73	2.25e-22	7.81e-22	1.37e-18
Pathways in cancer	PTEN -> CASP9	DOWN	-9.73	2.31e-22	8.01e-22	1.41e-18
Neurotrophin signaling pathway	NGF -> NFKB1	DOWN	-9.72	2.59e-22	8.97e-22	1.58e-18
Proteoglycans in cancer	FGF2 G13063 -> PRKCA*	DOWN	-9.72	2.61e-22	9.04e-22	1.59e-18
Apoptosis	NFKB1 -> NFKBIA	UP	9.71	2.7e-22	9.34e-22	1.65e-18
cAMP signaling pathway	GHRL -> MLLT4	DOWN	-9.71	2.74e-22	9.49e-22	1.67e-18
Pathways in cancer	EGF -> BCL2	DOWN	-9.71	2.79e-22	9.63e-22	1.7e-18
Hepatitis C	EIF2AK1 -> NFKB1	UP	9.71	2.79e-22	9.63e-22	1.7e-18
cAMP signaling pathway	C01312 -> MAPK8	DOWN	-9.71	2.81e-22	9.66e-22	1.72e-18
cAMP signaling pathway	C16048 -> MAPK8	DOWN	-9.71	2.81e-22	9.66e-22	1.72e-18
cAMP signaling pathway	C15906 -> MAPK8	DOWN	-9.71	2.81e-22	9.66e-22	1.72e-18
cAMP signaling pathway	C16088 -> MAPK8	DOWN	-9.71	2.81e-22	9.66e-22	1.72e-18
cAMP signaling pathway	C18182 -> MAPK8	DOWN	-9.71	2.81e-22	9.66e-22	1.72e-18
cAMP signaling pathway	C02017 -> MAPK8	DOWN	-9.71	2.81e-22	9.66e-22	1.72e-18
cAMP signaling pathway	C16119 -> MAPK8	DOWN	-9.71	2.81e-22	9.66e-22	1.72e-18
cAMP signaling pathway	C20792 -> MAPK8	DOWN	-9.71	2.81e-22	9.66e-22	1.72e-18
cAMP signaling pathway	C16003 -> MAPK8	DOWN	-9.71	2.81e-22	9.66e-22	1.72e-18
Notch signaling pathway	DLL3 -> HES1	UP	9.71	2.88e-22	9.89e-22	1.76e-18
FoxO signaling pathway	INS -> CDKN2B	UP	9.71	2.88e-22	9.89e-22	1.76e-18
FoxO signaling pathway	C00025 -> CDKN2D	UP	9.71	2.88e-22	9.89e-22	1.76e-18
Pathways in cancer	FGF1 -> MTOR	DOWN	-9.7	2.95e-22	1.01e-21	1.8e-18
Hepatitis C	TLR3 -> TRAF6 RIPK1	UP	9.7	3.03e-22	1.04e-21	1.85e-18
cAMP signaling pathway	NPY -> HCN4	DOWN	-9.7	3.1e-22	1.06e-21	1.89e-18
Toll-like receptor signaling pathway	TLR2 TLR6 -> NFKB1	UP	9.7	3.18e-22	1.09e-21	1.94e-18
Leukocyte transendothelial migration	CXCR4 GNAI1 -> CDC42	DOWN	-9.69	3.34e-22	1.14e-21	2.04e-18
MAPK signaling pathway	MAP4K3 -> ATF4*	UP	9.68	3.65e-22	1.25e-21	2.23e-18
Thyroid hormone signaling pathway	THRB C02465 -> RCAN2	DOWN	-9.68	3.71e-22	1.27e-21	2.26e-18
Adrenergic signaling in cardiomyocytes	C00547 -> CREB3	DOWN	-9.68	3.71e-22	1.27e-21	2.26e-18
Adrenergic signaling in cardiomyocytes	C00788 -> CREB3	DOWN	-9.68	3.71e-22	1.27e-21	2.26e-18
Adrenergic signaling in cardiomyocytes	C07056 -> CREB3	DOWN	-9.68	3.71e-22	1.27e-21	2.26e-18
Ras signaling pathway	GRB2 GAB1 -> KSR2	UP	9.68	3.74e-22	1.28e-21	2.28e-18
PI3K-Akt signaling pathway	LPAR6 GNB5 -> MAPK1	DOWN	-9.67	3.99e-22	1.36e-21	2.44e-18
Hippo signaling pathway	WNT16 -> MYC	UP	9.67	4.03e-22	1.37e-21	2.46e-18
Toll-like receptor signaling pathway	TLR3 -> CXCL8	UP	9.67	4.03e-22	1.37e-21	2.46e-18
NF-kappa B signaling pathway	TRIM25 -> VCAM1	UP	9.67	4.13e-22	1.4e-21	2.52e-18
Pathways in cancer	KITLG -> MYC*	UP	9.67	4.23e-22	1.44e-21	2.58e-18
FoxO signaling pathway	NLK -> CCNB3	UP	9.66	4.26e-22	1.45e-21	2.6e-18
Natural killer cell mediated cytotoxicity	CD48 -> TNF	UP	9.66	4.33e-22	1.47e-21	2.64e-18
Wnt signaling pathway	CER1 -> MYC	UP	9.66	4.51e-22	1.53e-21	2.75e-18
TGF-beta signaling pathway	LEFTY1 -> ACVR2A	UP	9.66	4.51e-22	1.53e-21	2.75e-18
Pathways in cancer	EGF -> STK4	DOWN	-9.65	4.86e-22	1.65e-21	2.96e-18
HIF-1 signaling pathway	EGF -> SERPINE1	DOWN	-9.65	4.9e-22	1.65e-21	2.99e-18
cAMP signaling pathway	C03758 -> HCN4	DOWN	-9.65	4.9e-22	1.65e-21	2.99e-18
cAMP signaling pathway	C00780 -> HCN4	DOWN	-9.65	4.9e-22	1.65e-21	2.99e-18
cAMP signaling pathway	C00788 -> HCN4	DOWN	-9.65	4.9e-22	1.65e-21	2.99e-18
cAMP signaling pathway	C00212 -> HCN4	DOWN	-9.65	4.9e-22	1.65e-21	2.99e-18
cAMP signaling pathway	C00547 -> HCN4	DOWN	-9.65	4.9e-22	1.65e-21	2.99e-18
cAMP signaling pathway	C00584 -> HCN4	DOWN	-9.65	4.9e-22	1.65e-21	2.99e-18
ErbB signaling pathway	BTC -> STAT5A*	DOWN	-9.65	4.94e-22	1.67e-21	3.01e-18
AMPK signaling pathway	C00076 -> ACACA	DOWN	-9.65	5.14e-22	1.73e-21	3.14e-18
AMPK signaling pathway	CAMKK2* -> ACACA	DOWN	-9.65	5.14e-22	1.73e-21	3.14e-18
ErbB signaling pathway	EREG -> CDKN1A	UP	9.64	5.31e-22	1.79e-21	3.24e-18
Ras signaling pathway	NF1 -> PAK4	UP	9.64	5.44e-22	1.83e-21	3.32e-18
FoxO signaling pathway	NLK -> BNIP3	UP	9.64	5.62e-22	1.89e-21	3.43e-18
FoxO signaling pathway	SETD7 -> GABARAP	DOWN	-9.63	5.72e-22	1.92e-21	3.49e-18
PI3K-Akt signaling pathway	TLR2 -> RPS6	UP	9.63	5.76e-22	1.94e-21	3.52e-18
Pathways in cancer	KITLG -> TRAF1	DOWN	-9.63	5.81e-22	1.95e-21	3.54e-18
Ras signaling pathway	CSF1 -> MAPK8	UP	9.63	5.86e-22	1.96e-21	3.57e-18
PPAR signaling pathway	C02165 -> SLC27A4	DOWN	-9.63	5.86e-22	1.96e-21	3.57e-18
PPAR signaling pathway	br08303(C10AB fibrates) -> SLC27A4	DOWN	-9.63	5.86e-22	1.96e-21	3.57e-18
PPAR signaling pathway	br08303(S01BC Antiinflammatory agents -> SLC27A4	DOWN	-9.63	5.86e-22	1.96e-21	3.57e-18
PPAR signaling pathway	C15493 -> SLC27A4	DOWN	-9.63	5.86e-22	1.96e-21	3.57e-18
Neurotrophin signaling pathway	NGF -> FOXO3	UP	9.63	6e-22	2.01e-21	3.66e-18
Oocyte meiosis	SKP1 FBXW11* -> REC8	DOWN	-9.63	6.05e-22	2.02e-21	3.69e-18
Oocyte meiosis	SKP1 FBXW11** -> REC8*	DOWN	-9.63	6.05e-22	2.02e-21	3.69e-18
TGF-beta signaling pathway	THBS1 -> RPS6KB1	UP	9.63	6.2e-22	2.07e-21	3.78e-18
Pathways in cancer	RET -> MAPK8	UP	9.62	6.3e-22	2.11e-21	3.84e-18
Pathways in cancer	WNT16 -> CCND1*	UP	9.62	6.67e-22	2.23e-21	4.07e-18
Neurotrophin signaling pathway	BDNF -> BAD	UP	9.62	6.83e-22	2.28e-21	4.17e-18
Oxytocin signaling pathway	OXT -> EEF2	UP	9.61	7e-22	2.34e-21	4.27e-18
NF-kappa B signaling pathway	CD14 -> CFLAR	UP	9.61	7.12e-22	2.37e-21	4.34e-18
Oocyte meiosis	PLK1 -> REC8*	DOWN	-9.61	7.41e-22	2.47e-21	4.52e-18
Proteoglycans in cancer	LUM -> FAS	UP	9.61	7.47e-22	2.49e-21	4.56e-18
RIG-I-like receptor signaling pathway	TRADD TANK AZI2 TBKBP1 -> IRF7	UP	9.6	7.97e-22	2.65e-21	4.86e-18
FoxO signaling pathway	SETD7 -> PCK1	DOWN	-9.6	8.04e-22	2.67e-21	4.9e-18
Ras signaling pathway	CSF1 -> RHOA	UP	9.6	8.1e-22	2.69e-21	4.94e-18
FoxO signaling pathway	EGF -> CCND1	UP	9.6	8.23e-22	2.74e-21	5.02e-18
Glucagon signaling pathway	C00076 -> PCK1	DOWN	-9.6	8.23e-22	2.74e-21	5.02e-18
Oocyte meiosis	PPP2CA -> REC8*	DOWN	-9.6	8.37e-22	2.78e-21	5.1e-18
Toll-like receptor signaling pathway	TLR5 -> CXCL8	UP	9.6	8.37e-22	2.78e-21	5.1e-18
Neurotrophin signaling pathway	NTF3 -> ATF4	UP	9.6	8.37e-22	2.78e-21	5.1e-18
GnRH signaling pathway	GNRH1 -> MAPK14	UP	9.58	9.3e-22	3.08e-21	5.67e-18
RIG-I-like receptor signaling pathway	NLRX1 -> MAVS TMEM173	UP	9.58	9.6e-22	3.18e-21	5.86e-18
MAPK signaling pathway	TGFB1 -> CDC25B	UP	9.58	9.84e-22	3.26e-21	6e-18
PI3K-Akt signaling pathway	JAK1 -> CASP9	DOWN	-9.57	1.05e-21	3.47e-21	6.4e-18
HIF-1 signaling pathway	C00338 -> EDN1	UP	9.57	1.08e-21	3.59e-21	6.61e-18
Ras signaling pathway	CSF1 -> ELK1	UP	9.56	1.13e-21	3.73e-21	6.88e-18
FoxO signaling pathway	CSNK1E -> SOD2	UP	9.56	1.18e-21	3.91e-21	7.23e-18
Pathways in cancer	KITLG -> BIRC8	DOWN	-9.56	1.18e-21	3.91e-21	7.23e-18
NF-kappa B signaling pathway	CD40LG -> NFKB2*	UP	9.56	1.21e-21	4.01e-21	7.4e-18
MAPK signaling pathway	C00165 -> STMN1	DOWN	-9.55	1.24e-21	4.1e-21	7.58e-18
Toll-like receptor signaling pathway	TLR2 TLR1 -> CCL3L3	UP	9.54	1.43e-21	4.7e-21	8.7e-18
ErbB signaling pathway	NRG4 -> BAD	UP	9.54	1.45e-21	4.77e-21	8.84e-18
Pathways in cancer	TGFA -> C00416	UP	9.54	1.46e-21	4.81e-21	8.91e-18
Thyroid hormone signaling pathway	THRA -> WNT4	DOWN	-9.54	1.47e-21	4.85e-21	8.98e-18
NF-kappa B signaling pathway	TNF -> BCL2A1*	UP	9.53	1.53e-21	5.04e-21	9.35e-18
Rap1 signaling pathway	MRAS -> ITGA2B	UP	9.53	1.62e-21	5.33e-21	9.89e-18
Rap1 signaling pathway	PLCG1 -> CDH1	DOWN	-9.52	1.7e-21	5.59e-21	1.04e-17
Platelet activation	VWF -> PLCG2 LCP2 BTK	UP	9.48	1.74e-21	5.72e-21	1.06e-17
HIF-1 signaling pathway	RBX1 TCEB2 TCEB1 VHL -> CDKN1A	UP	9.52	1.74e-21	5.72e-21	1.06e-17
Pathways in cancer	ERBB2 -> CDKN1B	UP	9.52	1.76e-21	5.77e-21	1.07e-17
HIF-1 signaling pathway	CYBB -> PFKL	UP	9.52	1.81e-21	5.95e-21	1.11e-17
cAMP signaling pathway	C01312 -> HCN4	DOWN	-9.51	1.98e-21	6.47e-21	1.21e-17
cAMP signaling pathway	C16048 -> HCN4	DOWN	-9.51	1.98e-21	6.47e-21	1.21e-17
cAMP signaling pathway	C15906 -> HCN4	DOWN	-9.51	1.98e-21	6.47e-21	1.21e-17
cAMP signaling pathway	C16088 -> HCN4	DOWN	-9.51	1.98e-21	6.47e-21	1.21e-17
cAMP signaling pathway	C18182 -> HCN4	DOWN	-9.51	1.98e-21	6.47e-21	1.21e-17
cAMP signaling pathway	C02017 -> HCN4	DOWN	-9.51	1.98e-21	6.47e-21	1.21e-17
cAMP signaling pathway	C16119 -> HCN4	DOWN	-9.51	1.98e-21	6.47e-21	1.21e-17
cAMP signaling pathway	C20792 -> HCN4	DOWN	-9.51	1.98e-21	6.47e-21	1.21e-17
cAMP signaling pathway	C16003 -> HCN4	DOWN	-9.51	1.98e-21	6.47e-21	1.21e-17
Pathways in cancer	ABL1 -> CCND1*	UP	9.5	2.05e-21	6.68e-21	1.25e-17
NF-kappa B signaling pathway	CD14 -> IKBKG CHUK IKBKB	UP	9.5	2.06e-21	6.73e-21	1.26e-17
Hippo signaling pathway	YAP1 SMAD2 SMAD4 -> CTGF*	DOWN	-9.5	2.08e-21	6.78e-21	1.27e-17
PPAR signaling pathway	C15493* -> ACSL1	DOWN	-9.5	2.1e-21	6.82e-21	1.28e-17
PPAR signaling pathway	br08303(S01BC Antiinflammatory agents* -> ACSL1	DOWN	-9.5	2.1e-21	6.82e-21	1.28e-17
PPAR signaling pathway	C14767 -> ACSL1	DOWN	-9.5	2.1e-21	6.82e-21	1.28e-17
PPAR signaling pathway	br08303(A10BG Thiazolidinediones) -> ACSL1	DOWN	-9.5	2.1e-21	6.82e-21	1.28e-17
Pathways in cancer	FLT3LG -> CASP9	DOWN	-9.49	2.22e-21	7.21e-21	1.35e-17
Pathways in cancer	ERBB2 -> FIGF	UP	9.49	2.36e-21	7.68e-21	1.44e-17
Wnt signaling pathway	FBXW11 -> PPARD	UP	9.48	2.52e-21	8.18e-21	1.54e-17
FoxO signaling pathway	MAPK8 -> CDKN2B	UP	9.48	2.52e-21	8.18e-21	1.54e-17
Pathways in cancer	PML -> CSF2RA	UP	9.48	2.54e-21	8.24e-21	1.55e-17
Rap1 signaling pathway	CTNNB1 -> CDH1	DOWN	-9.48	2.56e-21	8.3e-21	1.56e-17
Pathways in cancer	RASSF1 -> CDK4	UP	9.48	2.64e-21	8.57e-21	1.61e-17
NOD-like receptor signaling pathway	CARD6 -> IKBKG CHUK IKBKB	UP	9.47	2.71e-21	8.77e-21	1.65e-17
FoxO signaling pathway	INS -> CAT	DOWN	-9.47	2.73e-21	8.83e-21	1.67e-17
Glucagon signaling pathway	GCG -> ACACA	DOWN	-9.47	2.73e-21	8.83e-21	1.67e-17
PI3K-Akt signaling pathway	CRTC2 -> BCL2	UP	9.47	2.86e-21	9.26e-21	1.75e-17
p53 signaling pathway	CDKN2A -> FAS	UP	9.46	3.08e-21	9.94e-21	1.88e-17
Rap1 signaling pathway	CSF1 -> MAPK1	UP	9.46	3.18e-21	1.03e-20	1.94e-17
NOD-like receptor signaling pathway	TNFAIP3 -> CASP8	UP	9.46	3.2e-21	1.03e-20	1.95e-17
MAPK signaling pathway	TGFB1 -> MEF2C	UP	9.46	3.23e-21	1.04e-20	1.97e-17
Pathways in cancer	RET -> C00416	UP	9.45	3.25e-21	1.05e-20	1.98e-17
HIF-1 signaling pathway	C00076 -> HK1	UP	9.45	3.36e-21	1.08e-20	2.05e-17
Pathways in cancer	RET -> CCND1*	UP	9.45	3.39e-21	1.09e-20	2.07e-17
ErbB signaling pathway	EGF -> CDKN1B	UP	9.45	3.47e-21	1.12e-20	2.12e-17
Vascular smooth muscle contraction	C00212 -> KCNMB2*	UP	9.44	3.7e-21	1.19e-20	2.26e-17
ErbB signaling pathway	NRG2 -> RPS6KB1	DOWN	-9.44	3.91e-21	1.26e-20	2.38e-17
Sphingolipid signaling pathway	FCER1A FYN -> SPHK2	UP	9.43	4e-21	1.29e-20	2.44e-17
Leukocyte transendothelial migration	CDH5 CTNND1 -> CDH5	UP	9.43	4.1e-21	1.32e-20	2.5e-17
Leukocyte transendothelial migration	CDH5 CTNNB1 -> CDH5	UP	9.43	4.13e-21	1.33e-20	2.52e-17
FoxO signaling pathway	NLK -> ATG12	UP	9.43	4.23e-21	1.36e-20	2.58e-17
T cell receptor signaling pathway	CD28 -> NFATC1	UP	9.43	4.23e-21	1.36e-20	2.58e-17
PI3K-Akt signaling pathway	THEM4 -> MCL1	UP	9.43	4.27e-21	1.37e-20	2.6e-17
Pathways in cancer	EGF -> CCND1***	DOWN	-9.43	4.27e-21	1.37e-20	2.6e-17
AMPK signaling pathway	STK11 STRADB CAB39 -> EEF2	UP	9.43	4.3e-21	1.38e-20	2.62e-17
Tight junction	PRKCA* -> IGSF5 TJP1 MLLT4	DOWN	-9.42	4.33e-21	1.39e-20	2.64e-17
Insulin signaling pathway	SOCS4 -> PCK1	DOWN	-9.42	4.33e-21	1.39e-20	2.64e-17
HIF-1 signaling pathway	C00338 -> PFKL	UP	9.42	4.37e-21	1.4e-20	2.67e-17
mTOR signaling pathway	STK11 -> PRKCA	DOWN	-9.42	4.4e-21	1.41e-20	2.69e-17
TGF-beta signaling pathway	IFNG -> TGFBR2 TGFBR1	DOWN	-9.42	4.47e-21	1.43e-20	2.73e-17
NF-kappa B signaling pathway	CD40LG -> TNFAIP3	UP	9.42	4.47e-21	1.43e-20	2.73e-17
Insulin signaling pathway	MAPK8 -> EIF4E	DOWN	-9.42	4.47e-21	1.43e-20	2.73e-17
Pathways in cancer	FGF1 -> CCND1*	UP	9.42	4.58e-21	1.46e-20	2.8e-17
Jak-STAT signaling pathway	PIAS3 -> BCL2L1	UP	9.42	4.62e-21	1.47e-20	2.82e-17
Oocyte meiosis	CCNE1 CDK2 -> REC8*	DOWN	-9.41	4.81e-21	1.53e-20	2.93e-17
MAPK signaling pathway	DUSP10* -> TP53	UP	9.41	4.88e-21	1.55e-20	2.98e-17
MAPK signaling pathway	TGFB1 -> HSPB1	UP	9.41	4.88e-21	1.55e-20	2.98e-17
Natural killer cell mediated cytotoxicity	HLA-C -> PRKCA	UP	9.41	4.96e-21	1.58e-20	3.03e-17
Insulin signaling pathway	PTPRF -> PCK1	DOWN	-9.41	4.96e-21	1.58e-20	3.03e-17
Toll-like receptor signaling pathway	TLR3 -> NFKB1	UP	9.41	5.04e-21	1.6e-20	3.08e-17
Notch signaling pathway	DVL1 -> DTX2	UP	9.41	5.2e-21	1.65e-20	3.17e-17
FoxO signaling pathway	PRMT1 -> BNIP3	UP	9.4	5.24e-21	1.66e-20	3.2e-17
ErbB signaling pathway	NRG1 -> BAD	UP	9.4	5.33e-21	1.69e-20	3.25e-17
PI3K-Akt signaling pathway	PTEN -> CASP9	DOWN	-9.4	5.37e-21	1.7e-20	3.28e-17
MAPK signaling pathway	GNA12 -> MYC	UP	9.39	5.77e-21	1.83e-20	3.52e-17
FoxO signaling pathway	C00008 -> CCND1	UP	9.39	5.86e-21	1.86e-20	3.58e-17
FoxO signaling pathway	C00020 -> CCND1	UP	9.39	5.86e-21	1.86e-20	3.58e-17
Insulin signaling pathway	INS -> PCK1	DOWN	-9.39	6.15e-21	1.94e-20	3.75e-17
Ras signaling pathway	HTR7 -> ELK1	UP	9.39	6.24e-21	1.97e-20	3.81e-17
AMPK signaling pathway	ADRA1A -> HMGCR	DOWN	-9.38	6.55e-21	2.07e-20	3.99e-17
Hippo signaling pathway	TEAD1 YAP1 -> CTGF	DOWN	-9.37	7.26e-21	2.29e-20	4.43e-17
Insulin signaling pathway	PTPN1 -> PCK1	DOWN	-9.37	7.26e-21	2.29e-20	4.43e-17
Toll-like receptor signaling pathway	RIPK1 -> CXCL8	UP	9.37	7.43e-21	2.35e-20	4.53e-17
TNF signaling pathway	RIPK1 RIPK3 -> PGAM5	UP	9.37	7.49e-21	2.36e-20	4.57e-17
mTOR signaling pathway	C15195 -> PRKCA	DOWN	-9.37	7.55e-21	2.38e-20	4.61e-17
mTOR signaling pathway	C15181 -> PRKCA	DOWN	-9.37	7.55e-21	2.38e-20	4.61e-17
Pathways in cancer	EGF -> FIGF**	DOWN	-9.37	7.55e-21	2.38e-20	4.61e-17
Ras signaling pathway	GRB2 GAB1 -> RAP1A	UP	9.37	7.61e-21	2.4e-20	4.64e-17
HIF-1 signaling pathway	RBX1 TCEB2 TCEB1 VHL -> SERPINE1	UP	9.36	7.98e-21	2.51e-20	4.87e-17
cAMP signaling pathway	C01996 -> JUN	DOWN	-9.36	8.37e-21	2.62e-20	5.1e-17
cAMP signaling pathway	C00334 -> JUN	DOWN	-9.36	8.37e-21	2.62e-20	5.1e-17
cAMP signaling pathway	C16010 -> JUN	DOWN	-9.36	8.37e-21	2.62e-20	5.1e-17
cAMP signaling pathway	C15949 -> JUN	DOWN	-9.36	8.37e-21	2.62e-20	5.1e-17
cAMP signaling pathway	C16022 -> JUN	DOWN	-9.36	8.37e-21	2.62e-20	5.1e-17
cAMP signaling pathway	C00186 -> JUN	DOWN	-9.36	8.37e-21	2.62e-20	5.1e-17
cAMP signaling pathway	C01089 -> JUN	DOWN	-9.36	8.37e-21	2.62e-20	5.1e-17
cAMP signaling pathway	C20793 -> JUN	DOWN	-9.36	8.37e-21	2.62e-20	5.1e-17
cAMP signaling pathway	C00042 -> JUN	DOWN	-9.36	8.37e-21	2.62e-20	5.1e-17
cAMP signaling pathway	C00746 -> JUN	DOWN	-9.36	8.37e-21	2.62e-20	5.1e-17
RIG-I-like receptor signaling pathway	IKBKB -> NFKB1	UP	9.36	8.37e-21	2.62e-20	5.1e-17
MAPK signaling pathway	FGF1 -> STMN1	DOWN	-9.35	8.5e-21	2.66e-20	5.19e-17
Leukocyte transendothelial migration	MSN ICAM1 -> PXN	UP	9.35	8.5e-21	2.66e-20	5.19e-17
Pathways in cancer	HGF -> CCND1*	UP	9.35	8.5e-21	2.66e-20	5.19e-17
Ras signaling pathway	HTR7 -> ETS1	UP	9.35	8.57e-21	2.67e-20	5.23e-17
FoxO signaling pathway	INS -> CCND1	UP	9.35	8.7e-21	2.72e-20	5.31e-17
MAPK signaling pathway	RAC1 -> PLA2G4B	UP	9.35	8.77e-21	2.74e-20	5.35e-17
ErbB signaling pathway	TGFA -> CAMK2A	UP	9.34	9.27e-21	2.89e-20	5.66e-17
Pathways in cancer	PTEN -> CCND1*	UP	9.34	9.34e-21	2.91e-20	5.7e-17
PPAR signaling pathway	C02165 -> DBI	DOWN	-9.34	9.49e-21	2.95e-20	5.79e-17
PPAR signaling pathway	br08303(C10AB fibrates) -> DBI	DOWN	-9.34	9.49e-21	2.95e-20	5.79e-17
PPAR signaling pathway	br08303(S01BC Antiinflammatory agents -> DBI	DOWN	-9.34	9.49e-21	2.95e-20	5.79e-17
PPAR signaling pathway	C15493 -> DBI	DOWN	-9.34	9.49e-21	2.95e-20	5.79e-17
AMPK signaling pathway	STK11 STRADB CAB39 -> PFKFB1	DOWN	-9.34	9.72e-21	3.02e-20	5.93e-17
RIG-I-like receptor signaling pathway	TRIM25 -> MAPK14	UP	9.34	9.72e-21	3.02e-20	5.93e-17
GnRH signaling pathway	GNRH1 -> PTK2B	UP	9.34	9.8e-21	3.04e-20	5.98e-17
Thyroid hormone signaling pathway	THRA -> MYH6	DOWN	-7.64	1e-20	3.1e-20	6.1e-17
MAPK signaling pathway	CACNG3 -> MYC	UP	9.34	1.01e-20	3.14e-20	6.17e-17
MAPK signaling pathway	MAP3K6 -> MEF2C	UP	9.33	1.04e-20	3.21e-20	6.32e-17
FoxO signaling pathway	C00025 -> GABARAP	UP	9.33	1.06e-20	3.28e-20	6.47e-17
Toll-like receptor signaling pathway	TLR2 TLR1 -> CASP8	UP	9.33	1.06e-20	3.28e-20	6.47e-17
T cell receptor signaling pathway	PTPN6 PDCD1 -> NFKB1	UP	9.33	1.11e-20	3.44e-20	6.78e-17
Ras signaling pathway	HTR7 -> MAPK8	UP	9.32	1.14e-20	3.52e-20	6.94e-17
AMPK signaling pathway	ADRA1A -> GYS1	UP	9.32	1.14e-20	3.52e-20	6.94e-17
FoxO signaling pathway	C00008 -> CAT	DOWN	-9.32	1.16e-20	3.57e-20	7.05e-17
FoxO signaling pathway	C00020 -> CAT	DOWN	-9.32	1.16e-20	3.57e-20	7.05e-17
Wnt signaling pathway	SMAD4 -> MYC	UP	9.32	1.16e-20	3.6e-20	7.11e-17
Thyroid hormone signaling pathway	C02465 -> ESR1	DOWN	-9.32	1.17e-20	3.62e-20	7.16e-17
Thyroid hormone signaling pathway	C01829 -> ESR1	DOWN	-9.32	1.17e-20	3.62e-20	7.16e-17
Tight junction	PPP2CA* -> IGSF5 IGSF5	DOWN	-9.31	1.24e-20	3.82e-20	7.57e-17
Pathways in cancer	PDGFA -> FIGF**	UP	9.31	1.24e-20	3.82e-20	7.57e-17
PI3K-Akt signaling pathway	SYK -> CASP9	DOWN	-9.31	1.27e-20	3.91e-20	7.75e-17
MAPK signaling pathway	TNF -> MYC	UP	9.31	1.28e-20	3.94e-20	7.81e-17
Jak-STAT signaling pathway	IL24 -> PIM1	UP	9.31	1.3e-20	4e-20	7.93e-17
FoxO signaling pathway	EGF -> CAT	DOWN	-9.31	1.31e-20	4.03e-20	8e-17
Insulin signaling pathway	IKBKB -> EIF4E	DOWN	-9.3	1.35e-20	4.15e-20	8.25e-17
Glucagon signaling pathway	AKT3 -> ACACA	DOWN	-9.3	1.35e-20	4.15e-20	8.25e-17
HIF-1 signaling pathway	C00338 -> CDKN1A	UP	9.3	1.41e-20	4.32e-20	8.58e-17
Rap1 signaling pathway	SIPA1L2 -> AKT3	DOWN	-9.3	1.42e-20	4.35e-20	8.65e-17
Adherens junction	EGFR -> CTNND1	UP	9.29	1.52e-20	4.67e-20	9.28e-17
cAMP signaling pathway	GHRL -> F2R	UP	9.29	1.53e-20	4.7e-20	9.35e-17
HIF-1 signaling pathway	RBX1 TCEB2 TCEB1 VHL -> BCL2	UP	9.29	1.57e-20	4.81e-20	9.58e-17
Ras signaling pathway	GRB2 PTPN11 -> RAP1A	UP	9.29	1.58e-20	4.85e-20	9.65e-17
Insulin signaling pathway	MAPK8 -> PCK1	DOWN	-9.28	1.68e-20	5.16e-20	1.03e-16
NF-kappa B signaling pathway	CD40LG -> TRAF1	UP	9.28	1.7e-20	5.19e-20	1.04e-16
PI3K-Akt signaling pathway	PPP2R3B -> BCL2	UP	9.28	1.78e-20	5.44e-20	1.09e-16
Rap1 signaling pathway	PLCG1 -> ACTB	UP	9.27	1.79e-20	5.48e-20	1.09e-16
PI3K-Akt signaling pathway	MTCP1 -> PCK1	DOWN	-9.27	1.79e-20	5.48e-20	1.09e-16
Chemokine signaling pathway	CCL26 -> PXN PTK2B	UP	9.27	1.79e-20	5.48e-20	1.09e-16
[truncated: 4,103 more rows]
[truncated: 1 more columns]
