# Supplementary material for: High throughput estimation of functional cell activities reveals disease mechanisms and predicts relevant clinical outcomes
Source: Oncotarget. 2016 Dec 22;8(3):5160–78. doi: 10.18632/oncotarget.14107 (PMC5354899; doi:10.18632/oncotarget.14107)
Supplement: Supplementary file 3 [file oncotarget-08-5160-s003.xlsx]

## Sheet: Table S2
Table S2	Effector circuits differentially activated between cancer and the normal tissue. First column (Pathway) contains the Pathway name; Second Column (Genes in the effector node) contains the definition of the effector circuit by specifying the genes in the effector node; third column (state) constains the activation state of the circuit (UP or DOWN); fourth column (statistic) contains the value of th…
Pathway	Genes in the effector node	state	statistic	p-value	FDR adj. p-value	Bonferroni adj. p-value
cGMP-PKG signaling pathway	MYH7	DOWN	-12.1	5.17e-41	5.37e-38	5.37e-38
Thyroid hormone signaling pathway	ATP1B4	DOWN	-13	2.12e-38	7.32e-36	2.2e-35
Melanogenesis	TYRP1	DOWN	-12.8	1.86e-38	7.32e-36	1.93e-35
Proteoglycans in cancer	VEGFA*	UP	12.9	3.2e-38	8.3e-36	3.32e-35
MAPK signaling pathway	JUND	UP	12.9	5.68e-38	1.18e-35	5.9e-35
B cell receptor signaling pathway	BLNK GRB2	DOWN	-12.8	2.28e-37	3.94e-35	2.37e-34
MAPK signaling pathway	JUN	UP	12.7	5.31e-37	6.12e-35	5.51e-34
Cell cycle	RB1*	UP	12.7	4.57e-37	6.12e-35	4.74e-34
Tight junction	TJP1 CGN	DOWN	-12.7	5.09e-37	6.12e-35	5.28e-34
Pathways in cancer	E2F1	UP	12.7	6.85e-37	7.12e-35	7.12e-34
p53 signaling pathway	DDB2	UP	12.7	1.03e-36	8.88e-35	1.07e-33
Proteoglycans in cancer	CTNNB1**	DOWN	-12.7	9.53e-37	8.88e-35	9.9e-34
Rap1 signaling pathway	RALA	UP	12.6	1.66e-36	1.32e-34	1.72e-33
Rap1 signaling pathway	RAC1	UP	12.6	1.8e-36	1.34e-34	1.87e-33
Tight junction	MYL12B CGN	DOWN	-12.6	2.14e-36	1.48e-34	2.22e-33
Thyroid hormone signaling pathway	HIF1A	DOWN	-12.6	2.3e-36	1.49e-34	2.39e-33
Thyroid hormone signaling pathway	RCAN1	DOWN	-12.6	2.75e-36	1.68e-34	2.86e-33
Tight junction	LLGL2	DOWN	-12.6	3.9e-36	2.13e-34	4.05e-33
Choline metabolism in cancer	EIF4EBP1	UP	12.6	3.86e-36	2.13e-34	4e-33
ErbB signaling pathway	STAT5A	DOWN	-12.5	6.88e-36	3.55e-34	7.14e-33
Tight junction	CLDN24 TJP1 TJP2	DOWN	-12.5	7.18e-36	3.55e-34	7.45e-33
Tight junction	OCLN TJP3 TJP1	DOWN	-12.5	1.11e-35	5.25e-34	1.15e-32
Pathways in cancer	CCND1	UP	12.5	1.21e-35	5.47e-34	1.26e-32
Proteoglycans in cancer	MAPK1*****	DOWN	-12.5	1.26e-35	5.47e-34	1.31e-32
AMPK signaling pathway	CCND1	UP	12.4	1.54e-35	6.4e-34	1.6e-32
Hepatitis C	EGFR GRB2	DOWN	-12.4	1.69e-35	6.76e-34	1.76e-32
Oxytocin signaling pathway	CCND1	UP	12.4	1.86e-35	7.15e-34	1.93e-32
HIF-1 signaling pathway	GAPDH	UP	12.4	1.94e-35	7.19e-34	2.01e-32
Thyroid hormone signaling pathway	THRB	DOWN	-12.4	2.18e-35	7.79e-34	2.26e-32
HIF-1 signaling pathway	VEGFA	UP	12.4	2.32e-35	8.01e-34	2.4e-32
VEGF signaling pathway	PLA2G4B	UP	12.4	3.07e-35	9.95e-34	3.18e-32
Pathways in cancer	CCND1****	UP	12.4	3.01e-35	9.95e-34	3.12e-32
Transcriptional misregulation in cancer	FCGR1A	UP	12.3	5.21e-35	1.64e-33	5.41e-32
ErbB signaling pathway	RPS6KB1	DOWN	-12.3	6.41e-35	1.96e-33	6.66e-32
Estrogen signaling pathway	ITPR1	DOWN	-12.3	6.88e-35	2.04e-33	7.14e-32
Tight junction	ACTB TJP3	DOWN	-12.3	7.39e-35	2.13e-33	7.68e-32
Toll-like receptor signaling pathway	CCL5	UP	12.3	8.22e-35	2.31e-33	8.53e-32
HIF-1 signaling pathway	EGF*	DOWN	-12.3	1.09e-34	2.97e-33	1.13e-31
Apoptosis	BAX	UP	12.3	1.24e-34	3.31e-33	1.29e-31
ErbB signaling pathway	EIF4EBP1	UP	12.3	1.38e-34	3.56e-33	1.43e-31
HIF-1 signaling pathway	ALDOA	UP	12.3	1.41e-34	3.56e-33	1.46e-31
HIF-1 signaling pathway	PDHA1	DOWN	-12.2	1.88e-34	4.64e-33	1.95e-31
PPAR signaling pathway	ANGPTL4	UP	12.2	2.14e-34	5.17e-33	2.23e-31
Chemokine signaling pathway	NFKB1	UP	12.2	2.74e-34	6.44e-33	2.85e-31
Estrogen signaling pathway	CREB3*	DOWN	-12.2	2.79e-34	6.44e-33	2.9e-31
Natural killer cell mediated cytotoxicity	FAS	UP	12.2	2.89e-34	6.51e-33	3e-31
FoxO signaling pathway	FASLG	UP	12.2	3.23e-34	7.14e-33	3.35e-31
Toll-like receptor signaling pathway	CD40	UP	12.2	3.62e-34	7.82e-33	3.75e-31
HIF-1 signaling pathway	PDK1	UP	12.2	4.13e-34	8.75e-33	4.29e-31
HIF-1 signaling pathway	LDHA	UP	12.2	4.22e-34	8.75e-33	4.38e-31
mTOR signaling pathway	EIF4E	DOWN	-12.2	5.61e-34	1.14e-32	5.83e-31
Platelet activation	C02198*	UP	12.1	8.79e-34	1.76e-32	9.13e-31
PI3K-Akt signaling pathway	FASLG	UP	12.1	8.97e-34	1.76e-32	9.31e-31
PPAR signaling pathway	ACSL1	DOWN	-12.1	9.35e-34	1.8e-32	9.7e-31
Natural killer cell mediated cytotoxicity	TNFRSF10D	UP	12.1	9.83e-34	1.86e-32	1.02e-30
PI3K-Akt signaling pathway	EIF4E	DOWN	-12.1	1.06e-33	1.96e-32	1.1e-30
B cell receptor signaling pathway	NFATC1	DOWN	-12.1	1.1e-33	2e-32	1.14e-30
ErbB signaling pathway	CDKN1B	UP	12.1	1.58e-33	2.84e-32	1.65e-30
p53 signaling pathway	RPRM	DOWN	-11.9	2.01e-33	3.53e-32	2.08e-30
Chemokine signaling pathway	NCF1	UP	12	2.06e-33	3.57e-32	2.14e-30
p53 signaling pathway	IGFBP3	UP	12	2.13e-33	3.62e-32	2.21e-30
Pathways in cancer	FIGF**	UP	12	2.5e-33	4.18e-32	2.59e-30
Proteoglycans in cancer	RHOA ARHGEF1	UP	12	2.55e-33	4.2e-32	2.65e-30
Cell cycle	CDC45 MCM7 MCM6 MCM5 MCM4 MCM3 MCM2	UP	12	3.19e-33	5.17e-32	3.31e-30
AMPK signaling pathway	SCD	UP	12	3.35e-33	5.35e-32	3.48e-30
Toll-like receptor signaling pathway	CD86	UP	12	3.45e-33	5.43e-32	3.58e-30
Pathways in cancer	CTBP1 HDAC1	DOWN	-12	3.63e-33	5.63e-32	3.77e-30
AMPK signaling pathway	EIF4EBP1	UP	12	3.82e-33	5.83e-32	3.96e-30
HIF-1 signaling pathway	HMOX1	UP	12	4.4e-33	6.62e-32	4.56e-30
Thyroid hormone signaling pathway	TBC1D4	DOWN	-12	4.91e-33	7.28e-32	5.1e-30
HIF-1 signaling pathway	LTBR	UP	12	5.17e-33	7.55e-32	5.36e-30
Platelet activation	PLCG2 LCP2 BTK	UP	12	5.54e-33	7.99e-32	5.75e-30
HIF-1 signaling pathway	ANGPT1	UP	12	6.38e-33	9.07e-32	6.62e-30
Pathways in cancer	CASP9*	UP	11.9	8.04e-33	1.13e-31	8.34e-30
TGF-beta signaling pathway	ACVR2A*	UP	11.9	8.71e-33	1.2e-31	9.04e-30
Insulin signaling pathway	PPARGC1A	DOWN	-11.9	8.8e-33	1.2e-31	9.13e-30
Ras signaling pathway	FASLG	UP	11.9	1.05e-32	1.4e-31	1.09e-29
Transcriptional misregulation in cancer	ITGAM	UP	11.9	1.05e-32	1.4e-31	1.09e-29
NF-kappa B signaling pathway	BCL2A1	UP	11.9	1.11e-32	1.45e-31	1.15e-29
NF-kappa B signaling pathway	PLCG1	UP	11.9	1.13e-32	1.47e-31	1.17e-29
NOD-like receptor signaling pathway	CASP1	UP	11.9	1.2e-32	1.52e-31	1.25e-29
Adrenergic signaling in cardiomyocytes	KCNE1	DOWN	-11.9	1.2e-32	1.52e-31	1.25e-29
Thyroid hormone signaling pathway	PFKFB2	DOWN	-11.9	1.22e-32	1.53e-31	1.27e-29
PI3K-Akt signaling pathway	BCL2L1*	UP	11.9	1.26e-32	1.56e-31	1.31e-29
PI3K-Akt signaling pathway	CCND1	UP	11.9	1.44e-32	1.75e-31	1.49e-29
VEGF signaling pathway	HSPB1	UP	11.9	1.62e-32	1.95e-31	1.68e-29
Focal adhesion	CCND1	UP	11.9	1.75e-32	2.09e-31	1.82e-29
AMPK signaling pathway	CCNA2	UP	11.9	1.84e-32	2.17e-31	1.91e-29
Transcriptional misregulation in cancer	CD14	UP	11.9	1.88e-32	2.19e-31	1.95e-29
MAPK signaling pathway	ELK1	UP	11.9	2.1e-32	2.37e-31	2.18e-29
Cell cycle	CDC6 ORC3 ORC5 ORC4 ORC2 ORC1 ORC6	UP	11.9	2.06e-32	2.37e-31	2.13e-29
Insulin signaling pathway	FBP1	DOWN	-11.9	2.08e-32	2.37e-31	2.16e-29
Pathways in cancer	CCND1**	UP	11.8	2.53e-32	2.83e-31	2.63e-29
VEGF signaling pathway	CASP9	DOWN	-11.8	2.66e-32	2.94e-31	2.77e-29
HIF-1 signaling pathway	SLC2A1	UP	11.8	3.22e-32	3.48e-31	3.34e-29
Transcriptional misregulation in cancer	PER2	UP	11.8	3.19e-32	3.48e-31	3.31e-29
MAPK signaling pathway	TP53	UP	11.8	3.28e-32	3.51e-31	3.41e-29
Pathways in cancer	MAPK8	UP	11.8	3.31e-32	3.51e-31	3.44e-29
p53 signaling pathway	GTSE1	UP	11.8	3.96e-32	4.16e-31	4.11e-29
PPAR signaling pathway	UBC	UP	11.8	4.38e-32	4.54e-31	4.54e-29
Hippo signaling pathway	BBC3	UP	11.8	4.55e-32	4.68e-31	4.72e-29
Tight junction	OCLN TJP2	DOWN	-11.8	4.69e-32	4.77e-31	4.87e-29
Tight junction	OCLN OCLN	DOWN	-11.8	5.18e-32	5.22e-31	5.38e-29
Notch signaling pathway	PTCRA	UP	11.8	5.57e-32	5.56e-31	5.78e-29
Natural killer cell mediated cytotoxicity	CASP3	UP	11.8	6.13e-32	6.06e-31	6.36e-29
Hippo signaling pathway	NKD1	DOWN	-11.8	6.76e-32	6.62e-31	7.02e-29
Oocyte meiosis	CDC25C*	UP	11.7	9.65e-32	9.36e-31	1e-28
Fc gamma R-mediated phagocytosis	RPS6KB1	UP	11.7	1.16e-31	1.12e-30	1.21e-28
Pathways in cancer	CSF3R*	UP	11.7	1.21e-31	1.15e-30	1.26e-28
Glucagon signaling pathway	GYS1	UP	11.7	1.32e-31	1.25e-30	1.37e-28
Toll-like receptor signaling pathway	CD80	UP	11.7	1.55e-31	1.45e-30	1.61e-28
T cell receptor signaling pathway	PAK4	UP	11.7	1.58e-31	1.46e-30	1.64e-28
Ras signaling pathway	ABL1	UP	11.7	1.81e-31	1.65e-30	1.88e-28
PI3K-Akt signaling pathway	BCL2	UP	11.7	1.81e-31	1.65e-30	1.88e-28
Gap junction	C00547	DOWN	-11.6	2.58e-31	2.32e-30	2.67e-28
Ras signaling pathway	STK4 STK4	UP	11.6	3.07e-31	2.75e-30	3.19e-28
Adipocytokine signaling pathway	PPARGC1A	DOWN	-11.6	3.13e-31	2.78e-30	3.25e-28
VEGF signaling pathway	RAC1	UP	11.6	3.26e-31	2.87e-30	3.38e-28
HIF-1 signaling pathway	ENO1	UP	11.6	3.56e-31	3.1e-30	3.69e-28
Toll-like receptor signaling pathway	CXCL9	UP	11.6	3.66e-31	3.17e-30	3.8e-28
Toll-like receptor signaling pathway	CXCL11	UP	11.6	3.81e-31	3.27e-30	3.95e-28
Pathways in cancer	BIRC5	UP	11.6	4.08e-31	3.47e-30	4.23e-28
p53 signaling pathway	CDK2 CCNE1	UP	11.6	4.32e-31	3.65e-30	4.49e-28
MAPK signaling pathway	ATF4	UP	11.6	4.72e-31	3.89e-30	4.9e-28
NF-kappa B signaling pathway	TNFSF13B*	UP	11.6	4.67e-31	3.89e-30	4.85e-28
Thyroid hormone signaling pathway	THRA C02465	DOWN	-11.6	4.72e-31	3.89e-30	4.9e-28
Toll-like receptor signaling pathway	CXCL10	UP	11.6	5.73e-31	4.69e-30	5.95e-28
Natural killer cell mediated cytotoxicity	BID	UP	11.6	5.85e-31	4.7e-30	6.07e-28
Fc epsilon RI signaling pathway	MAPK8	UP	11.6	5.85e-31	4.7e-30	6.07e-28
Thyroid hormone signaling pathway	MTOR	DOWN	-11.6	6.44e-31	5.14e-30	6.69e-28
cGMP-PKG signaling pathway	CNGB1	DOWN	-11.6	7.1e-31	5.63e-30	7.37e-28
Proteoglycans in cancer	CCND1	UP	11.6	7.38e-31	5.81e-30	7.66e-28
Natural killer cell mediated cytotoxicity	ITGAL ITGB2	UP	11.5	7.75e-31	6.05e-30	8.04e-28
Pathways in cancer	STK4	UP	11.5	8.13e-31	6.3e-30	8.44e-28
Hippo signaling pathway	FGF1	DOWN	-11.5	9.23e-31	7.1e-30	9.58e-28
Jak-STAT signaling pathway	BCL2L1	DOWN	-11.5	9.88e-31	7.54e-30	1.03e-27
Rap1 signaling pathway	ACTB	UP	11.5	1.03e-30	7.72e-30	1.07e-27
VEGF signaling pathway	PXN	UP	11.5	1.03e-30	7.72e-30	1.07e-27
Gastric acid secretion	KCNJ1	DOWN	-11.5	1.04e-30	7.74e-30	1.08e-27
Adherens junction	CDH1 CTNNB1	DOWN	-11.5	1.92e-30	1.43e-29	2e-27
Proteoglycans in cancer	PRKCA	DOWN	-11.5	2.02e-30	1.49e-29	2.1e-27
Rap1 signaling pathway	ITGAL	UP	11.5	2.25e-30	1.64e-29	2.33e-27
Ras signaling pathway	RIN1*	UP	11.4	2.38e-30	1.73e-29	2.47e-27
Hippo signaling pathway	BIRC5	UP	11.4	2.42e-30	1.75e-29	2.52e-27
Oxytocin signaling pathway	MEF2C	UP	11.4	2.5e-30	1.77e-29	2.59e-27
Thyroid hormone signaling pathway	CTNNB1*	DOWN	-11.4	2.5e-30	1.77e-29	2.59e-27
GnRH signaling pathway	ATF4	UP	11.4	2.59e-30	1.83e-29	2.69e-27
AMPK signaling pathway	GYS1	UP	11.4	2.77e-30	1.95e-29	2.88e-27
Adrenergic signaling in cardiomyocytes	ATP1B4	DOWN	-11.4	3.63e-30	2.53e-29	3.77e-27
Pathways in cancer	FIGF	UP	11.4	3.92e-30	2.71e-29	4.07e-27
Oocyte meiosis	CPEB2*	UP	11.4	6.33e-30	4.35e-29	6.57e-27
Leukocyte transendothelial migration	CDC42	DOWN	-11.4	6.45e-30	4.4e-29	6.69e-27
Ras signaling pathway	RAB5A	UP	11.4	6.83e-30	4.63e-29	7.09e-27
Tight junction	EPB41 TJP2 ACTB	DOWN	-11.4	7.3e-30	4.92e-29	7.58e-27
Leukocyte transendothelial migration	MAPK14	UP	11.3	7.96e-30	5.33e-29	8.26e-27
Natural killer cell mediated cytotoxicity	SH2D1B	UP	11.3	8.11e-30	5.4e-29	8.42e-27
MAPK signaling pathway	ATF4*	UP	11.3	8.51e-30	5.62e-29	8.83e-27
MAPK signaling pathway	MEF2C	UP	11.3	8.67e-30	5.7e-29	9e-27
Hippo signaling pathway	CCND1	UP	11.3	9.09e-30	5.94e-29	9.44e-27
VEGF signaling pathway	NOS3	UP	11.3	9.27e-30	5.98e-29	9.62e-27
Fc gamma R-mediated phagocytosis	ARPC5	UP	11.3	9.27e-30	5.98e-29	9.62e-27
Pathways in cancer	MTOR	DOWN	-11.3	1.29e-29	8.29e-29	1.34e-26
p53 signaling pathway	TP73	UP	11.3	1.38e-29	8.8e-29	1.43e-26
VEGF signaling pathway	SHC2	UP	11.3	1.41e-29	8.92e-29	1.46e-26
PPAR signaling pathway	HMGCS2	DOWN	-11.3	1.49e-29	9.38e-29	1.55e-26
NOD-like receptor signaling pathway	NLRC4 PYCARD	UP	11.3	1.51e-29	9.41e-29	1.56e-26
MAPK signaling pathway	MYC	UP	11.3	1.56e-29	9.72e-29	1.62e-26
Sphingolipid signaling pathway	BAX	UP	11.3	1.79e-29	1.1e-28	1.85e-26
Glucagon signaling pathway	G6PC	DOWN	-11.3	2.04e-29	1.25e-28	2.12e-26
Tight junction	AKT3	UP	11.2	2.71e-29	1.65e-28	2.81e-26
Sphingolipid signaling pathway	BAX*	UP	11.2	4.18e-29	2.54e-28	4.34e-26
NF-kappa B signaling pathway	BCL2A1*	UP	11.2	4.51e-29	2.72e-28	4.68e-26
NOD-like receptor signaling pathway	CASP1 PYCARD	UP	11.2	4.68e-29	2.81e-28	4.86e-26
Fc epsilon RI signaling pathway	MAPK14	UP	11.2	4.77e-29	2.83e-28	4.95e-26
Pathways in cancer	CSF1R*	UP	11.2	4.77e-29	2.83e-28	4.95e-26
Toll-like receptor signaling pathway	CASP8	UP	11.2	4.81e-29	2.84e-28	5e-26
Adherens junction	CDH1*	DOWN	-11.2	5.05e-29	2.96e-28	5.24e-26
Hippo signaling pathway	ITGB2	UP	11.2	5.39e-29	3.14e-28	5.59e-26
HIF-1 signaling pathway	TIMP1*	UP	11.2	6.26e-29	3.61e-28	6.5e-26
HIF-1 signaling pathway	TIMP1	UP	11.2	6.26e-29	3.61e-28	6.5e-26
PI3K-Akt signaling pathway	MCL1	UP	11.1	7.49e-29	4.29e-28	7.77e-26
HIF-1 signaling pathway	FLT1	UP	11.1	8.7e-29	4.96e-28	9.03e-26
Pathways in cancer	MYC**	UP	11.1	8.95e-29	5.07e-28	9.29e-26
PI3K-Akt signaling pathway	GYS1	UP	11.1	9.11e-29	5.14e-28	9.46e-26
Glucagon signaling pathway	CPT1C	DOWN	-11.1	1.03e-28	5.78e-28	1.07e-25
Fc epsilon RI signaling pathway	AKT3	UP	11.1	1.11e-28	6.19e-28	1.15e-25
Adrenergic signaling in cardiomyocytes	MAPK14	DOWN	-11.1	1.13e-28	6.27e-28	1.17e-25
NF-kappa B signaling pathway	ICAM1	UP	11.1	1.23e-28	6.79e-28	1.28e-25
Pathways in cancer	CCND1***	UP	11.1	1.54e-28	8.45e-28	1.6e-25
T cell receptor signaling pathway	CD3E	UP	11.1	1.75e-28	9.57e-28	1.82e-25
MAPK signaling pathway	NFKB1	UP	11.1	1.87e-28	1.01e-27	1.94e-25
HIF-1 signaling pathway	HK1	UP	11.1	1.87e-28	1.01e-27	1.94e-25
PI3K-Akt signaling pathway	CASP9	DOWN	-11.1	1.89e-28	1.02e-27	1.96e-25
Pathways in cancer	MYC***	UP	11	2.25e-28	1.21e-27	2.34e-25
Fc gamma R-mediated phagocytosis	C04637 GSN	UP	11	2.34e-28	1.24e-27	2.43e-25
Thyroid hormone signaling pathway	SLC9A1	DOWN	-11	2.69e-28	1.42e-27	2.79e-25
HIF-1 signaling pathway	PGK1	UP	11	2.87e-28	1.51e-27	2.98e-25
ErbB signaling pathway	CDKN1A	UP	11	2.92e-28	1.53e-27	3.03e-25
PPAR signaling pathway	ACADM	DOWN	-11	3.09e-28	1.61e-27	3.21e-25
Tight junction	TJP1 SHROOM1	DOWN	-11	3.12e-28	1.62e-27	3.24e-25
TNF signaling pathway	NFKB1*	UP	11	3.24e-28	1.67e-27	3.36e-25
Chemokine signaling pathway	MAPK1	UP	11	4.04e-28	2.08e-27	4.19e-25
Sphingolipid signaling pathway	SMPD1	DOWN	-11	4.56e-28	2.32e-27	4.73e-25
Insulin signaling pathway	G6PC	DOWN	-11	4.56e-28	2.32e-27	4.73e-25
T cell receptor signaling pathway	NFATC1	UP	11	4.68e-28	2.37e-27	4.86e-25
Chemokine signaling pathway	WAS	UP	11	5.09e-28	2.57e-27	5.28e-25
Ras signaling pathway	PLD1	UP	11	5.58e-28	2.8e-27	5.8e-25
Tight junction	ACTB SHROOM1	DOWN	-11	6.24e-28	3.11e-27	6.47e-25
NOD-like receptor signaling pathway	CASP5	UP	10.9	6.48e-28	3.22e-27	6.73e-25
Fc epsilon RI signaling pathway	PLA2G4B	UP	10.9	7.16e-28	3.54e-27	7.43e-25
AMPK signaling pathway	PFKL	UP	10.9	7.64e-28	3.76e-27	7.93e-25
VEGF signaling pathway	PTK2	UP	10.9	8e-28	3.92e-27	8.3e-25
Wnt signaling pathway	SIAH1	UP	10.9	8.3e-28	4.04e-27	8.61e-25
FoxO signaling pathway	CCND1	UP	10.9	9.1e-28	4.39e-27	9.44e-25
PPAR signaling pathway	ILK	UP	10.9	9.1e-28	4.39e-27	9.44e-25
Sphingolipid signaling pathway	RAC1	UP	10.9	9.79e-28	4.7e-27	1.02e-24
Fc epsilon RI signaling pathway	GAB2	UP	10.9	1.03e-27	4.95e-27	1.07e-24
FoxO signaling pathway	CDKN2B	UP	10.9	1.09e-27	5.2e-27	1.13e-24
Pathways in cancer	PPARD	UP	10.9	1.15e-27	5.47e-27	1.2e-24
PI3K-Akt signaling pathway	MYB	UP	10.9	1.45e-27	6.84e-27	1.51e-24
AMPK signaling pathway	SLC2A4*	DOWN	-10.9	1.51e-27	7.07e-27	1.56e-24
Gap junction	GJA1 GJA1***	UP	10.9	1.58e-27	7.37e-27	1.64e-24
GnRH signaling pathway	CAMK2A	UP	10.9	1.91e-27	8.89e-27	1.98e-24
GnRH signaling pathway	MAPK7	UP	10.8	2.13e-27	9.88e-27	2.21e-24
Leukocyte transendothelial migration	SIPA1	UP	10.8	2.21e-27	1.02e-26	2.3e-24
Pathways in cancer	KLK3	DOWN	-9.12	2.26e-27	1.04e-26	2.34e-24
PPAR signaling pathway	ACAA1	DOWN	-10.8	2.96e-27	1.35e-26	3.07e-24
Jak-STAT signaling pathway	AKT3	DOWN	-10.8	3.75e-27	1.71e-26	3.89e-24
Pathways in cancer	C00416	UP	10.8	3.92e-27	1.78e-26	4.07e-24
Leukocyte transendothelial migration	PECAM1	UP	10.8	4.54e-27	2.05e-26	4.71e-24
T cell receptor signaling pathway	CD40LG	UP	10.8	5.01e-27	2.25e-26	5.2e-24
Fc gamma R-mediated phagocytosis	WAS	UP	10.8	5.54e-27	2.48e-26	5.75e-24
MAPK signaling pathway	MAX	UP	10.8	5.85e-27	2.6e-26	6.07e-24
Proteoglycans in cancer	PLAU	DOWN	-10.8	5.9e-27	2.62e-26	6.12e-24
Hippo signaling pathway	SAV1	DOWN	-10.7	6.28e-27	2.78e-26	6.52e-24
FoxO signaling pathway	PLK4	UP	10.7	6.58e-27	2.89e-26	6.83e-24
T cell receptor signaling pathway	NFKB1	UP	10.7	7.26e-27	3.18e-26	7.54e-24
Leukocyte transendothelial migration	MMP2	UP	10.7	7.46e-27	3.25e-26	7.75e-24
GnRH signaling pathway	PLD1	UP	10.7	8.39e-27	3.64e-26	8.71e-24
Ras signaling pathway	MAPK8	UP	10.7	8.62e-27	3.73e-26	8.95e-24
GnRH signaling pathway	ELK1	UP	10.7	8.7e-27	3.75e-26	9.03e-24
T cell receptor signaling pathway	LAT GRAP2	UP	10.7	1.09e-26	4.65e-26	1.13e-23
T cell receptor signaling pathway	GRAP2 LCP2	UP	10.7	1.09e-26	4.65e-26	1.13e-23
ErbB signaling pathway	GSK3B	UP	10.7	1.2e-26	5.12e-26	1.25e-23
Focal adhesion	VASP ITGB1 ITGA11	UP	10.7	1.62e-26	6.86e-26	1.68e-23
p53 signaling pathway	BAX	UP	10.6	1.87e-26	7.88e-26	1.94e-23
Cell cycle	RB1	UP	10.6	2.1e-26	8.82e-26	2.18e-23
Leukocyte transendothelial migration	ACTB	UP	10.6	2.84e-26	1.19e-25	2.95e-23
Tight junction	PARD6A MPP5	DOWN	-10.6	3.19e-26	1.33e-25	3.32e-23
Hepatitis C	IRF3	UP	10.6	3.78e-26	1.57e-25	3.93e-23
Rap1 signaling pathway	AKT3	UP	10.6	3.85e-26	1.59e-25	4e-23
Chemokine signaling pathway	PARD3 PRKCZ TIAM1	UP	10.6	4.1e-26	1.69e-25	4.25e-23
Choline metabolism in cancer	WASF2	UP	10.6	4.85e-26	1.99e-25	5.04e-23
AMPK signaling pathway	PPARGC1A**	DOWN	-10.5	5.8e-26	2.37e-25	6.02e-23
TNF signaling pathway	CHUK*	UP	10.5	6.98e-26	2.84e-25	7.25e-23
RIG-I-like receptor signaling pathway	CHUK IKBKB IKBKG	UP	10.5	7.23e-26	2.93e-25	7.51e-23
Progesterone-mediated oocyte maturation	CDK1	UP	10.5	7.7e-26	3.11e-25	7.99e-23
TNF signaling pathway	CREB3	UP	10.5	8.48e-26	3.41e-25	8.81e-23
PI3K-Akt signaling pathway	MYC	UP	10.5	8.79e-26	3.52e-25	9.12e-23
ErbB signaling pathway	BAD	UP	10.5	9.52e-26	3.8e-25	9.88e-23
Leukocyte transendothelial migration	ACTB CTNNA1 CTNNB1	UP	10.4	1.56e-25	6.2e-25	1.62e-22
Proteoglycans in cancer	HOXD10	DOWN	-10.4	2.18e-25	8.62e-25	2.26e-22
Fc gamma R-mediated phagocytosis	PLA2G6	UP	10.4	2.57e-25	1.01e-24	2.67e-22
Proteoglycans in cancer	ITGAV	DOWN	-10.4	3.62e-25	1.42e-24	3.75e-22
Adipocytokine signaling pathway	C00165	DOWN	-10.3	4.38e-25	1.72e-24	4.55e-22
Proteoglycans in cancer	ITGA5*	UP	10.3	4.74e-25	1.85e-24	4.92e-22
Ras signaling pathway	ETS1	UP	10.3	5.12e-25	1.99e-24	5.32e-22
Hepatitis C	NFKB1	UP	10.3	6.59e-25	2.55e-24	6.84e-22
NF-kappa B signaling pathway	NFKB2*	UP	10.3	6.88e-25	2.66e-24	7.15e-22
Fc gamma R-mediated phagocytosis	NCF1	UP	10.3	7.07e-25	2.72e-24	7.33e-22
HIF-1 signaling pathway	BCL2	UP	10.3	7.38e-25	2.83e-24	7.66e-22
Adrenergic signaling in cardiomyocytes	SLC8A1	DOWN	-10.3	7.64e-25	2.92e-24	7.93e-22
Adipocytokine signaling pathway	AGRP	DOWN	-10.1	8.04e-25	3.06e-24	8.34e-22
Chemokine signaling pathway	STAT1	UP	10.2	1.33e-24	5.03e-24	1.38e-21
Sphingolipid signaling pathway	TP53 BCL2	UP	10.2	1.74e-24	6.55e-24	1.8e-21
AMPK signaling pathway	CFTR	DOWN	-10.1	1.77e-24	6.67e-24	1.84e-21
TNF signaling pathway	MAPK14*	UP	10.2	1.84e-24	6.91e-24	1.91e-21
Apoptosis	NFKBIA	UP	10.2	2.17e-24	8.1e-24	2.25e-21
Adrenergic signaling in cardiomyocytes	SLC9A1	DOWN	-10.2	2.49e-24	9.26e-24	2.58e-21
Toll-like receptor signaling pathway	CCL4L1	UP	10.2	2.53e-24	9.39e-24	2.63e-21
NF-kappa B signaling pathway	TRAF1	UP	10.2	2.55e-24	9.44e-24	2.65e-21
Chemokine signaling pathway	ROCK1	UP	10.2	2.9e-24	1.07e-23	3.02e-21
T cell receptor signaling pathway	RHOA	UP	10.2	3.01e-24	1.1e-23	3.12e-21
MAPK signaling pathway	CDC25B	UP	10.1	3.45e-24	1.26e-23	3.58e-21
NF-kappa B signaling pathway	NFKB2	UP	10.1	3.45e-24	1.26e-23	3.58e-21
PPAR signaling pathway	SCD	UP	10.1	4.09e-24	1.48e-23	4.24e-21
HIF-1 signaling pathway	EDN1	UP	10.1	4.49e-24	1.62e-23	4.66e-21
PPAR signaling pathway	SCP2	DOWN	-10.1	5.33e-24	1.92e-23	5.53e-21
Chemokine signaling pathway	PAK1	UP	10.1	5.75e-24	2.07e-23	5.97e-21
TGF-beta signaling pathway	RPS6KB1	UP	10.1	5.85e-24	2.09e-23	6.07e-21
Thyroid hormone signaling pathway	ATP2A2	DOWN	-10.1	6.93e-24	2.47e-23	7.2e-21
Pathways in cancer	CSF3R	UP	10.1	7.17e-24	2.55e-23	7.44e-21
HIF-1 signaling pathway	CDKN1A	UP	10.1	7.48e-24	2.65e-23	7.77e-21
HIF-1 signaling pathway	RPS6	DOWN	-10.1	8.28e-24	2.92e-23	8.6e-21
p53 signaling pathway	FAS	UP	10	1.08e-23	3.79e-23	1.12e-20
Choline metabolism in cancer	PRKCA	DOWN	-10	1.13e-23	3.97e-23	1.18e-20
TNF signaling pathway	AKT3	UP	10	1.21e-23	4.24e-23	1.26e-20
AMPK signaling pathway	HMGCR	DOWN	-10	1.3e-23	4.52e-23	1.35e-20
Ras signaling pathway	NFKB1	UP	10	1.47e-23	5.11e-23	1.53e-20
Leukocyte transendothelial migration	RAC1*	DOWN	-9.99	1.62e-23	5.59e-23	1.68e-20
Thyroid hormone signaling pathway	WNT4	DOWN	-9.98	1.85e-23	6.37e-23	1.92e-20
NF-kappa B signaling pathway	TNFAIP3	UP	9.98	1.93e-23	6.62e-23	2e-20
HIF-1 signaling pathway	PFKL	UP	9.97	1.98e-23	6.77e-23	2.05e-20
Adrenergic signaling in cardiomyocytes	SCN1B	UP	9.97	2.06e-23	7.04e-23	2.14e-20
Gap junction	C00533	UP	9.96	2.2e-23	7.5e-23	2.29e-20
RIG-I-like receptor signaling pathway	IRF7	UP	9.95	2.54e-23	8.63e-23	2.64e-20
VEGF signaling pathway	PTGS2	UP	9.94	2.67e-23	9.04e-23	2.78e-20
Hippo signaling pathway	MYC	UP	9.94	2.81e-23	9.48e-23	2.92e-20
Ras signaling pathway	RALGDS*	UP	9.93	3.01e-23	1.01e-22	3.12e-20
Ras signaling pathway	PAK4	UP	9.93	3.24e-23	1.09e-22	3.36e-20
NF-kappa B signaling pathway	CCL4L1	UP	9.9	4.13e-23	1.38e-22	4.29e-20
GnRH signaling pathway	JUN	UP	9.88	4.88e-23	1.62e-22	5.07e-20
RIG-I-like receptor signaling pathway	MAVS TMEM173	UP	9.88	5.05e-23	1.67e-22	5.24e-20
TNF signaling pathway	DNM1L	DOWN	-9.88	5.3e-23	1.75e-22	5.51e-20
Natural killer cell mediated cytotoxicity	KLRC4-KLRK1	DOWN	-9.87	5.62e-23	1.85e-22	5.84e-20
Chemokine signaling pathway	PRKACA	DOWN	-9.86	6.06e-23	1.99e-22	6.29e-20
Neurotrophin signaling pathway	NFKB1	DOWN	-9.86	6.11e-23	2e-22	6.34e-20
Ras signaling pathway	KSR2	UP	9.85	6.7e-23	2.19e-22	6.95e-20
NF-kappa B signaling pathway	BIRC2	UP	9.82	9.18e-23	2.99e-22	9.52e-20
Glucagon signaling pathway	PCK1	DOWN	-9.81	9.97e-23	3.23e-22	1.03e-19
GnRH signaling pathway	PLA2G4B	UP	9.81	1e-22	3.25e-22	1.04e-19
NF-kappa B signaling pathway	VCAM1	UP	9.8	1.09e-22	3.52e-22	1.13e-19
NF-kappa B signaling pathway	BCL2L1**	UP	9.8	1.11e-22	3.57e-22	1.15e-19
Pathways in cancer	CCND1*	UP	9.78	1.39e-22	4.44e-22	1.44e-19
p53 signaling pathway	MDM2*	UP	9.78	1.43e-22	4.58e-22	1.49e-19
TNF signaling pathway	CEBPB	UP	9.76	1.66e-22	5.29e-22	1.73e-19
RIG-I-like receptor signaling pathway	NFKB1	UP	9.75	1.78e-22	5.64e-22	1.84e-19
NOD-like receptor signaling pathway	NLRP3 CARD8 CASP1	UP	9.75	1.82e-22	5.76e-22	1.89e-19
Rap1 signaling pathway	C00076*	UP	9.75	1.93e-22	6.08e-22	2e-19
Progesterone-mediated oocyte maturation	PRKACA	DOWN	-9.74	2.01e-22	6.32e-22	2.08e-19
MAPK signaling pathway	HSPB1	UP	9.73	2.18e-22	6.84e-22	2.26e-19
Proteoglycans in cancer	PRKCA*	DOWN	-9.72	2.61e-22	8.16e-22	2.71e-19
Ras signaling pathway	RAC1*	UP	9.71	2.81e-22	8.76e-22	2.92e-19
Hepatitis C	TRAF6 RIPK1	UP	9.7	3.03e-22	9.4e-22	3.14e-19
NOD-like receptor signaling pathway	CASP8	UP	9.67	4.06e-22	1.26e-21	4.21e-19
Ras signaling pathway	ELK1	UP	9.63	6.05e-22	1.86e-21	6.28e-19
Oocyte meiosis	REC8	DOWN	-9.63	6.05e-22	1.86e-21	6.28e-19
Chemokine signaling pathway	CRK PTK2B	UP	9.62	6.35e-22	1.95e-21	6.59e-19
Rap1 signaling pathway	ITGA2B	UP	9.62	6.51e-22	1.99e-21	6.76e-19
Oxytocin signaling pathway	EEF2	UP	9.61	7e-22	2.14e-21	7.27e-19
Focal adhesion	VASP ACTB	UP	9.61	7.35e-22	2.24e-21	7.63e-19
Proteoglycans in cancer	FAS	UP	9.61	7.47e-22	2.27e-21	7.75e-19
FoxO signaling pathway	CCNB3	UP	9.59	8.5e-22	2.57e-21	8.83e-19
GnRH signaling pathway	MAPK14	UP	9.58	9.3e-22	2.8e-21	9.65e-19
NF-kappa B signaling pathway	NFKBIA*	UP	9.57	1.05e-21	3.16e-21	1.09e-18
Ras signaling pathway	RASSF5	UP	9.55	1.34e-21	4.01e-21	1.39e-18
HIF-1 signaling pathway	SERPINE1	UP	9.54	1.44e-21	4.3e-21	1.49e-18
NF-kappa B signaling pathway	BCL2	UP	9.54	1.46e-21	4.36e-21	1.52e-18
Pathways in cancer	E2F1*	UP	9.53	1.51e-21	4.49e-21	1.57e-18
Neurotrophin signaling pathway	NFKB1*	UP	9.52	1.66e-21	4.93e-21	1.72e-18
Chemokine signaling pathway	PXN PTK2B	UP	9.52	1.8e-21	5.32e-21	1.87e-18
Hippo signaling pathway	CTGF*	DOWN	-9.5	2.08e-21	6.13e-21	2.16e-18
PI3K-Akt signaling pathway	NOS3	UP	9.48	2.5e-21	7.35e-21	2.59e-18
Thyroid hormone signaling pathway	MYH6	DOWN	-7.75	2.67e-21	7.84e-21	2.78e-18
Glucagon signaling pathway	ACACA	DOWN	-9.47	2.71e-21	7.92e-21	2.81e-18
Oxytocin signaling pathway	ELK1	UP	9.47	2.77e-21	8.09e-21	2.88e-18
Jak-STAT signaling pathway	SPRED1	DOWN	-9.47	2.82e-21	8.19e-21	2.93e-18
NF-kappa B signaling pathway	BCL2L1	UP	9.44	3.76e-21	1.09e-20	3.9e-18
FoxO signaling pathway	ATG12	UP	9.44	3.88e-21	1.12e-20	4.02e-18
Leukocyte transendothelial migration	CDH5	UP	9.43	4.1e-21	1.18e-20	4.26e-18
TGF-beta signaling pathway	TGFBR2 TGFBR1	UP	9.41	5e-21	1.44e-20	5.19e-18
ErbB signaling pathway	ELK1*	UP	9.39	5.95e-21	1.71e-20	6.18e-18
Insulin signaling pathway	PCK1	DOWN	-9.39	6.1e-21	1.74e-20	6.33e-18
Hippo signaling pathway	CTGF	DOWN	-9.37	7.26e-21	2.07e-20	7.53e-18
TNF signaling pathway	PGAM5	UP	9.37	7.49e-21	2.13e-20	7.77e-18
PPAR signaling pathway	DBI	DOWN	-9.34	9.49e-21	2.69e-20	9.85e-18
GnRH signaling pathway	PTK2B	UP	9.34	9.8e-21	2.77e-20	1.02e-17
TGF-beta signaling pathway	ROCK1	UP	9.32	1.12e-20	3.16e-20	1.16e-17
Focal adhesion	TLN1 ITGB1 ITGA11	UP	9.28	1.63e-20	4.59e-20	1.69e-17
Proteoglycans in cancer	NUDT16L1	DOWN	-9.25	2.36e-20	6.61e-20	2.45e-17
Rap1 signaling pathway	MAPK14	UP	9.23	2.65e-20	7.42e-20	2.75e-17
PPAR signaling pathway	ACOX1	DOWN	-9.23	2.78e-20	7.75e-20	2.88e-17
Adrenergic signaling in cardiomyocytes	ATP2B1	DOWN	-9.21	3.43e-20	9.54e-20	3.56e-17
NF-kappa B signaling pathway	CFLAR	UP	9.2	3.65e-20	1.01e-19	3.78e-17
Ras signaling pathway	RHOA	UP	9.19	3.79e-20	1.05e-19	3.93e-17
PPAR signaling pathway	NR1H3	UP	9.19	3.85e-20	1.06e-19	4e-17
Hepatitis C	IKBKG CHUK IKBKB	UP	9.19	4.03e-20	1.11e-19	4.19e-17
Neurotrophin signaling pathway	RHOA	DOWN	-9.17	4.64e-20	1.27e-19	4.81e-17
PPAR signaling pathway	CD36	UP	9.16	5.13e-20	1.4e-19	5.32e-17
Apoptosis	BCL2*	UP	9.13	6.67e-20	1.82e-19	6.92e-17
Fc gamma R-mediated phagocytosis	MYO10	UP	9.11	8.15e-20	2.22e-19	8.46e-17
Pathways in cancer	FOXO1	DOWN	-9.1	8.66e-20	2.35e-19	8.99e-17
Focal adhesion	ACTN4 ITGB1 ITGA11	UP	9.09	9.57e-20	2.59e-19	9.94e-17
Apoptosis	BIRC8	UP	9.09	9.72e-20	2.63e-19	1.01e-16
NF-kappa B signaling pathway	CXCL8	UP	9.08	1.05e-19	2.83e-19	1.09e-16
Fc epsilon RI signaling pathway	PRKCA	UP	9.08	1.1e-19	2.96e-19	1.14e-16
NOD-like receptor signaling pathway	MAPK1	UP	9.08	1.12e-19	3.02e-19	1.17e-16
PPAR signaling pathway	CPT2	DOWN	-9.07	1.17e-19	3.12e-19	1.21e-16
Hepatitis C	CDKN1A	UP	9.07	1.17e-19	3.12e-19	1.21e-16
Proteoglycans in cancer	ACTB	UP	9.07	1.22e-19	3.26e-19	1.27e-16
Hippo signaling pathway	MOB1A	DOWN	-9.06	1.27e-19	3.37e-19	1.32e-16
Hepatitis C	IRF1	UP	9.06	1.27e-19	3.37e-19	1.32e-16
p53 signaling pathway	CDK1 CCNB3	UP	9.04	1.54e-19	4.07e-19	1.6e-16
mTOR signaling pathway	PRKCA	DOWN	-9.03	1.75e-19	4.62e-19	1.82e-16
PI3K-Akt signaling pathway	TP53	UP	9.02	1.81e-19	4.75e-19	1.88e-16
NF-kappa B signaling pathway	IKBKG CHUK IKBKB	UP	9.02	1.86e-19	4.88e-19	1.93e-16
Calcium signaling pathway	C06124	DOWN	-9.01	2.07e-19	5.42e-19	2.15e-16
Hippo signaling pathway	BIRC2	UP	9.01	2.12e-19	5.53e-19	2.2e-16
Choline metabolism in cancer	RPS6KB1	DOWN	-9	2.32e-19	6.04e-19	2.41e-16
FoxO signaling pathway	BNIP3	UP	8.99	2.49e-19	6.45e-19	2.58e-16
Insulin signaling pathway	ELK1	UP	8.97	2.98e-19	7.72e-19	3.1e-16
AMPK signaling pathway	CD36	UP	8.96	3.24e-19	8.37e-19	3.37e-16
NF-kappa B signaling pathway	BCL2L1*	UP	8.94	3.83e-19	9.86e-19	3.97e-16
Adherens junction	ACTB VCL	DOWN	-8.93	4.19e-19	1.08e-18	4.35e-16
Pathways in cancer	FIGF*	UP	8.91	5.06e-19	1.3e-18	5.25e-16
Oxytocin signaling pathway	C00942*	DOWN	-8.91	5.1e-19	1.3e-18	5.29e-16
Ras signaling pathway	RAP1A	UP	8.89	6.11e-19	1.56e-18	6.34e-16
p53 signaling pathway	SERPINE1	UP	8.83	1.06e-18	2.7e-18	1.1e-15
Pathways in cancer	MYC*	UP	8.8	1.35e-18	3.42e-18	1.4e-15
NOD-like receptor signaling pathway	MAPK8	UP	8.8	1.38e-18	3.49e-18	1.43e-15
ErbB signaling pathway	MYC	UP	8.77	1.82e-18	4.59e-18	1.88e-15
Focal adhesion	ZYX ACTB	UP	8.77	1.83e-18	4.61e-18	1.9e-15
Melanogenesis	CAMK2A	UP	8.73	2.59e-18	6.51e-18	2.69e-15
Proteoglycans in cancer	CTNNB1	UP	8.7	3.27e-18	8.2e-18	3.4e-15
Platelet activation	PIK3R5*	UP	8.7	3.48e-18	8.7e-18	3.61e-15
B cell receptor signaling pathway	CD79A	UP	8.69	3.77e-18	9.38e-18	3.91e-15
B cell receptor signaling pathway	CD79B	UP	8.69	3.77e-18	9.38e-18	3.91e-15
Tight junction	TJP1 EPB41	DOWN	-8.69	3.8e-18	9.43e-18	3.94e-15
Toll-like receptor signaling pathway	CCL3L3	UP	8.68	4e-18	9.9e-18	4.15e-15
MAPK signaling pathway	NLK	UP	8.67	4.27e-18	1.05e-17	4.43e-15
cAMP signaling pathway	GRIN3A	UP	8.67	4.27e-18	1.05e-17	4.43e-15
Pathways in cancer	BCL2	UP	8.67	4.33e-18	1.07e-17	4.5e-15
Cell cycle	ORC3 ORC5 ORC4 ORC2 ORC1 ORC6 MCM7 MCM6 MCM5 MCM4 MCM3 MCM2	UP	8.62	6.67e-18	1.64e-17	6.92e-15
PI3K-Akt signaling pathway	ITGA11 ITGB1 PTK2	UP	8.62	6.82e-18	1.67e-17	7.08e-15
PPAR signaling pathway	FABP1	DOWN	-8.61	6.97e-18	1.7e-17	7.23e-15
cGMP-PKG signaling pathway	TRPC6	UP	8.61	7.33e-18	1.79e-17	7.61e-15
cAMP signaling pathway	CFTR	DOWN	-8.49	8.47e-18	2.06e-17	8.8e-15
MAPK signaling pathway	DDIT3	UP	8.59	8.92e-18	2.16e-17	9.26e-15
Fc epsilon RI signaling pathway	MS4A2	UP	8.58	9.12e-18	2.21e-17	9.46e-15
PPAR signaling pathway	SLC27A4	DOWN	-8.58	9.88e-18	2.38e-17	1.03e-14
Thyroid hormone signaling pathway	RCAN2	DOWN	-8.55	1.2e-17	2.89e-17	1.25e-14
Toll-like receptor signaling pathway	NFKB1	UP	8.55	1.22e-17	2.93e-17	1.26e-14
NOD-like receptor signaling pathway	MAPK14	UP	8.55	1.28e-17	3.07e-17	1.33e-14
Gap junction	C00025	DOWN	-8.54	1.3e-17	3.11e-17	1.35e-14
T cell receptor signaling pathway	GRB2	UP	8.51	1.8e-17	4.29e-17	1.87e-14
cAMP signaling pathway	ATP2B1	UP	8.51	1.81e-17	4.3e-17	1.88e-14
Pathways in cancer	CASP9	DOWN	-8.51	1.81e-17	4.3e-17	1.88e-14
Calcium signaling pathway	ADCY1	UP	8.48	2.28e-17	5.4e-17	2.37e-14
Adipocytokine signaling pathway	C00162	UP	8.44	3.08e-17	7.28e-17	3.2e-14
Tight junction	TJP1 YBX3 CDK4	DOWN	-8.44	3.19e-17	7.53e-17	3.31e-14
Tight junction	IGSF5 MAGI1	DOWN	-8.44	3.24e-17	7.62e-17	3.36e-14
Oxytocin signaling pathway	PTGS2*	DOWN	-8.11	3.58e-17	8.41e-17	3.72e-14
NOD-like receptor signaling pathway	NFKB1	UP	8.42	3.71e-17	8.69e-17	3.85e-14
Neurotrophin signaling pathway	ATF4	UP	8.37	5.56e-17	1.3e-16	5.77e-14
cAMP signaling pathway	ORAI1	UP	8.36	6.45e-17	1.5e-16	6.69e-14
AMPK signaling pathway	FASN	UP	8.34	7.22e-17	1.68e-16	7.5e-14
Wnt signaling pathway	CCND1	UP	8.33	8.2e-17	1.9e-16	8.51e-14
MAPK signaling pathway	NR4A1	UP	8.32	8.99e-17	2.08e-16	9.33e-14
TNF signaling pathway	CASP3	UP	8.3	1.06e-16	2.46e-16	1.1e-13
cAMP signaling pathway	NFKBIA NFKB1	UP	8.26	1.52e-16	3.51e-16	1.58e-13
cGMP-PKG signaling pathway	ATP1B4	DOWN	-8.22	1.97e-16	4.53e-16	2.04e-13
Proteoglycans in cancer	HSPB2	UP	8.22	2.11e-16	4.85e-16	2.19e-13
Ras signaling pathway	PLA2G4B	UP	8.2	2.44e-16	5.59e-16	2.53e-13
cAMP signaling pathway	CACNA1C	UP	8.19	2.71e-16	6.19e-16	2.81e-13
Gastric acid secretion	EZR ACTB	DOWN	-8.18	2.88e-16	6.58e-16	2.99e-13
cAMP signaling pathway	HHIP	DOWN	-8.16	3.48e-16	7.92e-16	3.61e-13
Oxytocin signaling pathway	KCNJ3	DOWN	-7.84	3.83e-16	8.69e-16	3.97e-13
Platelet activation	ORAI1	UP	8.14	3.94e-16	8.92e-16	4.08e-13
PI3K-Akt signaling pathway	BCL2**	UP	8.14	4.05e-16	9.15e-16	4.2e-13
PPAR signaling pathway	APOA5	DOWN	-8.14	4.13e-16	9.32e-16	4.29e-13
PI3K-Akt signaling pathway	G6PC	DOWN	-8.09	6.19e-16	1.39e-15	6.43e-13
Pathways in cancer	CDKN1A*	UP	8.08	6.5e-16	1.46e-15	6.74e-13
PI3K-Akt signaling pathway	PRKCA	DOWN	-8.05	8.03e-16	1.8e-15	8.34e-13
Apoptosis	BCL2L1	UP	8.05	8.48e-16	1.9e-15	8.8e-13
ErbB signaling pathway	JUN	UP	8.03	9.59e-16	2.14e-15	9.95e-13
HIF-1 signaling pathway	C01245	UP	8.02	1.03e-15	2.29e-15	1.07e-12
Adrenergic signaling in cardiomyocytes	BCL2	UP	8.02	1.08e-15	2.41e-15	1.12e-12
Natural killer cell mediated cytotoxicity	PRKCA	UP	8.01	1.17e-15	2.59e-15	1.21e-12
NF-kappa B signaling pathway	CARD11	UP	8	1.28e-15	2.82e-15	1.32e-12
Pathways in cancer	BIRC8	UP	7.99	1.39e-15	3.07e-15	1.45e-12
Thyroid hormone signaling pathway	TP53*	UP	7.97	1.59e-15	3.51e-15	1.65e-12
Toll-like receptor signaling pathway	CXCL8	UP	7.94	2.02e-15	4.44e-15	2.09e-12
mTOR signaling pathway	ULK3	UP	7.92	2.36e-15	5.17e-15	2.44e-12
MAPK signaling pathway	ATF2	UP	7.92	2.37e-15	5.19e-15	2.46e-12
Sphingolipid signaling pathway	C01245	UP	7.92	2.39e-15	5.22e-15	2.48e-12
Adipocytokine signaling pathway	NFKBIA	UP	7.92	2.45e-15	5.35e-15	2.55e-12
Oxytocin signaling pathway	RCAN1	DOWN	-7.6	2.82e-15	6.14e-15	2.93e-12
AMPK signaling pathway	EEF2	UP	7.9	2.86e-15	6.21e-15	2.97e-12
Thyroid hormone signaling pathway	ESR1	DOWN	-7.87	3.59e-15	7.78e-15	3.73e-12
NF-kappa B signaling pathway	XIAP	UP	7.87	3.69e-15	7.97e-15	3.83e-12
Proteoglycans in cancer	KDR	UP	7.86	3.81e-15	8.23e-15	3.96e-12
Calcium signaling pathway	C00002	UP	7.86	3.84e-15	8.23e-15	3.98e-12
Calcium signaling pathway	C00004	UP	7.86	3.84e-15	8.23e-15	3.98e-12
Calcium signaling pathway	C13051	UP	7.86	3.84e-15	8.23e-15	3.98e-12
MAPK signaling pathway	NFATC1	UP	7.85	4.16e-15	8.88e-15	4.32e-12
AMPK signaling pathway	PFKFB1	DOWN	-7.85	4.16e-15	8.88e-15	4.32e-12
p53 signaling pathway	TSC2	UP	7.84	4.41e-15	9.41e-15	4.58e-12
cAMP signaling pathway	PDE3A	UP	7.82	5.25e-15	1.12e-14	5.44e-12
cAMP signaling pathway	AMH	UP	7.82	5.39e-15	1.15e-14	5.6e-12
PI3K-Akt signaling pathway	PCK1	DOWN	-7.81	5.6e-15	1.19e-14	5.82e-12
PI3K-Akt signaling pathway	MAPK1	UP	7.81	5.72e-15	1.21e-14	5.93e-12
HIF-1 signaling pathway	NOS3	UP	7.8	6.07e-15	1.28e-14	6.3e-12
FoxO signaling pathway	BCL6	UP	7.8	6.4e-15	1.34e-14	6.64e-12
FoxO signaling pathway	BCL6*	UP	7.8	6.4e-15	1.34e-14	6.64e-12
Neurotrophin signaling pathway	BAD	UP	7.79	6.57e-15	1.38e-14	6.82e-12
cAMP signaling pathway	PLN	UP	7.79	6.88e-15	1.44e-14	7.14e-12
FoxO signaling pathway	SOD2	UP	7.78	7.11e-15	1.49e-14	7.38e-12
p53 signaling pathway	SIAH1	UP	7.78	7.35e-15	1.53e-14	7.63e-12
Oxytocin signaling pathway	C00219	DOWN	-7.48	7.37e-15	1.53e-14	7.65e-12
PI3K-Akt signaling pathway	PKN3	UP	7.78	7.4e-15	1.54e-14	7.68e-12
NF-kappa B signaling pathway	CXCL2	UP	7.77	7.75e-15	1.61e-14	8.04e-12
Sphingolipid signaling pathway	MAPK1	UP	7.77	7.95e-15	1.64e-14	8.26e-12
Oxytocin signaling pathway	RGS2	DOWN	-7.47	8.45e-15	1.74e-14	8.78e-12
Hippo signaling pathway	AXIN1	UP	7.74	1e-14	2.06e-14	1.04e-11
Platelet activation	MYL12B	DOWN	-7.72	1.13e-14	2.32e-14	1.17e-11
cAMP signaling pathway	GRIA1	UP	7.72	1.16e-14	2.39e-14	1.21e-11
Proteoglycans in cancer	ITGA2*	UP	7.71	1.25e-14	2.56e-14	1.3e-11
Tight junction	TJP1 ACTN4	DOWN	-7.7	1.42e-14	2.89e-14	1.47e-11
Adherens junction	NLK	DOWN	-7.69	1.45e-14	2.97e-14	1.51e-11
Gap junction	C03758	DOWN	-7.69	1.53e-14	3.12e-14	1.59e-11
TNF signaling pathway	CASP7	UP	7.68	1.56e-14	3.17e-14	1.62e-11
Progesterone-mediated oocyte maturation	CDK1*	UP	7.66	1.8e-14	3.65e-14	1.87e-11
Proteoglycans in cancer	PAK1 FLNA	UP	7.66	1.94e-14	3.92e-14	2.01e-11
Pathways in cancer	HHIP	DOWN	-7.64	2.25e-14	4.55e-14	2.34e-11
FoxO signaling pathway	S1PR1	UP	7.62	2.59e-14	5.22e-14	2.69e-11
Tight junction	ACTB MYL12B	DOWN	-7.62	2.63e-14	5.28e-14	2.73e-11
PPAR signaling pathway	AQP7	DOWN	-7.61	2.71e-14	5.44e-14	2.81e-11
Fc gamma R-mediated phagocytosis	DNM2 AMPH	DOWN	-7.61	2.78e-14	5.58e-14	2.89e-11
MAPK signaling pathway	ELK4	UP	7.61	2.82e-14	5.64e-14	2.93e-11
Tight junction	IGSF5 MPDZ	DOWN	-7.6	2.99e-14	5.96e-14	3.1e-11
Progesterone-mediated oocyte maturation	PDE3B	DOWN	-7.59	3.29e-14	6.56e-14	3.42e-11
Adherens junction	CTNND1	UP	7.56	3.91e-14	7.78e-14	4.06e-11
Adrenergic signaling in cardiomyocytes	CREB3	DOWN	-7.53	5.29e-14	1.05e-13	5.49e-11
Focal adhesion	FLNA ITGB1 ITGA11	UP	7.51	5.97e-14	1.18e-13	6.2e-11
Pathways in cancer	BCL2L1*	UP	7.51	6.12e-14	1.21e-13	6.36e-11
Neurotrophin signaling pathway	JUN	UP	7.49	6.91e-14	1.36e-13	7.17e-11
Sphingolipid signaling pathway	NFKB1	UP	7.49	7e-14	1.38e-13	7.27e-11
FoxO signaling pathway	ATM	UP	7.46	8.42e-14	1.65e-13	8.73e-11
PPAR signaling pathway	PCK1	DOWN	-7.45	9.43e-14	1.85e-13	9.79e-11
Tight junction	CTNNA1 ACTB ACTN4	DOWN	-7.43	1.11e-13	2.18e-13	1.15e-10
Adipocytokine signaling pathway	PCK1	DOWN	-7.42	1.19e-13	2.32e-13	1.24e-10
PPAR signaling pathway	SORBS1	UP	7.42	1.19e-13	2.32e-13	1.24e-10
Apoptosis	BAD*	UP	7.42	1.21e-13	2.35e-13	1.25e-10
Oxytocin signaling pathway	PRKACA	DOWN	-7.13	1.25e-13	2.42e-13	1.29e-10
Pathways in cancer	TRAF1	UP	7.41	1.28e-13	2.49e-13	1.33e-10
Rap1 signaling pathway	GNAI1	UP	7.36	1.91e-13	3.69e-13	1.98e-10
Hippo signaling pathway	ID1	DOWN	-7.36	1.91e-13	3.69e-13	1.98e-10
Gastric acid secretion	KCNQ1	DOWN	-7.33	2.31e-13	4.46e-13	2.4e-10
NF-kappa B signaling pathway	IL1B*	UP	7.32	2.4e-13	4.63e-13	2.49e-10
TGF-beta signaling pathway	PITX2	DOWN	-7.31	2.49e-13	4.79e-13	2.59e-10
Oxytocin signaling pathway	PRKAG2	DOWN	-7.04	2.5e-13	4.79e-13	2.59e-10
p53 signaling pathway	CASP3	UP	7.32	2.56e-13	4.9e-13	2.65e-10
Hepatitis C	STAT1 IRF9	UP	7.26	3.8e-13	7.26e-13	3.94e-10
Pathways in cancer	SMAD2 SMAD4	UP	7.25	4.07e-13	7.76e-13	4.22e-10
FoxO signaling pathway	CDKN1A	UP	7.24	4.41e-13	8.39e-13	4.57e-10
Neurotrophin signaling pathway	CRK FRS2	DOWN	-7.19	6.33e-13	1.2e-12	6.57e-10
Neurotrophin signaling pathway	BAX	UP	7.17	7.6e-13	1.44e-12	7.89e-10
ErbB signaling pathway	CBLC	UP	7.16	8.13e-13	1.54e-12	8.43e-10
FoxO signaling pathway	IL7R	UP	7.12	1.07e-12	2.03e-12	1.12e-09
Progesterone-mediated oocyte maturation	MAPK14	DOWN	-7.12	1.09e-12	2.05e-12	1.13e-09
cAMP signaling pathway	BDNF	UP	7.12	1.11e-12	2.1e-12	1.16e-09
p53 signaling pathway	SHISA5	UP	7.1	1.21e-12	2.28e-12	1.26e-09
Oxytocin signaling pathway	CACNG3	DOWN	-6.82	1.32e-12	2.48e-12	1.37e-09
Leukocyte transendothelial migration	PXN	UP	7.08	1.47e-12	2.76e-12	1.53e-09
Hippo signaling pathway	SERPINE1	UP	7.07	1.52e-12	2.85e-12	1.58e-09
Progesterone-mediated oocyte maturation	CDK2	UP	7.06	1.64e-12	3.06e-12	1.7e-09
Thyroid hormone signaling pathway	FOXO1	DOWN	-7.06	1.7e-12	3.17e-12	1.76e-09
PI3K-Akt signaling pathway	BCL2*	UP	7.03	2.11e-12	3.92e-12	2.19e-09
PPAR signaling pathway	CPT1C	DOWN	-7.01	2.38e-12	4.41e-12	2.47e-09
Adipocytokine signaling pathway	G6PC	DOWN	-7.01	2.39e-12	4.43e-12	2.48e-09
Insulin signaling pathway	C05981	DOWN	-7.01	2.43e-12	4.5e-12	2.53e-09
Sphingolipid signaling pathway	SPHK2	DOWN	-7.01	2.45e-12	4.52e-12	2.54e-09
RIG-I-like receptor signaling pathway	IRF3 PIN1	UP	6.98	2.87e-12	5.3e-12	2.98e-09
Wnt signaling pathway	MMP7	DOWN	-6.98	2.91e-12	5.34e-12	3.02e-09
Gastric acid secretion	MYLK4	DOWN	-6.98	2.91e-12	5.34e-12	3.02e-09
PPAR signaling pathway	APOA2	DOWN	-6.1	3.05e-12	5.59e-12	3.16e-09
mTOR signaling pathway	EIF4B	DOWN	-6.97	3.12e-12	5.72e-12	3.24e-09
Wnt signaling pathway	MYC	UP	6.96	3.37e-12	6.17e-12	3.5e-09
HIF-1 signaling pathway	NPPA	UP	6.93	3.46e-12	6.32e-12	3.59e-09
Leukocyte transendothelial migration	RAC2	UP	6.94	4.03e-12	7.34e-12	4.18e-09
NF-kappa B signaling pathway	GADD45B	UP	6.93	4.2e-12	7.63e-12	4.36e-09
Tight junction	ACTB MLLT4	DOWN	-6.92	4.53e-12	8.23e-12	4.71e-09
Pathways in cancer	CDK4	UP	6.91	4.72e-12	8.56e-12	4.9e-09
PPAR signaling pathway	APOC3	DOWN	-6.66	5.62e-12	1.02e-11	5.84e-09
ErbB signaling pathway	ABL1	UP	6.88	6.15e-12	1.11e-11	6.39e-09
Progesterone-mediated oocyte maturation	PIK3R5	DOWN	-6.84	7.68e-12	1.38e-11	7.97e-09
Pathways in cancer	RARB RXRA	DOWN	-6.84	8e-12	1.44e-11	8.31e-09
Neurotrophin signaling pathway	CRK KIDINS220	DOWN	-6.83	8.39e-12	1.51e-11	8.71e-09
PPAR signaling pathway	ACADL	UP	6.82	8.88e-12	1.59e-11	9.22e-09
Focal adhesion	BIRC2	UP	6.82	9.2e-12	1.65e-11	9.55e-09
Adherens junction	ACTB TJP1	DOWN	-6.81	1.01e-11	1.8e-11	1.05e-08
Adherens junction	LEF1 CTNNB1	UP	6.8	1.03e-11	1.83e-11	1.07e-08
cAMP signaling pathway	C00416	UP	6.8	1.04e-11	1.85e-11	1.08e-08
Chemokine signaling pathway	GSK3A	DOWN	-6.8	1.04e-11	1.85e-11	1.08e-08
cAMP signaling pathway	CREB3 CREBBP	UP	6.8	1.05e-11	1.87e-11	1.09e-08
Ras signaling pathway	BRAP*	UP	6.8	1.07e-11	1.89e-11	1.11e-08
PI3K-Akt signaling pathway	CCND1 CDK2	DOWN	-6.75	1.44e-11	2.54e-11	1.49e-08
cAMP signaling pathway	SLC9A1	UP	6.74	1.55e-11	2.73e-11	1.61e-08
Oxytocin signaling pathway	C00942	DOWN	-6.49	1.57e-11	2.76e-11	1.63e-08
PPAR signaling pathway	APOA1	DOWN	-6.73	1.67e-11	2.93e-11	1.73e-08
Proteoglycans in cancer	SMAD2	UP	6.7	2.04e-11	3.58e-11	2.11e-08
Proteoglycans in cancer	SLC9A1	DOWN	-6.69	2.27e-11	3.98e-11	2.36e-08
p53 signaling pathway	PPM1D	UP	6.69	2.31e-11	4.04e-11	2.4e-08
Neurotrophin signaling pathway	FOXO3	UP	6.65	2.87e-11	5.01e-11	2.98e-08
Tight junction	IGSF5 IGSF5	DOWN	-6.64	3.12e-11	5.45e-11	3.24e-08
NOD-like receptor signaling pathway	IKBKG CHUK IKBKB	UP	6.6	4.23e-11	7.37e-11	4.39e-08
AMPK signaling pathway	ACACB	DOWN	-6.57	5.1e-11	8.86e-11	5.29e-08
HIF-1 signaling pathway	TEK	DOWN	-6.54	6.23e-11	1.08e-10	6.47e-08
cAMP signaling pathway	F2R	UP	6.54	6.34e-11	1.1e-10	6.58e-08
Gap junction	C00681	DOWN	-6.52	6.85e-11	1.19e-10	7.11e-08
MAPK signaling pathway	STK3	UP	6.5	7.83e-11	1.35e-10	8.13e-08
Rap1 signaling pathway	PRKCI PARD6A PARD3	UP	6.49	8.37e-11	1.44e-10	8.69e-08
Proteoglycans in cancer	IL12B	UP	6.49	8.63e-11	1.49e-10	8.96e-08
MAPK signaling pathway	MAP3K4	DOWN	-6.47	9.83e-11	1.69e-10	1.02e-07
cAMP signaling pathway	PTCH1	DOWN	-6.44	1.17e-10	2.01e-10	1.22e-07
ErbB signaling pathway	PRKCA	DOWN	-6.38	1.73e-10	2.96e-10	1.79e-07
Natural killer cell mediated cytotoxicity	TNF	UP	6.35	2.21e-10	3.78e-10	2.29e-07
MAPK signaling pathway	MAPT	UP	6.33	2.49e-10	4.25e-10	2.58e-07
AMPK signaling pathway	ULK1	UP	6.33	2.51e-10	4.29e-10	2.61e-07
cGMP-PKG signaling pathway	TRPC6*	UP	6.32	2.67e-10	4.54e-10	2.77e-07
mTOR signaling pathway	RPS6	DOWN	-6.31	2.76e-10	4.68e-10	2.86e-07
Tight junction	TJP1 CTNNB1 CTNNA1	DOWN	-6.3	3.02e-10	5.12e-10	3.14e-07
cAMP signaling pathway	RHOA*	DOWN	-6.29	3.1e-10	5.26e-10	3.22e-07
Oocyte meiosis	CPEB2	UP	6.27	3.61e-10	6.1e-10	3.74e-07
Melanogenesis	PRKACA	UP	6.24	4.35e-10	7.34e-10	4.52e-07
Neurotrophin signaling pathway	SH2B2	UP	6.22	5.02e-10	8.46e-10	5.21e-07
NF-kappa B signaling pathway	PLAU	DOWN	-6.18	6.62e-10	1.11e-09	6.87e-07
Ras signaling pathway	MLLT4	UP	6.16	7.16e-10	1.2e-09	7.43e-07
Leukocyte transendothelial migration	PTK2	UP	6.15	7.71e-10	1.29e-09	8e-07
TGF-beta signaling pathway	ACVR2A	UP	6.13	8.65e-10	1.45e-09	8.98e-07
Hedgehog signaling pathway	C00187	UP	6.13	8.98e-10	1.5e-09	9.32e-07
cAMP signaling pathway	PAK1	UP	6.1	1.04e-09	1.74e-09	1.08e-06
Pathways in cancer	WNT16*	DOWN	-6.07	1.28e-09	2.13e-09	1.33e-06
Adherens junction	ACTB	UP	6.07	1.31e-09	2.17e-09	1.36e-06
Apoptosis	TRAF2 RIPK1 TRADD	UP	6.07	1.31e-09	2.18e-09	1.36e-06
Proteoglycans in cancer	FLNA	DOWN	-6.05	1.46e-09	2.42e-09	1.51e-06
Hepatitis C	NFKB1*	UP	5.99	2.05e-09	3.39e-09	2.13e-06
Hippo signaling pathway	AFP	DOWN	-5.94	2.16e-09	3.57e-09	2.24e-06
Insulin signaling pathway	LIPE	DOWN	-5.98	2.26e-09	3.73e-09	2.34e-06
Gap junction	C00780	DOWN	-5.97	2.44e-09	4.02e-09	2.53e-06
Calcium signaling pathway	MYLK4	DOWN	-5.96	2.61e-09	4.29e-09	2.71e-06
Proteoglycans in cancer	PXN	DOWN	-5.94	2.92e-09	4.79e-09	3.03e-06
Thyroid hormone signaling pathway	BAD	UP	5.93	3.11e-09	5.11e-09	3.23e-06
p53 signaling pathway	CCNG1	UP	5.9	3.7e-09	6.06e-09	3.84e-06
Oxytocin signaling pathway	RYR1	DOWN	-5.67	3.75e-09	6.13e-09	3.89e-06
cAMP signaling pathway	AKT3	UP	5.89	3.87e-09	6.32e-09	4.02e-06
Pathways in cancer	CSF1R	UP	5.85	4.91e-09	7.99e-09	5.09e-06
Proteoglycans in cancer	MAPK1*	UP	5.84	5.13e-09	8.35e-09	5.33e-06
Choline metabolism in cancer	PLA2G4B	DOWN	-5.84	5.26e-09	8.55e-09	5.46e-06
Fc gamma R-mediated phagocytosis	PLA2G4B	UP	5.83	5.42e-09	8.8e-09	5.63e-06
ErbB signaling pathway	STAT5A*	UP	5.83	5.59e-09	9.05e-09	5.8e-06
Hepatitis C	STAT3	DOWN	-5.83	5.64e-09	9.13e-09	5.86e-06
Adherens junction	PARD3	DOWN	-5.82	5.99e-09	9.68e-09	6.22e-06
Oxytocin signaling pathway	CDKN1A	DOWN	-5.6	6.06e-09	9.77e-09	6.29e-06
cGMP-PKG signaling pathway	ITPR1	UP	5.81	6.43e-09	1.03e-08	6.67e-06
HIF-1 signaling pathway	EPO	UP	5.8	6.64e-09	1.07e-08	6.89e-06
Pathways in cancer	CCNA1	DOWN	-5.78	7.02e-09	1.13e-08	7.29e-06
cAMP signaling pathway	RYR2	UP	5.79	7.1e-09	1.14e-08	7.37e-06
Vascular smooth muscle contraction	ITPR1*	DOWN	-5.78	7.65e-09	1.22e-08	7.94e-06
cGMP-PKG signaling pathway	PPIF	UP	5.77	7.76e-09	1.24e-08	8.06e-06
Platelet activation	RHOA*	DOWN	-5.77	7.96e-09	1.27e-08	8.26e-06
FoxO signaling pathway	CDKN1B	UP	5.76	8.24e-09	1.31e-08	8.55e-06
Leukocyte transendothelial migration	BCAR1	UP	5.75	8.83e-09	1.4e-08	9.16e-06
Focal adhesion	BCL2	UP	5.7	1.18e-08	1.87e-08	1.22e-05
cAMP signaling pathway	ATP1B4 FXYD1	UP	5.69	1.26e-08	1.99e-08	1.31e-05
Tight junction	TJP1 ACTB CTTN	DOWN	-5.69	1.29e-08	2.05e-08	1.34e-05
Hippo signaling pathway	YWHAQ YAP1	DOWN	-5.69	1.31e-08	2.07e-08	1.36e-05
Melanogenesis	DCT	DOWN	-5.67	1.4e-08	2.22e-08	1.46e-05
Pathways in cancer	MMP1	UP	5.67	1.42e-08	2.24e-08	1.47e-05
Calcium signaling pathway	PDE1A	UP	5.66	1.5e-08	2.36e-08	1.56e-05
VEGF signaling pathway	BAD	DOWN	-5.66	1.54e-08	2.42e-08	1.6e-05
p53 signaling pathway	PIDD1	UP	5.65	1.64e-08	2.57e-08	1.71e-05
p53 signaling pathway	BAI1	UP	5.65	1.64e-08	2.57e-08	1.71e-05
MAPK signaling pathway	MAP4K2	UP	5.64	1.66e-08	2.59e-08	1.72e-05
p53 signaling pathway	PTEN	UP	5.57	2.49e-08	3.88e-08	2.58e-05
Sphingolipid signaling pathway	PTEN	UP	5.56	2.65e-08	4.13e-08	2.75e-05
Oxytocin signaling pathway	PTGS2	DOWN	-5.5	3.88e-08	6.03e-08	4.02e-05
Oxytocin signaling pathway	JUN	UP	5.48	4.28e-08	6.65e-08	4.44e-05
NF-kappa B signaling pathway	TNF*	UP	5.46	4.86e-08	7.54e-08	5.04e-05
Choline metabolism in cancer	SLC44A3	DOWN	-5.45	4.93e-08	7.64e-08	5.12e-05
Toll-like receptor signaling pathway	IL12A	UP	5.45	5.19e-08	8.03e-08	5.39e-05
Apoptosis	FADD TRADD*	UP	5.42	5.97e-08	9.22e-08	6.2e-05
Ras signaling pathway	REL	UP	5.4	6.52e-08	1.01e-07	6.77e-05
HIF-1 signaling pathway	NOS2	UP	5.4	6.71e-08	1.03e-07	6.96e-05
Hippo signaling pathway	GLI2	UP	5.38	7.43e-08	1.14e-07	7.71e-05
Ras signaling pathway	TIAM1*	UP	5.36	8.46e-08	1.3e-07	8.78e-05
PPAR signaling pathway	CYP8B1	DOWN	-5.36	8.54e-08	1.31e-07	8.86e-05
Vascular smooth muscle contraction	KCNMB2*	UP	5.32	1.04e-07	1.59e-07	0.000108
Pathways in cancer	SLC2A1	UP	5.32	1.05e-07	1.61e-07	0.000109
PI3K-Akt signaling pathway	RBL2	DOWN	-5.31	1.11e-07	1.69e-07	0.000115
PPAR signaling pathway	LPL	DOWN	-5.23	1.66e-07	2.53e-07	0.000173
Neurotrophin signaling pathway	ZNF274	DOWN	-5.23	1.69e-07	2.57e-07	0.000175
TNF signaling pathway	JUN	UP	5.22	1.8e-07	2.74e-07	0.000187
Thyroid hormone signaling pathway	BMP4	DOWN	-5.22	1.84e-07	2.79e-07	0.000191
TGF-beta signaling pathway	AMHR2	DOWN	-5.19	2.08e-07	3.16e-07	0.000216
Proteoglycans in cancer	CTTN	UP	5.19	2.09e-07	3.17e-07	0.000217
Adherens junction	SMAD4 SMAD2	DOWN	-5.17	2.38e-07	3.6e-07	0.000247
Toll-like receptor signaling pathway	IL1B	UP	5.15	2.64e-07	3.98e-07	0.000274
cGMP-PKG signaling pathway	CACNA1C	UP	5.14	2.8e-07	4.21e-07	0.00029
Progesterone-mediated oocyte maturation	ANAPC10	UP	5.13	2.92e-07	4.4e-07	0.000303
Proteoglycans in cancer	AKT3*	DOWN	-5.11	3.18e-07	4.78e-07	0.00033
ErbB signaling pathway	PTK2	UP	5.1	3.49e-07	5.23e-07	0.000362
TNF signaling pathway	JUN*	UP	5.07	4.05e-07	6.07e-07	0.00042
Adherens junction	SNAI2	DOWN	-5.06	4.19e-07	6.27e-07	0.000435
FoxO signaling pathway	RAG1	DOWN	-5.06	4.29e-07	6.4e-07	0.000445
Pathways in cancer	CDKN1B	UP	5.04	4.62e-07	6.89e-07	0.000479
cAMP signaling pathway	MAPK8	UP	5.04	4.68e-07	6.97e-07	0.000486
Thyroid hormone signaling pathway	ACTB	UP	5.04	4.74e-07	7.05e-07	0.000492
Hedgehog signaling pathway	PTCH1*	DOWN	-5.03	5.04e-07	7.48e-07	0.000523
PPAR signaling pathway	OLR1	UP	5.02	5.17e-07	7.67e-07	0.000537
p53 signaling pathway	RRM2B	UP	5.01	5.42e-07	8.03e-07	0.000563
cAMP signaling pathway	JUN	UP	5.01	5.52e-07	8.16e-07	0.000573
Pathways in cancer	BMP2	UP	5.01	5.54e-07	8.18e-07	0.000575
Pathways in cancer	TP53	UP	5	5.66e-07	8.35e-07	0.000588
NOD-like receptor signaling pathway	NLRP3 PYCARD	UP	4.98	6.39e-07	9.41e-07	0.000664
Sphingolipid signaling pathway	SMPD2	UP	4.98	6.53e-07	9.6e-07	0.000678
Glucagon signaling pathway	PFKL	UP	4.97	6.62e-07	9.71e-07	0.000687
B cell receptor signaling pathway	RAC1	UP	4.97	6.7e-07	9.83e-07	0.000696
PPAR signaling pathway	EHHADH	DOWN	-4.97	6.73e-07	9.86e-07	0.000699
HIF-1 signaling pathway	TF	UP	4.95	7.56e-07	1.11e-06	0.000785
Hippo signaling pathway	SOX2	DOWN	-4.83	7.73e-07	1.13e-06	0.000802
Proteoglycans in cancer	CDKN1A	UP	4.93	8.13e-07	1.19e-06	0.000844
FoxO signaling pathway	PCK1	DOWN	-4.93	8.41e-07	1.22e-06	0.000873
Proteoglycans in cancer	PDCD4	UP	4.9	9.4e-07	1.37e-06	0.000975
Thyroid hormone signaling pathway	CCND1	DOWN	-4.88	1.07e-06	1.56e-06	0.00111
AMPK signaling pathway	PCK1	DOWN	-4.86	1.19e-06	1.72e-06	0.00123
Platelet activation	P2RX1	UP	4.85	1.24e-06	1.8e-06	0.00129
NF-kappa B signaling pathway	PLCG2	UP	4.85	1.25e-06	1.8e-06	0.00129
Thyroid hormone signaling pathway	CASP9	DOWN	-4.84	1.28e-06	1.85e-06	0.00133
PPAR signaling pathway	PLIN1	UP	4.84	1.3e-06	1.88e-06	0.00135
RIG-I-like receptor signaling pathway	MAVS TRAF3 TRADD	UP	4.83	1.39e-06	2e-06	0.00144
Proteoglycans in cancer	PTK2	DOWN	-4.81	1.48e-06	2.12e-06	0.00153
cAMP signaling pathway	MLLT4	UP	4.78	1.79e-06	2.58e-06	0.00186
Pathways in cancer	NOS2	UP	4.76	1.91e-06	2.74e-06	0.00198
Apoptosis	FADD TRADD	UP	4.76	1.92e-06	2.74e-06	0.00199
Proteoglycans in cancer	TP53	DOWN	-4.74	2.12e-06	3.03e-06	0.0022
Wnt signaling pathway	ROCK2	DOWN	-4.72	2.34e-06	3.34e-06	0.00243
Calcium signaling pathway	C01330*	DOWN	-4.72	2.4e-06	3.42e-06	0.0025
Calcium signaling pathway	C01330	DOWN	-4.72	2.4e-06	3.42e-06	0.0025
PI3K-Akt signaling pathway	CSF3R JAK1	UP	4.71	2.52e-06	3.58e-06	0.00261
Apoptosis	CASP3	UP	4.69	2.73e-06	3.88e-06	0.00283
RIG-I-like receptor signaling pathway	MAPK14	UP	4.65	3.33e-06	4.72e-06	0.00346
FoxO signaling pathway	CDKN2D	UP	4.64	3.55e-06	5.03e-06	0.00369
Pathways in cancer	PDGFB	DOWN	-4.62	3.79e-06	5.36e-06	0.00393
Platelet activation	ITPR1	UP	4.61	4.01e-06	5.66e-06	0.00416
PPAR signaling pathway	GK	DOWN	-4.6	4.17e-06	5.89e-06	0.00433
HIF-1 signaling pathway	TFRC	UP	4.6	4.29e-06	6.05e-06	0.00446
Jak-STAT signaling pathway	PIM1	DOWN	-4.57	4.78e-06	6.72e-06	0.00496
Rap1 signaling pathway	THBS1	UP	4.55	5.37e-06	7.54e-06	0.00557
Gap junction	GJA1 GJA1**	UP	4.52	6.33e-06	8.88e-06	0.00657
Progesterone-mediated oocyte maturation	ARAF	DOWN	-4.49	6.99e-06	9.79e-06	0.00725
Ras signaling pathway	MLLT4*	DOWN	-4.49	7.15e-06	9.99e-06	0.00743
B cell receptor signaling pathway	FOS	UP	4.49	7.15e-06	9.99e-06	0.00743
Choline metabolism in cancer	PLCG1	UP	4.49	7.18e-06	1e-05	0.00746
Adherens junction	SNAI1	UP	4.47	7.68e-06	1.07e-05	0.00797
AMPK signaling pathway	ACACA	DOWN	-4.44	8.93e-06	1.24e-05	0.00927
Pathways in cancer	GLI1	UP	4.44	9.18e-06	1.28e-05	0.00953
Focal adhesion	BAD	UP	4.43	9.36e-06	1.3e-05	0.00972
cAMP signaling pathway	C00165	UP	4.41	1.06e-05	1.47e-05	0.011
cAMP signaling pathway	C01245	UP	4.41	1.06e-05	1.47e-05	0.011
Pathways in cancer	CXCL8	UP	4.37	1.23e-05	1.7e-05	0.0128
Thyroid hormone signaling pathway	CTNNB1	DOWN	-4.36	1.32e-05	1.82e-05	0.0137
Pathways in cancer	PTGS2	DOWN	-4.31	1.67e-05	2.3e-05	0.0173
Calcium signaling pathway	C00575	DOWN	-4.27	1.97e-05	2.72e-05	0.0205
FoxO signaling pathway	TNFSF10	UP	4.26	2.03e-05	2.8e-05	0.0211
Sphingolipid signaling pathway	C00533	UP	4.25	2.13e-05	2.92e-05	0.0221
p53 signaling pathway	STEAP3	UP	4.24	2.21e-05	3.03e-05	0.0229
Adrenergic signaling in cardiomyocytes	ATP2A2 PLN	UP	4.24	2.27e-05	3.11e-05	0.0236
Proteoglycans in cancer	MAPK1***	DOWN	-4.23	2.38e-05	3.25e-05	0.0247
Proteoglycans in cancer	ITGAV*	DOWN	-4.2	2.69e-05	3.67e-05	0.0279
PPAR signaling pathway	CYP27A1	UP	4.19	2.8e-05	3.81e-05	0.029
cAMP signaling pathway	ACOX1	UP	4.16	3.17e-05	4.32e-05	0.0329
PI3K-Akt signaling pathway	BCL2L11	DOWN	-4.15	3.33e-05	4.54e-05	0.0346
Hedgehog signaling pathway	BMP2	UP	3.99	3.72e-05	5.05e-05	0.0386
Apoptosis	DFFB	UP	4.1	4.16e-05	5.64e-05	0.0432
p53 signaling pathway	EI24	UP	4.08	4.6e-05	6.23e-05	0.0477
Fc gamma R-mediated phagocytosis	MARCKS	UP	4.08	4.6e-05	6.23e-05	0.0477
Apoptosis	IRAK3 MYD88	UP	4.05	5.16e-05	6.97e-05	0.0535
Hepatitis C	MAPK8	DOWN	-4.05	5.18e-05	6.99e-05	0.0537
Adrenergic signaling in cardiomyocytes	C01245	UP	4.04	5.33e-05	7.18e-05	0.0553
Adipocytokine signaling pathway	NPY	DOWN	-3.41	5.52e-05	7.44e-05	0.0573
Pathways in cancer	CASP3*	DOWN	-4.01	5.67e-05	7.62e-05	0.0588
Toll-like receptor signaling pathway	IFNB1*	UP	3.31	5.84e-05	7.84e-05	0.0606
Melanogenesis	MITF*	DOWN	-4	6.22e-05	8.35e-05	0.0646
Melanogenesis	TYR	UP	3.87	6.65e-05	8.91e-05	0.069
cGMP-PKG signaling pathway	SLC8A2	DOWN	-3.99	6.73e-05	9e-05	0.0698
p53 signaling pathway	RFWD2	UP	3.96	7.45e-05	9.95e-05	0.0773
p53 signaling pathway	RCHY1	UP	3.94	8.04e-05	0.000107	0.0835
Vascular smooth muscle contraction	CALD1	UP	3.91	9.14e-05	0.000122	0.0949
Insulin signaling pathway	RPS6	DOWN	-3.91	9.37e-05	0.000125	0.0972
Jak-STAT signaling pathway	SPRY1	DOWN	-3.9	9.66e-05	0.000128	0.1
Rap1 signaling pathway	PLCE1	DOWN	-3.9	9.73e-05	0.000129	0.101
Proteoglycans in cancer	MIR21	UP	3.87	0.000109	0.000145	0.113
p53 signaling pathway	CD82	DOWN	-3.86	0.000112	0.000148	0.116
Fc gamma R-mediated phagocytosis	CFL1	DOWN	-3.85	0.000117	0.000155	0.121
Estrogen signaling pathway	CREB3**	UP	3.79	0.000149	0.000197	0.155
MAPK signaling pathway	PLA2G4B	UP	3.78	0.00016	0.000211	0.166
Thyroid hormone signaling pathway	MYC	DOWN	-3.77	0.000162	0.000213	0.168
Hedgehog signaling pathway	PTCH1	UP	3.63	0.000174	0.000229	0.181
Adherens junction	RHOA	DOWN	-3.74	0.000186	0.000244	0.193
Ras signaling pathway	PRKCA	DOWN	-3.73	0.000194	0.000255	0.202
Apoptosis	CASP6	UP	3.64	0.000269	0.000352	0.279
Neurotrophin signaling pathway	SHC2 GAB1	DOWN	-3.6	0.000314	0.000411	0.326
Hepatitis C	GSK3B	DOWN	-3.58	0.000338	0.000442	0.351
TGF-beta signaling pathway	SMAD4	DOWN	-3.58	0.000347	0.000453	0.36
NOD-like receptor signaling pathway	PYCARD CASP1	UP	3.57	0.000355	0.000462	0.368
Apoptosis	TP53	UP	3.54	0.000395	0.000514	0.41
p53 signaling pathway	SESN3	UP	3.51	0.000442	0.000576	0.459
Proteoglycans in cancer	KDR*	UP	3.51	0.000444	0.000577	0.461
AMPK signaling pathway	G6PC	DOWN	-3.47	0.000525	0.000682	0.545
cGMP-PKG signaling pathway	GTF2I	DOWN	-3.45	0.000559	0.000724	0.58
Pathways in cancer	TGFB1*	UP	3.45	0.000561	0.000726	0.582
Choline metabolism in cancer	CHKA	DOWN	-3.44	0.000585	0.000757	0.608
Fc gamma R-mediated phagocytosis	ARF6*	UP	3.43	0.000595	0.000768	0.617
Hedgehog signaling pathway	WNT16	UP	3.29	0.000672	0.000867	0.698
Hippo signaling pathway	AREG	UP	3.39	0.000704	0.000906	0.73
Oxytocin signaling pathway	TRPM2	DOWN	-3.25	0.000718	0.000923	0.746
Neurotrophin signaling pathway	GSK3B	UP	3.38	0.000719	0.000923	0.746
Hepatitis C	EIF3E	UP	3.36	0.000792	0.00102	0.822
Choline metabolism in cancer	PLD1	UP	3.35	0.000816	0.00105	0.847
Ras signaling pathway	RALBP1*	DOWN	-3.34	0.000838	0.00107	0.87
ErbB signaling pathway	ELK1	UP	3.33	0.000869	0.00111	0.902
PPAR signaling pathway	MMP1	UP	3.33	0.000877	0.00112	0.91
FoxO signaling pathway	KLF2	UP	3.3	0.000954	0.00122	0.99
Adrenergic signaling in cardiomyocytes	MAPK1	UP	3.29	0.000991	0.00126	1
TNF signaling pathway	IKBKG	UP	3.27	0.00108	0.00138	1
Ras signaling pathway	RAF1*	DOWN	-3.27	0.0011	0.00139	1
p53 signaling pathway	IGF1	DOWN	-3.22	0.00128	0.00163	1
B cell receptor signaling pathway	GSK3B	DOWN	-3.21	0.00134	0.0017	1
Proteoglycans in cancer	AKT3	DOWN	-3.2	0.00136	0.00172	1
TGF-beta signaling pathway	CDKN2B	DOWN	-3.2	0.00138	0.00175	1
Chemokine signaling pathway	FOXO3	DOWN	-3.19	0.00143	0.0018	1
cAMP signaling pathway	BAD	DOWN	-3.17	0.00154	0.00194	1
Adrenergic signaling in cardiomyocytes	ACTC1 MYH6	DOWN	-2.38	0.00155	0.00195	1
Toll-like receptor signaling pathway	TNF	UP	3.16	0.00156	0.00197	1
Apoptosis	BAD	UP	3.13	0.00173	0.00217	1
T cell receptor signaling pathway	FOS	UP	3.13	0.00174	0.00219	1
MAPK signaling pathway	STMN1	UP	3.12	0.00179	0.00224	1
Hippo signaling pathway	SMAD7	DOWN	-3.12	0.00182	0.00228	1
MAPK signaling pathway	ECSIT TRAF6	UP	3.1	0.00193	0.00241	1
Proteoglycans in cancer	KDR**	DOWN	-3.08	0.00204	0.00255	1
Hepatitis C	BAD	UP	3.08	0.00206	0.00257	1
Natural killer cell mediated cytotoxicity	CSF2	UP	2.77	0.00238	0.00296	1
AMPK signaling pathway	ACACA*	UP	3.01	0.00261	0.00325	1
Estrogen signaling pathway	CREB3***	UP	3.01	0.00265	0.00329	1
p53 signaling pathway	PERP	UP	2.97	0.00294	0.00365	1
AMPK signaling pathway	ADIPOR1	DOWN	-2.68	0.00322	0.004	1
PPAR signaling pathway	ADIPOQ	DOWN	-2.67	0.00324	0.00401	1
cAMP signaling pathway	FOS	UP	2.94	0.00332	0.0041	1
cGMP-PKG signaling pathway	PDE2A	DOWN	-2.94	0.00332	0.0041	1
TGF-beta signaling pathway	ID1	DOWN	-2.93	0.00335	0.00414	1
Jak-STAT signaling pathway	MYC	UP	2.93	0.00339	0.00418	1
Insulin signaling pathway	EIF4E	DOWN	-2.93	0.00345	0.00424	1
Pathways in cancer	TGFA*	UP	2.9	0.00377	0.00464	1
Pathways in cancer	BCL2L1**	DOWN	-2.89	0.00382	0.0047	1
cAMP signaling pathway	GLI1	UP	2.87	0.00411	0.00503	1
cGMP-PKG signaling pathway	MYL9	DOWN	-2.87	0.00411	0.00503	1
Adrenergic signaling in cardiomyocytes	AKT3	UP	2.86	0.00421	0.00515	1
Ras signaling pathway	PLCE1*	DOWN	-2.86	0.00425	0.0052	1
PI3K-Akt signaling pathway	RXRA	UP	2.84	0.00456	0.00556	1
PPAR signaling pathway	ME1	DOWN	-2.84	0.00456	0.00556	1
FoxO signaling pathway	CAT	DOWN	-2.83	0.00473	0.00576	1
AMPK signaling pathway	RPS6KB1	UP	2.82	0.00478	0.00582	1
Wnt signaling pathway	NFATC1	UP	2.8	0.00505	0.00614	1
p53 signaling pathway	CDK4 CCND1	DOWN	-2.78	0.00538	0.00654	1
Wnt signaling pathway	PRKCA	DOWN	-2.78	0.00543	0.00658	1
FoxO signaling pathway	FBXO32	UP	2.78	0.00548	0.00664	1
Adrenergic signaling in cardiomyocytes	ACTC1 TPM1	DOWN	-2.08	0.00572	0.00691	1
Choline metabolism in cancer	WAS	DOWN	-2.76	0.00573	0.00692	1
cGMP-PKG signaling pathway	MAPK1	DOWN	-2.76	0.00576	0.00695	1
FoxO signaling pathway	CCNG2	UP	2.76	0.00587	0.00708	1
Estrogen signaling pathway	CREB3	UP	2.74	0.00613	0.00739	1
Thyroid hormone signaling pathway	PLN	DOWN	-2.74	0.00618	0.00743	1
Neurotrophin signaling pathway	SH2B3	UP	2.73	0.00632	0.0076	1
Oxytocin signaling pathway	KCNJ2	UP	2.72	0.0066	0.00792	1
Proteoglycans in cancer	CD63	DOWN	-2.71	0.00679	0.00814	1
FoxO signaling pathway	BCL2L11	UP	2.7	0.00703	0.00842	1
Oxytocin signaling pathway	MYL9 ACTB	UP	2.66	0.00792	0.00947	1
Adrenergic signaling in cardiomyocytes	CACNG3	UP	2.65	0.00806	0.00963	1
cAMP signaling pathway	HCN4	DOWN	-2.62	0.00889	0.0106	1
FoxO signaling pathway	G6PC	DOWN	-2.58	0.0099	0.0118	1
Hippo signaling pathway	SMAD1 SMAD4	DOWN	-2.57	0.0102	0.0122	1
Focal adhesion	VCL ACTN4	DOWN	-2.56	0.0104	0.0124	1
Hepatitis C	MAPK14	DOWN	-2.56	0.0106	0.0126	1
Insulin signaling pathway	BAD	UP	2.53	0.0115	0.0137	1
mTOR signaling pathway	C05981	DOWN	-2.52	0.0117	0.0139	1
Ras signaling pathway	RAC1**	DOWN	-2.48	0.0133	0.0157	1
Tight junction	IGSF5 TJP1 MLLT4	DOWN	-2.46	0.0139	0.0165	1
Adrenergic signaling in cardiomyocytes	RYR2	UP	2.46	0.014	0.0165	1
Wnt signaling pathway	JUN	DOWN	-2.44	0.0147	0.0174	1
Focal adhesion	VCL TLN1	DOWN	-2.43	0.0152	0.018	1
PPAR signaling pathway	PDPK1	UP	2.4	0.0165	0.0195	1
Estrogen signaling pathway	KCNJ3	DOWN	-2.39	0.0169	0.0199	1
Toll-like receptor signaling pathway	IFNA1	DOWN	-2.24	0.0173	0.0203	1
Notch signaling pathway	HES1	UP	2.34	0.0191	0.0224	1
Pathways in cancer	PTCH1*	DOWN	-2.33	0.0197	0.0231	1
AMPK signaling pathway	SLC2A4	DOWN	-2.33	0.0198	0.0232	1
Proteoglycans in cancer	TNF	UP	2.29	0.0223	0.0261	1
FoxO signaling pathway	RBL2	UP	2.28	0.0224	0.0262	1
cGMP-PKG signaling pathway	PDE3A	DOWN	-2.26	0.0237	0.0276	1
p53 signaling pathway	THBS1	UP	2.26	0.0241	0.0281	1
p53 signaling pathway	SERPINB5	UP	2.07	0.0247	0.0288	1
cGMP-PKG signaling pathway	VASP	UP	2.23	0.0257	0.0298	1
Estrogen signaling pathway	ESR1 FOS	UP	2.2	0.0275	0.032	1
Estrogen signaling pathway	ESR1 C00951	UP	2.2	0.0278	0.0322	1
Estrogen signaling pathway	ESR1 C00951*	UP	2.2	0.0278	0.0322	1
p53 signaling pathway	ZMAT3	UP	2.2	0.0279	0.0323	1
NF-kappa B signaling pathway	CCL21	DOWN	-2.2	0.0281	0.0325	1
mTOR signaling pathway	TSC1	DOWN	-2.17	0.0302	0.0348	1
AMPK signaling pathway	LIPE	DOWN	-2.14	0.032	0.0369	1
Thyroid hormone signaling pathway	STAT1	DOWN	-2.12	0.0343	0.0395	1
Rap1 signaling pathway	CDH1	UP	2.07	0.0382	0.0439	1
Pathways in cancer	CSF2RA	DOWN	-2.06	0.0394	0.0453	1
B cell receptor signaling pathway	VAV3	UP	2.05	0.0402	0.0461	1
Wnt signaling pathway	MAPK8	DOWN	-2.03	0.0422	0.0484	1
Adipocytokine signaling pathway	C00638	DOWN	-2.02	0.0428	0.049	1
AMPK signaling pathway	SIRT1	UP	2.01	0.0449	0.0513	1
HIF-1 signaling pathway	PFKFB3	UP	1.97	0.0484	0.0554	1
Hippo signaling pathway	SNAI2	UP	1.94	0.0526	0.06	1
Vascular smooth muscle contraction	ACTA2	UP	1.94	0.0527	0.0601	1
Ras signaling pathway	RAPGEF5*	UP	1.9	0.0581	0.0662	1
cGMP-PKG signaling pathway	KCNJ8	DOWN	-1.87	0.0614	0.0698	1
FoxO signaling pathway	GABARAP	UP	1.86	0.0625	0.0711	1
Adherens junction	IQGAP1**	DOWN	-1.86	0.0627	0.0712	1
Ras signaling pathway	BCL2L1	DOWN	-1.83	0.0674	0.0764	1
Wnt signaling pathway	FOSL1	UP	1.82	0.069	0.0782	1
Adherens junction	ACTB ACTN4 CTNNA1	DOWN	-1.82	0.0692	0.0783	1
MAPK signaling pathway	FOS	DOWN	-1.81	0.0704	0.0797	1
Thyroid hormone signaling pathway	NOTCH1	UP	1.79	0.0728	0.0822	1
Jak-STAT signaling pathway	CCND1	UP	1.77	0.0769	0.0868	1
PPAR signaling pathway	UCP1	DOWN	-0.999	0.0777	0.0876	1
Vascular smooth muscle contraction	C00219	DOWN	-1.76	0.0783	0.0881	1
Wnt signaling pathway	CAMK2A	UP	1.72	0.0849	0.0954	1
Proteoglycans in cancer	MAPK1******	UP	1.71	0.0876	0.0984	1
PPAR signaling pathway	PLTP	DOWN	-1.7	0.0884	0.0992	1
Choline metabolism in cancer	PCYT1A	DOWN	-1.65	0.0988	0.111	1
Cell cycle	SMC1B SMC3 STAG1 RAD21	DOWN	-1.6	0.11	0.123	1
Insulin signaling pathway	PKLR	DOWN	-0.167	0.113	0.127	1
Wnt signaling pathway	PPARD	UP	1.57	0.116	0.13	1
cAMP signaling pathway	MYL9	DOWN	-1.53	0.126	0.14	1
Melanogenesis	TYR*	UP	1.46	0.131	0.146	1
Thyroid hormone signaling pathway	PFKP	DOWN	-1.5	0.134	0.149	1
Oxytocin signaling pathway	FOS	DOWN	-1.49	0.136	0.152	1
Thyroid hormone signaling pathway	GATA4	UP	1.38	0.138	0.153	1
Adipocytokine signaling pathway	POMC	DOWN	-1.47	0.139	0.154	1
PI3K-Akt signaling pathway	BCL2L1	UP	1.46	0.144	0.159	1
TNF signaling pathway	BAG4	UP	1.44	0.149	0.165	1
Pathways in cancer	IL6	UP	1.43	0.152	0.169	1
PPAR signaling pathway	FABP3	DOWN	-1.41	0.158	0.175	1
PI3K-Akt signaling pathway	RPS6	UP	1.4	0.161	0.177	1
Thyroid hormone signaling pathway	SLC2A1	DOWN	-1.37	0.171	0.189	1
Adipocytokine signaling pathway	IRS1	UP	1.35	0.178	0.196	1
PPAR signaling pathway	FABP4	DOWN	-1.32	0.187	0.206	1
cGMP-PKG signaling pathway	C00575	UP	1.31	0.189	0.208	1
PPAR signaling pathway	FADS2	UP	1.31	0.19	0.208	1
Adipocytokine signaling pathway	C00195	UP	1.3	0.193	0.212	1
mTOR signaling pathway	VEGFA	UP	1.3	0.193	0.212	1
NF-kappa B signaling pathway	CXCL12	UP	1.28	0.199	0.218	1
AMPK signaling pathway	PPARG	DOWN	-1.26	0.21	0.229	1
Vascular smooth muscle contraction	ITPR1	UP	1.25	0.211	0.231	1
RIG-I-like receptor signaling pathway	MAPK8	DOWN	-1.25	0.213	0.232	1
ErbB signaling pathway	CAMK2A	UP	1.24	0.214	0.233	1
Ras signaling pathway	PIK3R5*	UP	1.24	0.214	0.234	1
Thyroid hormone signaling pathway	TP53	UP	1.24	0.215	0.234	1
PPAR signaling pathway	CYP7A1	DOWN	-1.21	0.226	0.246	1
Notch signaling pathway	DTX2	UP	1.19	0.234	0.254	1
Platelet activation	C00427	UP	1.16	0.248	0.268	1
Platelet activation	C05956	UP	1.16	0.248	0.268	1
Leukocyte transendothelial migration	MYL12B*	UP	1.15	0.25	0.271	1
Sphingolipid signaling pathway	PRKCA	DOWN	-1.14	0.257	0.277	1
Neurotrophin signaling pathway	ATF4*	DOWN	-1.1	0.27	0.292	1
cGMP-PKG signaling pathway	BAD	DOWN	-1.08	0.28	0.302	1
Insulin signaling pathway	ACACA	DOWN	-0.139	0.281	0.302	1
Insulin signaling pathway	FASN	DOWN	-0.139	0.281	0.302	1
Insulin signaling pathway	GCK	DOWN	-0.139	0.281	0.302	1
Insulin signaling pathway	C00369	DOWN	-0.139	0.281	0.302	1
Hippo signaling pathway	ID2	UP	1.06	0.29	0.311	1
Proteoglycans in cancer	MAPK1****	DOWN	-1.05	0.295	0.316	1
Gap junction	GJA1 GJA1	UP	1.04	0.3	0.321	1
Gap junction	GJA1 GJA1*	UP	1.04	0.3	0.321	1
Adherens junction	CTNND1**	UP	1.01	0.315	0.336	1
cGMP-PKG signaling pathway	NPPB	UP	0.774	0.316	0.337	1
Ras signaling pathway	C01245	DOWN	-0.998	0.318	0.34	1
mTOR signaling pathway	BRAF	DOWN	-0.968	0.333	0.355	1
Cell cycle	TFDP1 E2F4	DOWN	-0.957	0.339	0.36	1
Pathways in cancer	BCL2L1	DOWN	-0.95	0.342	0.364	1
Adherens junction	CTNNA1 CTNNB1	DOWN	-0.915	0.361	0.383	1
Adipocytokine signaling pathway	C15493	UP	0.906	0.365	0.387	1
Proteoglycans in cancer	CASP3	DOWN	-0.901	0.368	0.39	1
NF-kappa B signaling pathway	PTGS2	UP	0.9	0.368	0.39	1
Proteoglycans in cancer	RAC1*	DOWN	-0.878	0.38	0.402	1
cGMP-PKG signaling pathway	C00144	UP	0.872	0.383	0.405	1
NF-kappa B signaling pathway	CCL19	UP	0.87	0.385	0.406	1
NF-kappa B signaling pathway	CCL13	UP	0.865	0.387	0.409	1
Adipocytokine signaling pathway	PTPN11	DOWN	-0.854	0.39	0.411	1
FoxO signaling pathway	GADD45G	UP	0.845	0.398	0.418	1
FoxO signaling pathway	GADD45G*	UP	0.845	0.398	0.418	1
Gap junction	GJA1 TJP1	UP	0.847	0.397	0.418	1
Vascular smooth muscle contraction	ACTA2 MYL9 MYH11	DOWN	-0.845	0.398	0.418	1
Gastric acid secretion	CAMK2A	DOWN	-0.834	0.405	0.424	1
Neurotrophin signaling pathway	NGFRAP1 YWHAE	DOWN	-0.828	0.408	0.427	1
cGMP-PKG signaling pathway	CREB3	DOWN	-0.816	0.415	0.434	1
PI3K-Akt signaling pathway	CDKN1B	UP	0.809	0.419	0.438	1
Platelet activation	C00219	DOWN	-0.795	0.427	0.446	1
Hippo signaling pathway	YAP1	UP	0.758	0.449	0.468	1
Gastric acid secretion	EZR	UP	0.745	0.456	0.476	1
Adipocytokine signaling pathway	SLC2A1	DOWN	-0.716	0.473	0.493	1
FoxO signaling pathway	SMAD2	DOWN	-0.708	0.479	0.499	1
Adrenergic signaling in cardiomyocytes	TNNI3 TPM1	DOWN	-0.562	0.502	0.522	1
MAPK signaling pathway	MAP3K2	UP	0.643	0.52	0.54	1
Pathways in cancer	RAC1	UP	0.627	0.531	0.551	1
Proteoglycans in cancer	PLAUR	UP	0.613	0.54	0.559	1
PI3K-Akt signaling pathway	C8orf44-SGK3	UP	0.598	0.55	0.569	1
Proteoglycans in cancer	CDKN1A*	DOWN	-0.593	0.554	0.572	1
Glucagon signaling pathway	PFKFB1	DOWN	-0.142	0.564	0.582	1
Rap1 signaling pathway	MAPK1	DOWN	-0.568	0.571	0.589	1
Hepatitis C	MAPK1	DOWN	-0.525	0.6	0.618	1
AMPK signaling pathway	LEPR	DOWN	-0.489	0.623	0.641	1
Hepatitis C	EIF2S1	UP	0.483	0.629	0.647	1
Toll-like receptor signaling pathway	IL6	UP	0.475	0.635	0.653	1
Oocyte meiosis	REC8*	UP	0.121	0.638	0.656	1
Glucagon signaling pathway	ITPR1	DOWN	-0.115	0.654	0.67	1
Glucagon signaling pathway	PYGB	DOWN	-0.114	0.658	0.674	1
Glucagon signaling pathway	PKM	UP	0.114	0.658	0.674	1
Gastric acid secretion	ITPR1	DOWN	-0.406	0.685	0.701	1
PI3K-Akt signaling pathway	EIF4B	DOWN	-0.398	0.691	0.706	1
p53 signaling pathway	GADD45G	UP	0.373	0.709	0.724	1
AMPK signaling pathway	FOXO1	DOWN	-0.346	0.729	0.744	1
p53 signaling pathway	PMAIP1	UP	0.305	0.761	0.775	1
B cell receptor signaling pathway	NFKB1	UP	0.275	0.784	0.798	1
Proteoglycans in cancer	PPP1R12A	UP	0.247	0.805	0.819	1
Proteoglycans in cancer	EIF4B RPS6	UP	0.238	0.812	0.825	1
ErbB signaling pathway	ERBB3 ERBB3	UP	0.235	0.815	0.827	1
MAPK signaling pathway	NFATC3	UP	0.195	0.845	0.857	1
cGMP-PKG signaling pathway	ATP2B1	UP	0.163	0.871	0.882	1
Vascular smooth muscle contraction	NPR2	DOWN	-0.144	0.886	0.896	1
cGMP-PKG signaling pathway	ATP2A1 PLN	DOWN	-0.143	0.887	0.896	1
Insulin signaling pathway	C00031	UP	0.136	0.892	0.901	1
AMPK signaling pathway	MLYCD	UP	0.0676	0.946	0.955	1
Estrogen signaling pathway	AKT3*	UP	0.03	0.976	0.984	1
AMPK signaling pathway	CPT1C	0	0	1	1	1
AMPK signaling pathway	FBP1	0	0	1	1	1
mTOR signaling pathway	RPTOR MTOR MLST8	0	0	1	1	1
Glucagon signaling pathway	FBP1	0	0	1	1	1
Glucagon signaling pathway	CPT1C*	0	0	1	1	1
Melanogenesis	C05606	0	0	1	1	1
Vascular smooth muscle contraction	KCNMB2	0	0	1	1	1
Proteoglycans in cancer	ITGA2 C00925	0	0	1	1	1
