# Supplementary material for: High throughput estimation of functional cell activities reveals disease mechanisms and predicts relevant clinical outcomes
Source: Oncotarget. 2016 Dec 22;8(3):5160–78. doi: 10.18632/oncotarget.14107 (PMC5354899; doi:10.18632/oncotarget.14107)
Supplement: Supplementary file 4 [file oncotarget-08-5160-s004.xlsx]

## Sheet: Table S3
Table S3	Unitprot functions differentially activated between cancer and the normal tissue. First column (Uniprot Function) contains Uniprot function annotations , Second Column (state) constains the activation state of the function (UP or DOWN); third column (statistic) contains the value of the Wilcoxon statistic obtained for the comparison; fourth column (p-value) contains the nominal p-value for the st…
Uniprot Function	state	statistic	p-value	FDR adjusted p-value	Bonferroni adjusted p-value	Pathway: Effector that trigger the function
Cell cycle	UP	12.9	3.27e-38	1.32e-36	2.65e-36	Rap1 signaling pathway: MAPK1, Rap1 signaling pathway: RALA, Rap1 signaling pathway: MAPK14, Rap1 signaling pathway: PRKCI PARD6A PARD3, Rap1 signaling pathway: GNAI1, Rap1 signaling pathway: CDH1, MAPK signaling pathway: CDC25B, ErbB signaling pathway: CDKN1B, ErbB signaling pathway: CDKN1A, TGF-beta signaling pathway: CDKN2B, Jak-STAT signaling pathway: CCND1, HIF-1 signaling pathway: CDKN1A, F…
Sodium/potassium transport	DOWN	-13	2.12e-38	1.32e-36	1.71e-36	Thyroid hormone signaling pathway: ATP1B4
B-cell activation	DOWN	-12.8	2.28e-37	6.15e-36	1.85e-35	B cell receptor signaling pathway: BLNK GRB2
Translation regulation	UP	12.6	3.47e-36	7.03e-35	2.81e-34	ErbB signaling pathway: EIF4EBP1, HIF-1 signaling pathway: NOS2, HIF-1 signaling pathway: NOS3, PI3K-Akt signaling pathway: EIF4E, PI3K-Akt signaling pathway: NOS3, AMPK signaling pathway: RPS6KB1, AMPK signaling pathway: EIF4EBP1, Oocyte meiosis: CPEB2, Oocyte meiosis: CPEB2*, Insulin signaling pathway: EIF4E, Oxytocin signaling pathway: RGS2, Choline metabolism in cancer: RPS6KB1, Choline metab…
Vision	DOWN	-12.5	7.18e-36	1.16e-34	5.81e-34	Tight junction: CLDN24 TJP1 TJP2
Glycogen biosynthesis	UP	12.5	1.14e-35	1.54e-34	9.22e-34	Rap1 signaling pathway: AKT3, Jak-STAT signaling pathway: AKT3, TNF signaling pathway: AKT3, cAMP signaling pathway: AKT3, PI3K-Akt signaling pathway: GYS1, AMPK signaling pathway: GYS1, Tight junction: AKT3, Fc epsilon RI signaling pathway: AKT3, Glucagon signaling pathway : GYS1, Estrogen signaling pathway: AKT3*
Glucose metabolism	DOWN	-12.2	2.8e-34	3.24e-33	2.27e-32	HIF-1 signaling pathway: PDHA1, HIF-1 signaling pathway: PDK1
Apoptosis	UP	12.1	7.55e-34	7.64e-33	6.11e-32	Ras signaling pathway: PAK4, Ras signaling pathway: PRKCA, Ras signaling pathway: NFKB1, Ras signaling pathway: FASLG, Ras signaling pathway: RASSF5, Ras signaling pathway: STK4 STK4, MAPK signaling pathway: STK3, ErbB signaling pathway: RPS6KB1, ErbB signaling pathway: ABL1, ErbB signaling pathway: PRKCA, ErbB signaling pathway: BAD, Wnt signaling pathway: PRKCA, TGF-beta signaling pathway: RPS6…
Lactation	DOWN	-11.9	8.45e-33	7.6e-32	6.84e-31	ErbB signaling pathway: STAT5A, ErbB signaling pathway: STAT5A*
Cell shape	DOWN	-11.9	1.72e-32	1.39e-31	1.39e-30	Tight junction: ACTB MYL12B, Tight junction: ACTB SHROOM1, Tight junction: TJP1 SHROOM1, Tight junction: MYL12B CGN, Gastric acid secretion: EZR, Gastric acid secretion: EZR ACTB
Mitosis	UP	11.8	2.29e-32	1.69e-31	1.86e-30	Oocyte meiosis: CDC25C*, Progesterone-mediated oocyte maturation: ANAPC10, Progesterone-mediated oocyte maturation: CDK1, Progesterone-mediated oocyte maturation: CDK1*, Progesterone-mediated oocyte maturation: CDK2, Choline metabolism in cancer: WAS
DNA replication	UP	11.8	3.66e-32	2.47e-31	2.97e-30	Cell cycle: CDC6 ORC3 ORC5 ORC4 ORC2 ORC1 ORC6, Cell cycle: CDC45 MCM7 MCM6 MCM5 MCM4 MCM3 MCM2, Cell cycle: ORC3 ORC5 ORC4 ORC2 ORC1 ORC6 MCM7 MCM6 MCM5 MCM4 MCM3 MCM2, p53 signaling pathway: RRM2B
Wnt signaling pathway	DOWN	-11.6	2.43e-31	1.51e-30	1.97e-29	Hedgehog signaling pathway: WNT16, Hippo signaling pathway: AXIN1, Hippo signaling pathway: NKD1, Adherens junction: NLK, Adherens junction: CTNND1, Adherens junction: CDH1 CTNNB1, Adherens junction: CTNNA1 CTNNB1, Adherens junction: CTNND1**, Adherens junction: LEF1 CTNNB1, Thyroid hormone signaling pathway: WNT4, Pathways in cancer: BIRC8, Pathways in cancer: WNT16*
Sodium transport	DOWN	-11.5	1.4e-30	8.1e-30	1.13e-28	Thyroid hormone signaling pathway: SLC9A1, Choline metabolism in cancer: SLC44A3
Oogenesis	UP	11.3	9.27e-30	5e-29	7.51e-28	VEGF signaling pathway: NOS3
Innate immunity	UP	11	2.43e-28	1.23e-27	1.97e-26	MAPK signaling pathway: ECSIT TRAF6, Apoptosis: IRAK3 MYD88, RIG-I-like receptor signaling pathway: MAVS TMEM173, Transcriptional misregulation in cancer: CD14, Transcriptional misregulation in cancer: FCGR1A
Lipid metabolism	DOWN	-11	2.89e-28	1.38e-27	2.34e-26	Ras signaling pathway: PLA2G4B, VEGF signaling pathway: PTGS2, AMPK signaling pathway: LIPE, AMPK signaling pathway: HMGCR, Insulin signaling pathway: LIPE, PPAR signaling pathway: HMGCS2, PPAR signaling pathway: APOA1, PPAR signaling pathway: APOC3, PPAR signaling pathway: CYP7A1, PPAR signaling pathway: LPL, PPAR signaling pathway: PLIN1, Choline metabolism in cancer: PCYT1A, Choline metabolism…
Glycolysis	UP	11	3.79e-28	1.7e-27	3.07e-26	HIF-1 signaling pathway: HK1, HIF-1 signaling pathway: PFKL, HIF-1 signaling pathway: GAPDH, HIF-1 signaling pathway: ALDOA, HIF-1 signaling pathway: PGK1, HIF-1 signaling pathway: ENO1, AMPK signaling pathway: PFKL, Insulin signaling pathway: PKLR, Insulin signaling pathway: GCK, Glucagon signaling pathway : PKM, Glucagon signaling pathway : PFKL, Thyroid hormone signaling pathway: PFKP
Cilium biogenesis/degradation	UP	10.8	2.15e-27	9.17e-27	1.74e-25	Cell cycle: TFDP1 E2F4, Fc gamma R-mediated phagocytosis: C04637 GSN
DNA damage	UP	10.7	8.7e-27	3.52e-26	7.05e-25	p53 signaling pathway: DDB2, p53 signaling pathway: RRM2B
Immunity	UP	10.7	1.03e-26	3.98e-26	8.36e-25	NF-kappa B signaling pathway: TNFSF13B*, PI3K-Akt signaling pathway: CSF3R JAK1, Toll-like receptor signaling pathway: CD40
Fibrinolysis	DOWN	-10.4	1.99e-25	7.34e-25	1.62e-23	NF-kappa B signaling pathway: PLAU, Pathways in cancer: KLK3, Proteoglycans in cancer: PLAU
Angiogenesis	UP	10.4	3.65e-25	1.28e-24	2.95e-23	Ras signaling pathway: PIK3R5*, ErbB signaling pathway: PTK2, Hippo signaling pathway: FGF1, VEGF signaling pathway: PTK2, HIF-1 signaling pathway: VEGFA, HIF-1 signaling pathway: FLT1, HIF-1 signaling pathway: ANGPT1, HIF-1 signaling pathway: TEK, FoxO signaling pathway: S1PR1, cAMP signaling pathway: PDE3A, cGMP-PKG signaling pathway: PDE3A, PI3K-Akt signaling pathway: ITGA11 ITGB1 PTK2, mTOR s…
Chloride channel	DOWN	-10.1	1.77e-24	5.98e-24	1.44e-22	AMPK signaling pathway: CFTR
Cell adhesion	UP	10.1	4.81e-24	1.56e-23	3.89e-22	Ras signaling pathway: ABL1, Ras signaling pathway: MLLT4*, Ras signaling pathway: MLLT4, Rap1 signaling pathway: ITGAL, Rap1 signaling pathway: ITGA2B, Rap1 signaling pathway: THBS1, ErbB signaling pathway: ABL1, Hippo signaling pathway: ITGB2, VEGF signaling pathway: PXN, cAMP signaling pathway: MLLT4, PI3K-Akt signaling pathway: PRKCA, PI3K-Akt signaling pathway: PKN3, PI3K-Akt signaling pathw…
Antiviral defense	UP	9.96	2.2e-23	6.87e-23	1.79e-21	Toll-like receptor signaling pathway: IFNA1, Toll-like receptor signaling pathway: IFNB1*, RIG-I-like receptor signaling pathway: MAVS TRAF3 TRADD, RIG-I-like receptor signaling pathway: MAVS TMEM173, RIG-I-like receptor signaling pathway: IRF7, RIG-I-like receptor signaling pathway: IRF3 PIN1, Hepatitis C: STAT1 IRF9, Hepatitis C: IRF1, Hepatitis C: IRF3
Differentiation	UP	9.64	5.31e-22	1.59e-21	4.3e-20	Wnt signaling pathway: NFATC1, Wnt signaling pathway: CAMK2A, Wnt signaling pathway: SIAH1, GnRH signaling pathway: MAPK7, Thyroid hormone signaling pathway: BMP4, Melanogenesis: CAMK2A, Pathways in cancer: FIGF, Pathways in cancer: NOS2, Pathways in cancer: RAC1, Pathways in cancer: FIGF**, Pathways in cancer: CTBP1 HDAC1, Pathways in cancer: GLI1, Pathways in cancer: FIGF*
Chromosome partition	DOWN	-9.63	6.05e-22	1.75e-21	4.9e-20	Oocyte meiosis: REC8, Oocyte meiosis: REC8*
DNA synthesis	DOWN	-9.51	1.9e-21	5.32e-21	1.54e-19	Hippo signaling pathway: CTGF, Hippo signaling pathway: CTGF*
Growth regulation	UP	9.41	5e-21	1.35e-20	4.05e-19	TGF-beta signaling pathway: TGFBR2 TGFBR1
Cell division	UP	9.3	1.4e-20	3.65e-20	1.13e-18	Wnt signaling pathway: CCND1, Hippo signaling pathway: CCND1, AMPK signaling pathway: CCND1, AMPK signaling pathway: CCNA2, Focal adhesion: CCND1, Adherens junction: RHOA, Adherens junction: PARD3, Tight junction: TJP1 YBX3 CDK4, Tight junction: PARD6A MPP5, Tight junction: LLGL2, T cell receptor signaling pathway: RHOA, Progesterone-mediated oocyte maturation: ANAPC10
Elongation factor	UP	9.28	1.78e-20	4.5e-20	1.44e-18	AMPK signaling pathway: EEF2, Oxytocin signaling pathway: EEF2
Chemotaxis	UP	9.19	4e-20	9.82e-20	3.24e-18	Ras signaling pathway: PIK3R5*, NF-kappa B signaling pathway: CXCL12, Toll-like receptor signaling pathway: CXCL8, Toll-like receptor signaling pathway: CCL5, Toll-like receptor signaling pathway: CCL3L3, Toll-like receptor signaling pathway: CCL4L1, Toll-like receptor signaling pathway: CXCL10, Toll-like receptor signaling pathway: CXCL11, Progesterone-mediated oocyte maturation: PIK3R5
Ion transport	DOWN	-9	2.36e-19	5.62e-19	1.91e-17	cAMP signaling pathway: ORAI1, cAMP signaling pathway: RYR2, cAMP signaling pathway: GRIN3A, cAMP signaling pathway: GRIA1, cAMP signaling pathway: CFTR, cAMP signaling pathway: SLC9A1, cAMP signaling pathway: ATP2B1, cAMP signaling pathway: CACNA1C, cAMP signaling pathway: ATP1B4 FXYD1, cAMP signaling pathway: HCN4, cGMP-PKG signaling pathway: CNGB1, cGMP-PKG signaling pathway: ATP1B4, cGMP-PKG …
cAMP biosynthesis	UP	8.48	2.28e-17	5.28e-17	1.85e-15	Calcium signaling pathway: ADCY1
Collagen degradation	UP	8.33	7.8e-17	1.76e-16	6.32e-15	Wnt signaling pathway: MMP7, Leukocyte transendothelial migration: MMP2, PPAR signaling pathway: MMP1, Pathways in cancer: MMP1
Necrosis	UP	8.17	3.15e-16	6.91e-16	2.56e-14	TNF signaling pathway: PGAM5, TNF signaling pathway: DNM1L, cGMP-PKG signaling pathway: PPIF, Apoptosis: TRAF2 RIPK1 TRADD, Hepatitis C: TRAF6 RIPK1
Fatty acid metabolism	DOWN	-8.06	7.66e-16	1.63e-15	6.2e-14	cAMP signaling pathway: ACOX1, AMPK signaling pathway: MLYCD, AMPK signaling pathway: ACACB, AMPK signaling pathway: ACACA, AMPK signaling pathway: CPT1C, AMPK signaling pathway: ADIPOR1, AMPK signaling pathway: FASN, AMPK signaling pathway: ACACA*, AMPK signaling pathway: SCD, Glucagon signaling pathway : CPT1C*, Glucagon signaling pathway : ACACA, Glucagon signaling pathway : CPT1C, PPAR signal…
Biological rhythms	DOWN	-7.99	1.34e-15	2.78e-15	1.08e-13	Ras signaling pathway: MAPK8, Ras signaling pathway: PRKCA, ErbB signaling pathway: PRKCA, Wnt signaling pathway: PRKCA, Wnt signaling pathway: MAPK8, Wnt signaling pathway: ROCK2, TGF-beta signaling pathway: ID1, NF-kappa B signaling pathway: NFKB2, NF-kappa B signaling pathway: NFKB2*, Sphingolipid signaling pathway: PRKCA, cAMP signaling pathway: CREB3 CREBBP, cAMP signaling pathway: MAPK8, cG…
Osteogenesis	UP	7.9	2.75e-15	5.57e-15	2.23e-13	MAPK signaling pathway: ECSIT TRAF6, Pathways in cancer: TRAF1, Hepatitis C: TRAF6 RIPK1
Ubl conjugation pathway	UP	7.89	3e-15	5.92e-15	2.43e-13	Ras signaling pathway: BRAP*, ErbB signaling pathway: CBLC, Notch signaling pathway: DTX2, FoxO signaling pathway: FBXO32, p53 signaling pathway: RFWD2, p53 signaling pathway: RCHY1
Gonadal differentiation	UP	7.82	5.39e-15	1.04e-14	4.37e-13	cAMP signaling pathway: AMH
Lipid degradation	UP	7.8	6.03e-15	1.14e-14	4.88e-13	Ras signaling pathway: PLA2G4B, Ras signaling pathway: PLD1, Ras signaling pathway: PLCE1*, Rap1 signaling pathway: PLCE1, MAPK signaling pathway: PLA2G4B, VEGF signaling pathway: PLA2G4B, NF-kappa B signaling pathway: PLCG2, Platelet activation: PLCG2 LCP2 BTK, Fc epsilon RI signaling pathway: PLA2G4B, Fc gamma R-mediated phagocytosis: PLA2G6, Fc gamma R-mediated phagocytosis: PLA2G4B, GnRH sign…
Gluconeogenesis	DOWN	-7.79	6.93e-15	1.28e-14	5.61e-13	FoxO signaling pathway: PCK1, FoxO signaling pathway: G6PC, PI3K-Akt signaling pathway: PCK1, PI3K-Akt signaling pathway: G6PC, AMPK signaling pathway: FBP1, AMPK signaling pathway: G6PC, AMPK signaling pathway: PCK1, Insulin signaling pathway: G6PC, Insulin signaling pathway: FBP1, Insulin signaling pathway: PCK1, Glucagon signaling pathway : FBP1, Glucagon signaling pathway : G6PC, Glucagon sig…
Lipid transport	DOWN	-7.3	2.81e-13	5.05e-13	2.27e-11	PPAR signaling pathway: APOA2, PPAR signaling pathway: PLTP, PPAR signaling pathway: SCP2
Initiation factor	DOWN	-6.91	5.01e-12	8.82e-12	4.06e-10	PI3K-Akt signaling pathway: EIF4B, mTOR signaling pathway: EIF4E, mTOR signaling pathway: EIF4B, Proteoglycans in cancer: EIF4B RPS6, Hepatitis C: EIF2S1, Hepatitis C: EIF3E
Myogenesis	UP	6.88	5.84e-12	1.01e-11	4.73e-10	Focal adhesion: FLNA ITGB1 ITGA11, Proteoglycans in cancer: FLNA, Proteoglycans in cancer: PAK1 FLNA
Transport	DOWN	-6.87	6.22e-12	1.05e-11	5.04e-10	Ras signaling pathway: RALBP1*, cGMP-PKG signaling pathway: PPIF, Fc gamma R-mediated phagocytosis: MYO10, PPAR signaling pathway: DBI, PPAR signaling pathway: FABP1, PPAR signaling pathway: UCP1, PPAR signaling pathway: FABP3, PPAR signaling pathway: FABP4, PPAR signaling pathway: SORBS1, PPAR signaling pathway: AQP7, Adrenergic signaling in cardiomyocytes: AKT3, Choline metabolism in cancer: SL…
Antiport	DOWN	-6.69	2.27e-11	3.75e-11	1.84e-09	Proteoglycans in cancer: SLC9A1
Ion channel	DOWN	-6.67	2.62e-11	4.24e-11	2.12e-09	Estrogen signaling pathway: KCNJ3, Estrogen signaling pathway: ITPR1, Vascular smooth muscle contraction: ITPR1, Vascular smooth muscle contraction: KCNMB2, Vascular smooth muscle contraction: KCNMB2*, Vascular smooth muscle contraction: ITPR1*, Gastric acid secretion: KCNQ1, Gastric acid secretion: KCNJ1, Gastric acid secretion: ITPR1
Exocytosis	DOWN	-6.66	2.68e-11	4.25e-11	2.17e-09	cAMP signaling pathway: PAK1, Tight junction: LLGL2
Autophagy	UP	6.56	5.24e-11	8.16e-11	4.25e-09	FoxO signaling pathway: ATG12, FoxO signaling pathway: GABARAP, AMPK signaling pathway: FOXO1, AMPK signaling pathway: ULK1, mTOR signaling pathway: ULK3
Blood coagulation	UP	6.54	6.34e-11	9.69e-11	5.13e-09	cAMP signaling pathway: F2R
Inflammatory response	UP	6.29	3.24e-10	4.86e-10	2.62e-08	Rap1 signaling pathway: PRKCI PARD6A PARD3, NF-kappa B signaling pathway: CXCL8, NF-kappa B signaling pathway: IL1B*, NF-kappa B signaling pathway: TNFAIP3, NF-kappa B signaling pathway: CCL4L1, NF-kappa B signaling pathway: CXCL2, NF-kappa B signaling pathway: CCL13, NF-kappa B signaling pathway: CCL19, NF-kappa B signaling pathway: CCL21, FoxO signaling pathway: BCL6, FoxO signaling pathway: BC…
Fatty acid biosynthesis	DOWN	-5.91	3.38e-09	4.97e-09	2.74e-07	Insulin signaling pathway: ACACA, Insulin signaling pathway: FASN, Oxytocin signaling pathway: PTGS2, Oxytocin signaling pathway: PRKAG2, Oxytocin signaling pathway: PTGS2*
Erythrocyte maturation	UP	5.8	6.64e-09	9.61e-09	5.38e-07	HIF-1 signaling pathway: EPO
Host-virus interaction	UP	5.55	2.86e-08	4.06e-08	2.32e-06	Ras signaling pathway: RHOA, Ras signaling pathway: NFKB1, Hippo signaling pathway: YWHAQ YAP1, NF-kappa B signaling pathway: IKBKG CHUK IKBKB, NF-kappa B signaling pathway: PLCG1, NF-kappa B signaling pathway: NFKBIA*, NF-kappa B signaling pathway: VCAM1, NF-kappa B signaling pathway: ICAM1, Sphingolipid signaling pathway: NFKB1, cAMP signaling pathway: NFKBIA NFKB1, cAMP signaling pathway: RHOA…
Calcium channel	UP	5.37	7.93e-08	1.11e-07	6.42e-06	Platelet activation: ITPR1, Platelet activation: ORAI1, Glucagon signaling pathway : ITPR1, Oxytocin signaling pathway: CACNG3, Oxytocin signaling pathway: TRPM2, Oxytocin signaling pathway: RYR1
Chondrogenesis	UP	5.15	2.6e-07	3.57e-07	2.11e-05	Hedgehog signaling pathway: BMP2, Pathways in cancer: BMP2
DNA recombination	DOWN	-5.06	4.29e-07	5.79e-07	3.47e-05	FoxO signaling pathway: RAG1
Sphingolipid metabolism	UP	4.98	6.53e-07	8.67e-07	5.29e-05	Sphingolipid signaling pathway: SMPD2
Iron transport	UP	4.95	7.56e-07	9.88e-07	6.12e-05	HIF-1 signaling pathway: TF
Glycogen metabolism	DOWN	-4.87	1.1e-06	1.41e-06	8.9e-05	B cell receptor signaling pathway: GSK3B, Chemokine signaling pathway: GSK3A, Glucagon signaling pathway : PYGB, Proteoglycans in cancer: AKT3, Proteoglycans in cancer: AKT3*, Proteoglycans in cancer: PPP1R12A
Ligand-gated ion channel	UP	4.85	1.24e-06	1.57e-06	0.000101	Platelet activation: P2RX1
Glycerol metabolism	DOWN	-4.6	4.17e-06	5.2e-06	0.000338	PPAR signaling pathway: GK
Stress response	UP	4.57	4.82e-06	5.91e-06	0.00039	Ras signaling pathway: PIK3R5*, Rap1 signaling pathway: MAPK14, MAPK signaling pathway: HSPB1, MAPK signaling pathway: MAP4K2, VEGF signaling pathway: HSPB1, Platelet activation: PIK3R5*, NOD-like receptor signaling pathway: MAPK14, RIG-I-like receptor signaling pathway: MAPK14, Fc epsilon RI signaling pathway: MAPK14, Leukocyte transendothelial migration: MAPK14, GnRH signaling pathway: MAPK14, …
Transcription regulation	UP	4.16	3.17e-05	3.83e-05	0.00257	Ras signaling pathway: ELK1, Ras signaling pathway: ETS1, Ras signaling pathway: RAC1*, Ras signaling pathway: REL, Rap1 signaling pathway: RAC1, MAPK signaling pathway: NFKB1, MAPK signaling pathway: MYC, MAPK signaling pathway: ATF4, MAPK signaling pathway: ATF2, MAPK signaling pathway: ELK1, MAPK signaling pathway: TP53, MAPK signaling pathway: ELK4, MAPK signaling pathway: DDIT3, MAPK signali…
Prostaglandin biosynthesis	DOWN	-3.27	0.00109	0.0013	0.0883	NF-kappa B signaling pathway: PTGS2, Pathways in cancer: PTGS2
Endocytosis	UP	3.21	0.00132	0.00155	0.107	Ras signaling pathway: ABL1, Ras signaling pathway: RAB5A, Ras signaling pathway: BCL2L1, Ras signaling pathway: PIK3R5*, Ras signaling pathway: RIN1*, HIF-1 signaling pathway: TFRC, PI3K-Akt signaling pathway: CSF3R JAK1, Tight junction: TJP1 ACTB CTTN, Platelet activation: PIK3R5*, Fc gamma R-mediated phagocytosis: DNM2 AMPH, Progesterone-mediated oocyte maturation: PIK3R5, Proteoglycans in can…
Detoxification	DOWN	-2.83	0.00473	0.00547	0.383	FoxO signaling pathway: CAT
Adaptive immunity	UP	2.2	0.0281	0.032	1	PI3K-Akt signaling pathway: CSF3R JAK1, mTOR signaling pathway: PRKCA, Platelet activation: PLCG2 LCP2 BTK, Platelet activation: PIK3R5*, Natural killer cell mediated cytotoxicity: KLRC4-KLRK1, GnRH signaling pathway: PTK2B, Choline metabolism in cancer: PRKCA
Calcium transport	UP	2.08	0.0378	0.0425	1	cGMP-PKG signaling pathway: SLC8A2, cGMP-PKG signaling pathway: ATP2B1, cGMP-PKG signaling pathway: TRPC6, cGMP-PKG signaling pathway: CACNA1C, cGMP-PKG signaling pathway: ATP2A1 PLN, cGMP-PKG signaling pathway: ITPR1, cGMP-PKG signaling pathway: TRPC6*, Adrenergic signaling in cardiomyocytes: ATP2B1, Adrenergic signaling in cardiomyocytes: SLC8A1, Adrenergic signaling in cardiomyocytes: CACNG3, …
Unfolded protein response	UP	2.06	0.0395	0.0439	1	TNF signaling pathway: CREB3, cAMP signaling pathway: CREB3 CREBBP, cGMP-PKG signaling pathway: CREB3, p53 signaling pathway: THBS1, Estrogen signaling pathway: CREB3, Estrogen signaling pathway: CREB3*, Estrogen signaling pathway: CREB3**, Estrogen signaling pathway: CREB3***, Adrenergic signaling in cardiomyocytes: CREB3
Notch signaling pathway	UP	2.05	0.0401	0.0439	1	Notch signaling pathway: DTX2, Thyroid hormone signaling pathway: NOTCH1
Protein transport	UP	1.8	0.0715	0.0772	1	Ras signaling pathway: RAB5A, Focal adhesion: VCL ACTN4, Focal adhesion: ACTN4 ITGB1 ITGA11, Adherens junction: ACTB ACTN4 CTNNA1, Tight junction: CTNNA1 ACTB ACTN4, Tight junction: TJP1 ACTN4
Voltage-gated channel	UP	1.53	0.125	0.133	1	Oxytocin signaling pathway: KCNJ2, Oxytocin signaling pathway: KCNJ3
Acute phase	UP	1.03	0.303	0.319	1	Toll-like receptor signaling pathway: IL6, Pathways in cancer: IL6
Neurogenesis	UP	0.701	0.484	0.502	1	Ras signaling pathway: RAP1A, MAPK signaling pathway: STMN1, ErbB signaling pathway: CAMK2A, ErbB signaling pathway: GSK3B, Notch signaling pathway: HES1, Leukocyte transendothelial migration: CDC42, GnRH signaling pathway: CAMK2A, Oxytocin signaling pathway: MEF2C, Neurotrophin signaling pathway: CRK KIDINS220, Gastric acid secretion: CAMK2A
Melanin biosynthesis	DOWN	-0.297	0.767	0.786	1	Melanogenesis: TYR*, Melanogenesis: TYRP1, Melanogenesis: DCT, Melanogenesis: TYR
cGMP biosynthesis	DOWN	-0.144	0.886	0.897	1	Vascular smooth muscle contraction: NPR2
Sugar transport	UP	0.0534	0.958	0.958	1	HIF-1 signaling pathway: SLC2A1, AMPK signaling pathway: SLC2A4*, AMPK signaling pathway: SLC2A4, Adipocytokine signaling pathway: SLC2A1, Thyroid hormone signaling pathway: SLC2A1, Pathways in cancer: SLC2A1
