# Supplementary material for: High throughput estimation of functional cell activities reveals disease mechanisms and predicts relevant clinical outcomes
Source: Oncotarget. 2016 Dec 22;8(3):5160–78. doi: 10.18632/oncotarget.14107 (PMC5354899; doi:10.18632/oncotarget.14107)
Supplement: Supplementary file 5 [file oncotarget-08-5160-s005.xlsx]

## Sheet: Table S4
	Table S4	Gene Ontology functions differentially activated between cancer and the normal tissue. First column (GO Function) contains Gene Ontology function annotations; second column (GO ID) contains the corresponding Gene Ontology identifier; third column (state) constains the activation state of the function (UP or DOWN); fourth column (statistic) contains the value of the Wilcoxon statistic obtained for…
GO function	GO ID	state	statistic	p-value	FDR adjusted p-value	Bonferroni adjusted p-value	Pathway: Effector that trigger the function
regulation of lipid kinase activity	GO:0043550	UP	12.8	2.51e-37	9.29e-35	9.29e-35	FoxO signaling pathway: RBL2, PI3K-Akt signaling pathway: RBL2, Cell cycle: RB1*, Cell cycle: RB1
UV-damage excision repair	GO:0070914	UP	12.7	1.03e-36	1.9e-34	3.8e-34	p53 signaling pathway: DDB2
cytokinesis	GO:0000910	UP	12.6	1.66e-36	2.04e-34	6.13e-34	Rap1 signaling pathway: RALA
glycerophospholipid catabolic process	GO:0046475	UP	12.6	2.37e-36	2.2e-34	8.78e-34	Ras signaling pathway: PLA2G4B, MAPK signaling pathway: PLA2G4B, VEGF signaling pathway: PLA2G4B, Fc epsilon RI signaling pathway: PLA2G4B, Fc gamma R-mediated phagocytosis: PLA2G4B, GnRH signaling pathway: PLA2G4B, Choline metabolism in cancer: PLA2G4B
regulation of establishment or maintenance of cell polarity	GO:0032878	DOWN	-12.6	3.9e-36	2.88e-34	1.44e-33	Tight junction: LLGL2
TOR signaling	GO:0031929	UP	12.5	1.3e-35	6.34e-34	4.83e-33	ErbB signaling pathway: RPS6KB1, ErbB signaling pathway: EIF4EBP1, TGF-beta signaling pathway: RPS6KB1, HIF-1 signaling pathway: RPS6, AMPK signaling pathway: RPS6KB1, AMPK signaling pathway: EIF4EBP1, mTOR signaling pathway: RPTOR MTOR MLST8, mTOR signaling pathway: RPS6, Fc gamma R-mediated phagocytosis: RPS6KB1, Choline metabolism in cancer: RPS6KB1, Choline metabolism in cancer: EIF4EBP1
monovalent inorganic cation transport	GO:0015672	DOWN	-12.4	1.43e-35	6.34e-34	5.3e-33	cAMP signaling pathway: ATP1B4 FXYD1, cGMP-PKG signaling pathway: ATP1B4, Thyroid hormone signaling pathway: ATP1B4, Adrenergic signaling in cardiomyocytes: ATP1B4
sperm motility	GO:0030317	DOWN	-12.4	1.43e-35	6.34e-34	5.3e-33	cAMP signaling pathway: ATP1B4 FXYD1, cGMP-PKG signaling pathway: ATP1B4, Thyroid hormone signaling pathway: ATP1B4, Adrenergic signaling in cardiomyocytes: ATP1B4
mitotic G1 DNA damage checkpoint	GO:0031571	UP	12.4	1.54e-35	6.34e-34	5.7e-33	AMPK signaling pathway: CCND1
cellular response to interferon-gamma	GO:0071346	UP	12.4	1.94e-35	7.18e-34	7.18e-33	HIF-1 signaling pathway: GAPDH
intracellular receptor signaling pathway	GO:0030522	DOWN	-12.4	2.47e-35	8.29e-34	9.12e-33	Thyroid hormone signaling pathway: THRA C02465, Thyroid hormone signaling pathway: THRB
negative regulation of phosphorylation	GO:0042326	UP	12.3	4.95e-35	1.53e-33	1.83e-32	ErbB signaling pathway: CDKN1B, ErbB signaling pathway: CDKN1A, HIF-1 signaling pathway: CDKN1A, FoxO signaling pathway: CDKN2B, FoxO signaling pathway: CDKN2D, FoxO signaling pathway: CDKN1A, FoxO signaling pathway: CDKN1B
acetyl-CoA biosynthetic process from pyruvate	GO:0006086	DOWN	-12.2	1.88e-34	4.96e-33	6.94e-32	HIF-1 signaling pathway: PDHA1
pyruvate metabolic process	GO:0006090	DOWN	-12.2	1.88e-34	4.96e-33	6.94e-32	HIF-1 signaling pathway: PDHA1
negative regulation of lipoprotein lipase activity	GO:0051005	UP	12.2	2.14e-34	5.29e-33	7.93e-32	PPAR signaling pathway: ANGPTL4
response to UV-B	GO:0010224	UP	12.2	2.74e-34	6.34e-33	1.01e-31	Chemokine signaling pathway: NFKB1
extrinsic apoptotic signaling pathway via death domain receptors	GO:0008625	UP	12.2	3.51e-34	7.43e-33	1.3e-31	FoxO signaling pathway: GABARAP, PI3K-Akt signaling pathway: FASLG
positive regulation of endothelial cell apoptotic process	GO:2000353	UP	12.2	3.62e-34	7.43e-33	1.34e-31	Toll-like receptor signaling pathway: CD40
positive regulation of cyclin-dependent protein serine/threonine kinase activity	GO:0045737	UP	12.1	5.85e-34	1.14e-32	2.16e-31	Wnt signaling pathway: CCND1, Hippo signaling pathway: CCND1, Jak-STAT signaling pathway: CCND1, FoxO signaling pathway: CCND1, PI3K-Akt signaling pathway: CCND1, PI3K-Akt signaling pathway: CCND1 CDK2, p53 signaling pathway: CDK4 CCND1, Focal adhesion: CCND1
response to endoplasmic reticulum stress	GO:0034976	UP	12.1	9.83e-34	1.82e-32	3.64e-31	Natural killer cell mediated cytotoxicity: TNFRSF10D
muscle contraction	GO:0006936	DOWN	-12.1	1.85e-33	3.1e-32	6.83e-31	Tight junction: ACTB MYL12B, Tight junction: MYL12B CGN
actomyosin structure organization	GO:0031032	DOWN	-12.1	1.85e-33	3.1e-32	6.83e-31	Tight junction: ACTB MYL12B, Tight junction: MYL12B CGN
response to nicotine	GO:0035094	UP	12	2.19e-33	3.38e-32	8.11e-31	HIF-1 signaling pathway: HMOX1, HIF-1 signaling pathway: BCL2
negative regulation of smooth muscle cell migration	GO:0014912	UP	12	2.13e-33	3.38e-32	7.87e-31	p53 signaling pathway: IGFBP3
actin filament-based movement	GO:0030048	DOWN	-12	2.45e-33	3.63e-32	9.06e-31	Tight junction: ACTB MYL12B, Tight junction: MYL12B CGN, Adrenergic signaling in cardiomyocytes: ACTC1 MYH6, Adrenergic signaling in cardiomyocytes: ACTC1 TPM1
positive regulation of stress fiber assembly	GO:0051496	UP	12	3.22e-33	4.58e-32	1.19e-30	Ras signaling pathway: RHOA, Proteoglycans in cancer: RHOA ARHGEF1
glycogen biosynthetic process	GO:0005978	UP	12	3.45e-33	4.73e-32	1.28e-30	PI3K-Akt signaling pathway: GYS1, AMPK signaling pathway: GYS1, Glucagon signaling pathway : GYS1
phosphatidylinositol biosynthetic process	GO:0006661	UP	12	5.54e-33	7.32e-32	2.05e-30	Platelet activation: PLCG2 LCP2 BTK
Tie signaling pathway	GO:0048014	UP	12	6.38e-33	8.14e-32	2.36e-30	HIF-1 signaling pathway: ANGPT1
positive chemotaxis	GO:0050918	UP	11.9	7.05e-33	8.7e-32	2.61e-30	Pathways in cancer: FIGF, Pathways in cancer: FIGF**, Pathways in cancer: FIGF*
regulation of protein homodimerization activity	GO:0043496	UP	11.9	9.15e-33	1.09e-31	3.39e-30	Sphingolipid signaling pathway: TP53 BCL2, Sphingolipid signaling pathway: BAX, Sphingolipid signaling pathway: BAX*
necroptotic process	GO:0070266	UP	11.9	1.05e-32	1.22e-31	3.9e-30	Ras signaling pathway: FASLG
positive regulation of angiogenesis	GO:0045766	UP	11.9	1.13e-32	1.26e-31	4.18e-30	NF-kappa B signaling pathway: PLCG1
glycolytic process	GO:0006096	DOWN	-11.9	1.22e-32	1.26e-31	4.53e-30	Thyroid hormone signaling pathway: PFKFB2
membrane repolarization	GO:0086009	DOWN	-11.9	1.2e-32	1.26e-31	4.44e-30	Adrenergic signaling in cardiomyocytes: KCNE1
positive regulation of potassium ion transmembrane transport	GO:1901381	DOWN	-11.9	1.2e-32	1.26e-31	4.44e-30	Adrenergic signaling in cardiomyocytes: KCNE1
cellular response to lipoteichoic acid	GO:0071223	UP	11.9	1.88e-32	1.88e-31	6.96e-30	Transcriptional misregulation in cancer: CD14
regulation of peptidyl-tyrosine phosphorylation	GO:0050730	UP	11.9	2.1e-32	1.99e-31	7.76e-30	Hippo signaling pathway: ITGB2, Natural killer cell mediated cytotoxicity: ITGAL ITGB2
positive regulation of chromosome segregation	GO:0051984	UP	11.9	2.06e-32	1.99e-31	7.61e-30	Cell cycle: CDC6 ORC3 ORC5 ORC4 ORC2 ORC1 ORC6
positive regulation of sequence-specific DNA binding transcription factor activity	GO:0051091	DOWN	-11.8	4.88e-32	4.51e-31	1.81e-29	AMPK signaling pathway: PPARGC1A**, Insulin signaling pathway: PPARGC1A, Estrogen signaling pathway: AKT3*
cellular sodium ion homeostasis	GO:0006883	DOWN	-11.8	6.57e-32	5.93e-31	2.43e-29	cAMP signaling pathway: SLC9A1, cAMP signaling pathway: ATP1B4 FXYD1, cGMP-PKG signaling pathway: SLC8A2, cGMP-PKG signaling pathway: ATP1B4, Thyroid hormone signaling pathway: ATP1B4, Thyroid hormone signaling pathway: SLC9A1, Adrenergic signaling in cardiomyocytes: ATP1B4, Adrenergic signaling in cardiomyocytes: SLC9A1, Adrenergic signaling in cardiomyocytes: SLC8A1
positive regulation of peptidyl-tyrosine phosphorylation	GO:0050731	UP	11.7	1.55e-31	1.36e-30	5.75e-29	Toll-like receptor signaling pathway: CD80
negative regulation of cysteine-type endopeptidase activity involved in execution phase of apoptosis	GO:2001271	UP	11.7	1.58e-31	1.36e-30	5.84e-29	T cell receptor signaling pathway: PAK4
chemotaxis	GO:0006935	UP	11.7	1.78e-31	1.49e-30	6.57e-29	Toll-like receptor signaling pathway: CXCL10, Toll-like receptor signaling pathway: CXCL11, Toll-like receptor signaling pathway: CXCL9
fructose 1,6-bisphosphate metabolic process	GO:0030388	UP	11.6	3.81e-31	3.13e-30	1.41e-28	HIF-1 signaling pathway: PFKL, HIF-1 signaling pathway: ALDOA
regulation of gene silencing	GO:0060968	UP	11.6	4.32e-31	3.48e-30	1.6e-28	p53 signaling pathway: CDK2 CCNE1
G1/S transition of mitotic cell cycle	GO:0000082	UP	11.6	4.77e-31	3.75e-30	1.76e-28	FoxO signaling pathway: CCND1, PI3K-Akt signaling pathway: CDKN1B, Oxytocin signaling pathway: CCND1
protein phosphorylation	GO:0006468	UP	11.6	5.57e-31	4.29e-30	2.06e-28	Rap1 signaling pathway: PRKCI PARD6A PARD3, MAPK signaling pathway: CDC25B, ErbB signaling pathway: CAMK2A, ErbB signaling pathway: GSK3B, Wnt signaling pathway: CAMK2A, Wnt signaling pathway: ROCK2, Hippo signaling pathway: BIRC5, Hippo signaling pathway: BIRC2, HIF-1 signaling pathway: PDK1, PI3K-Akt signaling pathway: PRKCA, PI3K-Akt signaling pathway: PKN3, PI3K-Akt signaling pathway: CCND1 C…
cell growth	GO:0016049	DOWN	-11.6	6.44e-31	4.87e-30	2.38e-28	Thyroid hormone signaling pathway: MTOR
cation transport	GO:0006812	DOWN	-11.6	7.1e-31	5.15e-30	2.63e-28	cGMP-PKG signaling pathway: CNGB1
protein homotetramerization	GO:0051289	DOWN	-11.6	7.03e-31	5.15e-30	2.6e-28	AMPK signaling pathway: ACACB, AMPK signaling pathway: ACACA*, Insulin signaling pathway: ACACA, Insulin signaling pathway: FBP1, Glucagon signaling pathway : ACACA
positive regulation of cholesterol biosynthetic process	GO:0045542	DOWN	-11.5	9.23e-31	6.57e-30	3.41e-28	Hippo signaling pathway: FGF1
growth hormone receptor signaling pathway	GO:0060396	UP	11.5	1.07e-30	7.45e-30	3.95e-28	VEGF signaling pathway: PTK2, VEGF signaling pathway: PXN, PI3K-Akt signaling pathway: CSF3R JAK1, Leukocyte transendothelial migration: PTK2, Leukocyte transendothelial migration: PXN, Chemokine signaling pathway: PXN PTK2B
positive regulation of substrate adhesion-dependent cell spreading	GO:1900026	UP	11.5	1.19e-30	8.13e-30	4.39e-28	Rap1 signaling pathway: RAC1, VEGF signaling pathway: RAC1, Sphingolipid signaling pathway: RAC1, B cell receptor signaling pathway: RAC1, Leukocyte transendothelial migration: CDC42, Pathways in cancer: RAC1
peptidyl-tyrosine phosphorylation	GO:0018108	UP	11.5	1.59e-30	1.07e-29	5.87e-28	Platelet activation: PLCG2 LCP2 BTK, Pathways in cancer: CSF1R*, Pathways in cancer: CSF1R
positive regulation of NF-kappaB transcription factor activity	GO:0051092	UP	11.5	1.62e-30	1.07e-29	5.98e-28	NF-kappa B signaling pathway: IKBKG CHUK IKBKB, NF-kappa B signaling pathway: TRAF1, NF-kappa B signaling pathway: IL1B*, NF-kappa B signaling pathway: TNF*, NOD-like receptor signaling pathway: NFKB1, NOD-like receptor signaling pathway: IKBKG CHUK IKBKB, NOD-like receptor signaling pathway: NLRC4 PYCARD, NOD-like receptor signaling pathway: CASP1 PYCARD, NOD-like receptor signaling pathway: NLR…
regulation of respiratory burst	GO:0060263	UP	11.5	1.89e-30	1.23e-29	6.98e-28	Ras signaling pathway: RAC1*, Ras signaling pathway: RAC1**, Rap1 signaling pathway: RAC1, VEGF signaling pathway: RAC1, Sphingolipid signaling pathway: RAC1, B cell receptor signaling pathway: RAC1, Leukocyte transendothelial migration: RAC2, Leukocyte transendothelial migration: RAC1*, Pathways in cancer: RAC1
extrinsic apoptotic signaling pathway	GO:0097191	UP	11.4	3.2e-30	2.04e-29	1.19e-27	Apoptosis: FADD TRADD, Apoptosis: BAX, Apoptosis: FADD TRADD*, Apoptosis: TRAF2 RIPK1 TRADD, Toll-like receptor signaling pathway: CASP8, Natural killer cell mediated cytotoxicity: TNFRSF10D
cellular response to organic substance	GO:0071310	UP	11.4	4.07e-30	2.55e-29	1.51e-27	NOD-like receptor signaling pathway: CASP1 PYCARD, NOD-like receptor signaling pathway: PYCARD CASP1, NOD-like receptor signaling pathway: CASP1, NOD-like receptor signaling pathway: NLRP3 CARD8 CASP1
synaptic vesicle recycling	GO:0036465	UP	11.4	6.83e-30	4.21e-29	2.53e-27	Ras signaling pathway: RAB5A
regulation of the force of heart contraction	GO:0002026	DOWN	-11	7.11e-30	4.31e-29	2.63e-27	cGMP-PKG signaling pathway: MYH7, Thyroid hormone signaling pathway: MYH6, Adrenergic signaling in cardiomyocytes: ACTC1 MYH6
myoblast differentiation	GO:0045445	UP	11.3	7.96e-30	4.75e-29	2.94e-27	Leukocyte transendothelial migration: MAPK14
Arp2/3 complex-mediated actin nucleation	GO:0034314	UP	11.3	9.27e-30	5.44e-29	3.43e-27	Fc gamma R-mediated phagocytosis: ARPC5
positive regulation of cell proliferation	GO:0008284	UP	11.3	1.82e-29	1.04e-28	6.73e-27	HIF-1 signaling pathway: EPO, HIF-1 signaling pathway: TIMP1*, HIF-1 signaling pathway: TIMP1
positive regulation of endothelial cell migration	GO:0010595	UP	11.3	1.8e-29	1.04e-28	6.67e-27	HIF-1 signaling pathway: VEGFA, HIF-1 signaling pathway: ANGPT1, HIF-1 signaling pathway: TEK
response to UV-A	GO:0070141	UP	11.2	2.71e-29	1.52e-28	1e-26	Tight junction: AKT3
positive regulation of gene expression	GO:0010628	UP	11.2	3.09e-29	1.71e-28	1.14e-26	Oxytocin signaling pathway: MEF2C, Oxytocin signaling pathway: PRKAG2
positive regulation of protein phosphorylation	GO:0001934	UP	11.1	9.11e-29	4.96e-28	3.37e-26	Hippo signaling pathway: AXIN1, Jak-STAT signaling pathway: AKT3, Thyroid hormone signaling pathway: CCND1, Pathways in cancer: FIGF, Pathways in cancer: CCND1**, Pathways in cancer: FIGF**, Pathways in cancer: CCND1***, Pathways in cancer: CCND1*, Pathways in cancer: CCND1, Pathways in cancer: FIGF*, Pathways in cancer: CCND1****, Pathways in cancer: MTOR, Proteoglycans in cancer: AKT3, Proteogl…
carnitine metabolic process	GO:0009437	DOWN	-11.1	1.03e-28	5.52e-28	3.81e-26	AMPK signaling pathway: CPT1C, Glucagon signaling pathway : CPT1C*, Glucagon signaling pathway : CPT1C
negative regulation of extrinsic apoptotic signaling pathway via death domain receptors	GO:1902042	UP	11.1	1.23e-28	6.5e-28	4.55e-26	NF-kappa B signaling pathway: ICAM1
long-chain fatty acid metabolic process	GO:0001676	DOWN	-11.1	1.64e-28	8.56e-28	6.07e-26	PPAR signaling pathway: SLC27A4, PPAR signaling pathway: ACSL1, PPAR signaling pathway: CPT1C
apoptotic mitochondrial changes	GO:0008637	UP	11.1	1.87e-28	9.61e-28	6.92e-26	HIF-1 signaling pathway: HK1, Insulin signaling pathway: GCK
actin filament polymerization	GO:0030041	UP	11	2.34e-28	1.19e-27	8.65e-26	Fc gamma R-mediated phagocytosis: C04637 GSN
protein targeting to membrane	GO:0006612	UP	11	2.92e-28	1.46e-27	1.08e-25	Fc gamma R-mediated phagocytosis: NCF1, Chemokine signaling pathway: NCF1
positive regulation of calcium ion transport	GO:0051928	UP	11	3.03e-28	1.5e-27	1.12e-25	cAMP signaling pathway: ORAI1, cGMP-PKG signaling pathway: TRPC6, cGMP-PKG signaling pathway: TRPC6*, Platelet activation: ORAI1
medium-chain fatty acid catabolic process	GO:0051793	DOWN	-11	3.09e-28	1.5e-27	1.14e-25	PPAR signaling pathway: ACADM
cell morphogenesis	GO:0000902	DOWN	-11	3.15e-28	1.51e-27	1.16e-25	Tight junction: ACTB SHROOM1, Tight junction: TJP1 SHROOM1
protein catabolic process	GO:0030163	UP	10.9	8.3e-28	3.94e-27	3.07e-25	Wnt signaling pathway: SIAH1
BMP signaling pathway	GO:0030509	UP	10.9	9.44e-28	4.42e-27	3.49e-25	TGF-beta signaling pathway: SMAD4, TGF-beta signaling pathway: ACVR2A, TGF-beta signaling pathway: ACVR2A*, TGF-beta signaling pathway: AMHR2
JAK-STAT cascade involved in growth hormone signaling pathway	GO:0060397	DOWN	-10.9	1.03e-27	4.73e-27	3.83e-25	ErbB signaling pathway: STAT5A, ErbB signaling pathway: STAT5A*, Chemokine signaling pathway: STAT1
transmembrane receptor protein tyrosine kinase signaling pathway	GO:0007169	UP	10.9	1.03e-27	4.73e-27	3.83e-25	Fc epsilon RI signaling pathway: GAB2
cellular response to indole-3-methanol	GO:0071681	DOWN	-10.9	1.06e-27	4.8e-27	3.93e-25	Adherens junction: CDH1*, Adherens junction: CDH1 CTNNB1, Adherens junction: CTNNA1 CTNNB1, Adherens junction: ACTB ACTN4 CTNNA1, Adherens junction: LEF1 CTNNB1, Tight junction: CTNNA1 ACTB ACTN4, Tight junction: TJP1 CTNNB1 CTNNA1, Leukocyte transendothelial migration: ACTB CTNNA1 CTNNB1
cellular response to transforming growth factor beta stimulus	GO:0071560	UP	10.8	2.13e-27	9.5e-27	7.89e-25	GnRH signaling pathway: MAPK7
diapedesis	GO:0050904	UP	10.8	4.54e-27	2e-26	1.68e-24	Leukocyte transendothelial migration: PECAM1
negative regulation of intrinsic apoptotic signaling pathway	GO:2001243	UP	10.7	6.12e-27	2.66e-26	2.26e-24	NF-kappa B signaling pathway: BCL2L1, NF-kappa B signaling pathway: BCL2, NF-kappa B signaling pathway: BCL2L1*, NF-kappa B signaling pathway: BCL2L1**, Apoptosis: BCL2L1, Apoptosis: BCL2*
positive regulation of centriole replication	GO:0046601	UP	10.7	6.58e-27	2.73e-26	2.43e-24	FoxO signaling pathway: PLK4
regulation of centriole replication	GO:0046599	UP	10.7	6.58e-27	2.73e-26	2.43e-24	FoxO signaling pathway: PLK4
negative regulation of transcription from RNA polymerase II promoter	GO:0000122	UP	10.7	6.58e-27	2.73e-26	2.43e-24	FoxO signaling pathway: PLK4
protein localization to chromatin	GO:0071168	UP	10.7	6.58e-27	2.73e-26	2.43e-24	FoxO signaling pathway: PLK4
arginine catabolic process	GO:0006527	UP	10.7	9.69e-27	3.99e-26	3.59e-24	VEGF signaling pathway: NOS3, HIF-1 signaling pathway: NOS2, HIF-1 signaling pathway: NOS3, PI3K-Akt signaling pathway: NOS3, Pathways in cancer: NOS2
intrinsic apoptotic signaling pathway	GO:0097193	UP	10.6	1.87e-26	7.59e-26	6.91e-24	p53 signaling pathway: BAX
interferon-gamma-mediated signaling pathway	GO:0060333	UP	10.6	4.73e-26	1.9e-25	1.75e-23	Chemokine signaling pathway: STAT1, Hepatitis C: STAT1 IRF9
regulation of gene expression	GO:0010468	UP	10.5	8.79e-26	3.5e-25	3.25e-23	PI3K-Akt signaling pathway: MYC
regulation of cell adhesion mediated by integrin	GO:0033628	DOWN	-10.5	1.4e-25	5.52e-25	5.19e-23	Proteoglycans in cancer: PLAU, Proteoglycans in cancer: PTK2
regulation of membrane repolarization	GO:0060306	DOWN	-10.4	1.7e-25	6.63e-25	6.3e-23	Gastric acid secretion: KCNQ1, Gastric acid secretion: KCNJ1
cellular response to insulin stimulus	GO:0032869	UP	10.4	1.83e-25	6.97e-25	6.76e-23	Oocyte meiosis: CPEB2, Oocyte meiosis: CPEB2*
3'-UTR-mediated mRNA destabilization	GO:0061158	UP	10.4	1.83e-25	6.97e-25	6.76e-23	Oocyte meiosis: CPEB2, Oocyte meiosis: CPEB2*
regulation of translation	GO:0006417	DOWN	-10.3	4.86e-25	1.84e-24	1.8e-22	PI3K-Akt signaling pathway: EIF4E, AMPK signaling pathway: FOXO1, mTOR signaling pathway: EIF4E, Chemokine signaling pathway: FOXO3, Insulin signaling pathway: EIF4E
PML body organization	GO:0030578	UP	10.3	5.12e-25	1.91e-24	1.9e-22	Ras signaling pathway: ETS1
cellular response to tumor necrosis factor	GO:0071356	UP	10.3	7.71e-25	2.85e-24	2.85e-22	NF-kappa B signaling pathway: IKBKG CHUK IKBKB, TNF signaling pathway: BAG4, NOD-like receptor signaling pathway: IKBKG CHUK IKBKB, Hepatitis C: TRAF6 RIPK1, Hepatitis C: NFKB1, Hepatitis C: IKBKG CHUK IKBKB, Hepatitis C: NFKB1*
regulation of feeding behavior	GO:0060259	DOWN	-10.1	8.04e-25	2.94e-24	2.97e-22	Adipocytokine signaling pathway: AGRP
cytoplasmic sequestering of transcription factor	GO:0042994	UP	10.2	1.27e-24	4.62e-24	4.71e-22	NF-kappa B signaling pathway: NFKBIA*, cAMP signaling pathway: NFKBIA NFKB1, Apoptosis: NFKBIA, Adipocytokine signaling pathway: NFKBIA
phosphorylation	GO:0016310	DOWN	-10.2	1.34e-24	4.81e-24	4.96e-22	Ras signaling pathway: PAK4, Ras signaling pathway: PRKCA, Sphingolipid signaling pathway: PRKCA, mTOR signaling pathway: PRKCA, Proteoglycans in cancer: MAPK1*, Proteoglycans in cancer: MAPK1***, Proteoglycans in cancer: MAPK1****, Proteoglycans in cancer: PRKCA*, Proteoglycans in cancer: MAPK1*****, Proteoglycans in cancer: MAPK1******
positive regulation of protein K63-linked ubiquitination	GO:1902523	UP	10.2	2.04e-24	7.27e-24	7.56e-22	Hippo signaling pathway: BIRC2, NF-kappa B signaling pathway: BIRC2, Focal adhesion: BIRC2
positive regulation of natural killer cell chemotaxis	GO:2000503	UP	10.2	2.53e-24	8.92e-24	9.37e-22	Toll-like receptor signaling pathway: CCL4L1
regulation of filopodium assembly	GO:0051489	UP	10.2	3.01e-24	1.05e-23	1.11e-21	T cell receptor signaling pathway: RHOA
positive regulation of intracellular cholesterol transport	GO:0032385	DOWN	-10.1	5.33e-24	1.84e-23	1.97e-21	PPAR signaling pathway: SCP2
positive regulation of voltage-gated chloride channel activity	GO:1902943	DOWN	-9.92	1.05e-23	3.59e-23	3.88e-21	cAMP signaling pathway: CFTR, AMPK signaling pathway: CFTR
cholesterol biosynthetic process	GO:0006695	DOWN	-10	1.3e-23	4.4e-23	4.8e-21	AMPK signaling pathway: HMGCR
positive regulation of sodium ion transport	GO:0010765	UP	9.97	2.06e-23	6.93e-23	7.63e-21	Adrenergic signaling in cardiomyocytes: SCN1B
regulation of catalytic activity	GO:0050790	UP	9.93	3.01e-23	1e-22	1.11e-20	Ras signaling pathway: RALGDS*
response to toxic substance	GO:0009636	UP	9.9	4.13e-23	1.36e-22	1.53e-20	NF-kappa B signaling pathway: CCL4L1
SMAD protein import into nucleus	GO:0007184	UP	9.88	4.88e-23	1.6e-22	1.81e-20	GnRH signaling pathway: JUN
regulation of protein oligomerization	GO:0032459	DOWN	-9.88	5.3e-23	1.72e-22	1.96e-20	TNF signaling pathway: DNM1L
negative regulation of natural killer cell chemotaxis	GO:2000502	DOWN	-9.87	5.62e-23	1.81e-22	2.08e-20	Natural killer cell mediated cytotoxicity: KLRC4-KLRK1
integrin-mediated signaling pathway	GO:0007229	UP	9.87	5.86e-23	1.87e-22	2.17e-20	Rap1 signaling pathway: ITGA2B, PI3K-Akt signaling pathway: ITGA11 ITGB1 PTK2, Focal adhesion: TLN1 ITGB1 ITGA11, Focal adhesion: FLNA ITGB1 ITGA11, Focal adhesion: VASP ITGB1 ITGA11, Focal adhesion: ACTN4 ITGB1 ITGA11, Leukocyte transendothelial migration: BCAR1, PPAR signaling pathway: ILK
signal transduction in response to DNA damage	GO:0042770	DOWN	-9.82	8.88e-23	2.81e-22	3.28e-20	VEGF signaling pathway: CASP9, Cell cycle: SMC1B SMC3 STAG1 RAD21, Pathways in cancer: CASP9*, Pathways in cancer: CASP9
leukocyte tethering or rolling	GO:0050901	UP	9.8	1.09e-22	3.42e-22	4.04e-20	NF-kappa B signaling pathway: VCAM1
response to cytokine	GO:0034097	UP	9.77	1.54e-22	4.8e-22	5.71e-20	PI3K-Akt signaling pathway: BCL2L1, PI3K-Akt signaling pathway: BCL2*, PI3K-Akt signaling pathway: BCL2L1*, PI3K-Akt signaling pathway: CSF3R JAK1, PI3K-Akt signaling pathway: BCL2, PI3K-Akt signaling pathway: MCL1, PI3K-Akt signaling pathway: BCL2**
positive regulation of interleukin-1 beta secretion	GO:0050718	UP	9.75	1.82e-22	5.61e-22	6.73e-20	NOD-like receptor signaling pathway: NLRP3 CARD8 CASP1
osteoblast differentiation	GO:0001649	UP	9.75	1.93e-22	5.89e-22	7.13e-20	PI3K-Akt signaling pathway: ITGA11 ITGB1 PTK2, AMPK signaling pathway: FASN, Focal adhesion: TLN1 ITGB1 ITGA11, Focal adhesion: FLNA ITGB1 ITGA11, Focal adhesion: VASP ITGB1 ITGA11, Focal adhesion: ACTN4 ITGB1 ITGA11, Insulin signaling pathway: FASN, Adrenergic signaling in cardiomyocytes: TNNI3 TPM1, Adrenergic signaling in cardiomyocytes: ACTC1 TPM1
regulation of collagen catabolic process	GO:0010710	UP	9.74	2.09e-22	6.35e-22	7.74e-20	Proteoglycans in cancer: ITGA2 C00925, Proteoglycans in cancer: ITGA2*, Proteoglycans in cancer: ITGA5*
leukocyte cell-cell adhesion	GO:0007159	UP	9.71	2.79e-22	8.39e-22	1.03e-19	Rap1 signaling pathway: ITGAL, PI3K-Akt signaling pathway: ITGA11 ITGB1 PTK2, Focal adhesion: TLN1 ITGB1 ITGA11, Focal adhesion: FLNA ITGB1 ITGA11, Focal adhesion: VASP ITGB1 ITGA11, Focal adhesion: ACTN4 ITGB1 ITGA11
positive regulation of protein ubiquitination	GO:0031398	UP	9.67	4.06e-22	1.2e-21	1.5e-19	NF-kappa B signaling pathway: BIRC2, Apoptosis: BIRC8, Focal adhesion: BIRC2, Pathways in cancer: BIRC8
TRAIL-activated apoptotic signaling pathway	GO:0036462	UP	9.67	4.06e-22	1.2e-21	1.5e-19	NOD-like receptor signaling pathway: CASP8
negative regulation of calcidiol 1-monooxygenase activity	GO:0010956	UP	9.63	6.05e-22	1.78e-21	2.24e-19	Ras signaling pathway: NFKB1, Sphingolipid signaling pathway: NFKB1, Toll-like receptor signaling pathway: NFKB1, NOD-like receptor signaling pathway: NFKB1, Chemokine signaling pathway: NFKB1
peptidyl-tyrosine autophosphorylation	GO:0038083	UP	9.57	1.1e-21	3.21e-21	4.08e-19	Chemokine signaling pathway: PXN PTK2B, Chemokine signaling pathway: CRK PTK2B
positive regulation of cell differentiation	GO:0045597	DOWN	-9.51	1.9e-21	5.5e-21	7.04e-19	Hippo signaling pathway: CTGF, Hippo signaling pathway: CTGF*
negative regulation of phosphatase activity	GO:0010923	DOWN	-9.47	2.82e-21	8.08e-21	1.04e-18	Jak-STAT signaling pathway: SPRED1
positive regulation of phosphoprotein phosphatase activity	GO:0032516	UP	9.46	3.2e-21	8.98e-21	1.18e-18	PI3K-Akt signaling pathway: ITGA11 ITGB1 PTK2, Focal adhesion: TLN1 ITGB1 ITGA11, Focal adhesion: FLNA ITGB1 ITGA11, Focal adhesion: VASP ITGB1 ITGA11, Focal adhesion: ACTN4 ITGB1 ITGA11
positive regulation of establishment of protein localization to plasma membrane	GO:0090004	UP	9.46	3.2e-21	8.98e-21	1.18e-18	PI3K-Akt signaling pathway: ITGA11 ITGB1 PTK2, Focal adhesion: TLN1 ITGB1 ITGA11, Focal adhesion: FLNA ITGB1 ITGA11, Focal adhesion: VASP ITGB1 ITGA11, Focal adhesion: ACTN4 ITGB1 ITGA11
hemidesmosome assembly	GO:0031581	UP	9.46	3.2e-21	8.98e-21	1.18e-18	PI3K-Akt signaling pathway: ITGA11 ITGB1 PTK2, Focal adhesion: TLN1 ITGB1 ITGA11, Focal adhesion: FLNA ITGB1 ITGA11, Focal adhesion: VASP ITGB1 ITGA11, Focal adhesion: ACTN4 ITGB1 ITGA11
response to molecule of bacterial origin	GO:0002237	UP	9.36	7.98e-21	2.22e-20	2.95e-18	NF-kappa B signaling pathway: CXCL8, NF-kappa B signaling pathway: TNFAIP3, NF-kappa B signaling pathway: CXCL2
phosphatidylcholine acyl-chain remodeling	GO:0036151	DOWN	-9.34	9.49e-21	2.62e-20	3.51e-18	PPAR signaling pathway: DBI
negative regulation of potassium ion transport	GO:0043267	UP	9.34	9.8e-21	2.68e-20	3.62e-18	GnRH signaling pathway: PTK2B
positive regulation of actin filament polymerization	GO:0030838	UP	9.33	1.06e-20	2.88e-20	3.92e-18	cGMP-PKG signaling pathway: VASP, Focal adhesion: VASP ITGB1 ITGA11, Focal adhesion: VASP ACTB
membrane to membrane docking	GO:0022614	UP	9.32	1.12e-20	3.02e-20	4.14e-18	TGF-beta signaling pathway: ROCK1
inflammatory response	GO:0006954	UP	9.3	1.36e-20	3.65e-20	5.04e-18	Toll-like receptor signaling pathway: IL1B, Toll-like receptor signaling pathway: IL6, Toll-like receptor signaling pathway: CCL5, Toll-like receptor signaling pathway: CCL3L3, Toll-like receptor signaling pathway: TNF, T cell receptor signaling pathway: CD40LG
regulation of natural killer cell apoptotic process	GO:0070247	UP	9.26	1.97e-20	5.24e-20	7.29e-18	Apoptosis: BIRC8, Pathways in cancer: BIRC8
positive regulation of receptor binding	GO:1900122	UP	9.26	2.15e-20	5.67e-20	7.94e-18	Leukocyte transendothelial migration: MMP2, Pathways in cancer: MMP1
regulation of necroptotic process	GO:0060544	UP	9.2	3.65e-20	9.57e-20	1.35e-17	NF-kappa B signaling pathway: CFLAR
fructose 6-phosphate metabolic process	GO:0006002	UP	9.09	9.87e-20	2.57e-19	3.65e-17	AMPK signaling pathway: PFKL, AMPK signaling pathway: FBP1, Glucagon signaling pathway : PFKL, Glucagon signaling pathway : FBP1
positive regulation of peptidyl-serine phosphorylation	GO:0033138	UP	9.09	1.02e-19	2.63e-19	3.77e-17	cAMP signaling pathway: ATP2B1, cAMP signaling pathway: AKT3, cAMP signaling pathway: PAK1, mTOR signaling pathway: BRAF, Proteoglycans in cancer: PAK1 FLNA
protein localization to kinetochore	GO:0034501	UP	9.04	1.54e-19	3.95e-19	5.69e-17	p53 signaling pathway: CDK1 CCNB3
plasma membrane long-chain fatty acid transport	GO:0015911	UP	8.96	3.24e-19	8.27e-19	1.2e-16	AMPK signaling pathway: CD36
proteolysis	GO:0006508	UP	8.92	4.52e-19	1.15e-18	1.67e-16	TNF signaling pathway: CASP7, Apoptosis: CASP6, Leukocyte transendothelial migration: MMP2, Pathways in cancer: MMP1, Pathways in cancer: CASP3*
cellular response to cAMP	GO:0071320	UP	8.89	6.11e-19	1.54e-18	2.26e-16	Ras signaling pathway: RAP1A
neurotrophin TRK receptor signaling pathway	GO:0048011	UP	8.86	7.94e-19	1.99e-18	2.94e-16	TNF signaling pathway: CASP3, Apoptosis: CASP3, p53 signaling pathway: CASP3, Natural killer cell mediated cytotoxicity: CASP3, Proteoglycans in cancer: CASP3
positive regulation of protein linear polyubiquitination	GO:1902530	UP	8.71	3e-18	7.45e-18	1.11e-15	NF-kappa B signaling pathway: XIAP, Pathways in cancer: BIRC8
response to ethanol	GO:0045471	UP	8.67	4.27e-18	1.05e-17	1.58e-15	cAMP signaling pathway: GRIN3A
cellular response to hydrogen peroxide	GO:0070301	DOWN	-8.61	6.97e-18	1.71e-17	2.58e-15	PPAR signaling pathway: FABP1
negative regulation of cell growth	GO:0030308	UP	8.61	7.17e-18	1.75e-17	2.65e-15	HIF-1 signaling pathway: ENO1, FoxO signaling pathway: SMAD2, p53 signaling pathway: EI24, Pathways in cancer: CDKN1B
positive regulation of apoptotic process	GO:0043065	UP	8.58	9.46e-18	2.29e-17	3.5e-15	FoxO signaling pathway: GADD45G, FoxO signaling pathway: FASLG, FoxO signaling pathway: BCL6, FoxO signaling pathway: BNIP3, FoxO signaling pathway: GADD45G*, FoxO signaling pathway: BCL6*, PI3K-Akt signaling pathway: RPS6, p53 signaling pathway: FAS, p53 signaling pathway: PMAIP1, p53 signaling pathway: GADD45G, p53 signaling pathway: SIAH1, Natural killer cell mediated cytotoxicity: FAS, Insuli…
phospholipid metabolic process	GO:0006644	UP	8.2	2.44e-16	5.75e-16	9.03e-14	Ras signaling pathway: PLA2G4B
multicellular organismal lipid catabolic process	GO:0044240	UP	8.2	2.44e-16	5.75e-16	9.03e-14	Ras signaling pathway: PLA2G4B
positive regulation of phospholipase activity	GO:0010518	UP	8.2	2.44e-16	5.75e-16	9.03e-14	Ras signaling pathway: PLA2G4B
lysophospholipid transport	GO:0051977	UP	8.2	2.44e-16	5.75e-16	9.03e-14	Ras signaling pathway: PLA2G4B
negative regulation of signal transduction	GO:0009968	DOWN	-8.1	5.71e-16	1.34e-15	2.11e-13	cAMP signaling pathway: HHIP, Pathways in cancer: HHIP
glucose transport	GO:0015758	UP	8.05	8.09e-16	1.88e-15	2.99e-13	HIF-1 signaling pathway: SLC2A1, Adipocytokine signaling pathway: SLC2A1
positive regulation of oxidoreductase activity	GO:0051353	UP	8	1.21e-15	2.79e-15	4.47e-13	Ras signaling pathway: ABL1, ErbB signaling pathway: ABL1
T cell costimulation	GO:0031295	UP	8	1.28e-15	2.93e-15	4.72e-13	NF-kappa B signaling pathway: CARD11
protein autophosphorylation	GO:0046777	UP	7.99	1.32e-15	3.01e-15	4.88e-13	ErbB signaling pathway: CAMK2A, ErbB signaling pathway: PTK2, Wnt signaling pathway: CAMK2A, mTOR signaling pathway: ULK3, mTOR signaling pathway: RPTOR MTOR MLST8, GnRH signaling pathway: CAMK2A, Melanogenesis: CAMK2A, Gastric acid secretion: CAMK2A
peptidyl-serine phosphorylation	GO:0018105	UP	7.98	1.45e-15	3.29e-15	5.37e-13	Ras signaling pathway: STK4 STK4, Rap1 signaling pathway: MAPK1, Rap1 signaling pathway: MAPK14, Rap1 signaling pathway: PRKCI PARD6A PARD3, Rap1 signaling pathway: AKT3, TNF signaling pathway: MAPK14*, PI3K-Akt signaling pathway: CCND1 CDK2, NOD-like receptor signaling pathway: MAPK1, NOD-like receptor signaling pathway: MAPK8, NOD-like receptor signaling pathway: MAPK14, RIG-I-like receptor sig…
negative regulation of smooth muscle cell-matrix adhesion	GO:2000098	UP	7.93	2.26e-15	5.1e-15	8.37e-13	Hippo signaling pathway: SERPINE1, HIF-1 signaling pathway: SERPINE1
response to organic substance	GO:0010033	UP	7.85	4.02e-15	9.02e-15	1.49e-12	cAMP signaling pathway: CREB3 CREBBP, cAMP signaling pathway: NFKBIA NFKB1
fructose 2,6-bisphosphate metabolic process	GO:0006003	DOWN	-7.85	4.16e-15	9.27e-15	1.54e-12	AMPK signaling pathway: PFKFB1
cAMP catabolic process	GO:0006198	UP	7.82	5.25e-15	1.16e-14	1.94e-12	cAMP signaling pathway: PDE3A
Mullerian duct regression	GO:0001880	UP	7.82	5.39e-15	1.19e-14	2e-12	cAMP signaling pathway: AMH
superoxide metabolic process	GO:0006801	UP	7.78	7.11e-15	1.56e-14	2.63e-12	FoxO signaling pathway: SOD2
epithelial cell migration	GO:0010631	UP	7.78	7.4e-15	1.61e-14	2.74e-12	PI3K-Akt signaling pathway: PKN3
ionotropic glutamate receptor signaling pathway	GO:0035235	UP	7.72	1.16e-14	2.52e-14	4.31e-12	cAMP signaling pathway: GRIA1
actin filament bundle assembly	GO:0051017	DOWN	-7.71	1.25e-14	2.69e-14	4.63e-12	Gastric acid secretion: EZR, Gastric acid secretion: EZR ACTB
sphingosine-1-phosphate signaling pathway	GO:0003376	UP	7.62	2.59e-14	5.54e-14	9.59e-12	FoxO signaling pathway: S1PR1
histone H3 deacetylation	GO:0070932	UP	7.61	2.82e-14	5.99e-14	1.04e-11	MAPK signaling pathway: ELK4
protein targeting to plasma membrane	GO:0072661	DOWN	-7.48	7.46e-14	1.58e-13	2.76e-11	Hedgehog signaling pathway: PTCH1*, Hedgehog signaling pathway: PTCH1, cAMP signaling pathway: PTCH1, Pathways in cancer: PTCH1*
histone mRNA catabolic process	GO:0071044	UP	7.46	8.42e-14	1.77e-13	3.11e-11	FoxO signaling pathway: ATM
response to insulin	GO:0032868	DOWN	-7.42	1.18e-13	2.47e-13	4.38e-11	FoxO signaling pathway: PCK1, PI3K-Akt signaling pathway: PCK1, AMPK signaling pathway: PCK1, Insulin signaling pathway: PCK1, Glucagon signaling pathway : PCK1, Adipocytokine signaling pathway: PCK1
regulation of osteoblast differentiation	GO:0045667	DOWN	-7.13	1.25e-13	2.57e-13	4.61e-11	Oxytocin signaling pathway: PRKACA
epithelial tube morphogenesis	GO:0060562	DOWN	-7.13	1.25e-13	2.57e-13	4.61e-11	Oxytocin signaling pathway: PRKACA
negative regulation of very-low-density lipoprotein particle remodeling	GO:0010903	DOWN	-7.41	1.26e-13	2.6e-13	4.67e-11	PPAR signaling pathway: APOA1, PPAR signaling pathway: APOA2, PPAR signaling pathway: APOC3
positive regulation of protein kinase activity	GO:0045860	UP	7.41	1.28e-13	2.63e-13	4.75e-11	Pathways in cancer: TRAF1
cell division	GO:0051301	UP	7.36	1.91e-13	3.88e-13	7.06e-11	Rap1 signaling pathway: GNAI1
regulation of transcription, DNA-templated	GO:0006355	DOWN	-7.31	2.49e-13	5.02e-13	9.22e-11	TGF-beta signaling pathway: PITX2
negative regulation of protein serine/threonine kinase activity	GO:0071901	DOWN	-7.04	2.5e-13	5.02e-13	9.24e-11	Oxytocin signaling pathway: PRKAG2
glucose homeostasis	GO:0042593	DOWN	-7.26	3.94e-13	7.89e-13	1.46e-10	AMPK signaling pathway: SLC2A4*, AMPK signaling pathway: SLC2A4, Adipocytokine signaling pathway: SLC2A1
negative regulation of epidermal growth factor receptor signaling pathway	GO:0042059	UP	7.16	8.13e-13	1.62e-12	3.01e-10	ErbB signaling pathway: CBLC
lipid metabolic process	GO:0006629	DOWN	-7.14	9.07e-13	1.79e-12	3.35e-10	cAMP signaling pathway: ACOX1, PPAR signaling pathway: ACOX1
angiogenesis	GO:0001525	DOWN	-7.13	9.87e-13	1.94e-12	3.65e-10	Tight junction: IGSF5 IGSF5, Tight junction: IGSF5 TJP1 MLLT4, Tight junction: IGSF5 MAGI1, Tight junction: IGSF5 MPDZ
positive regulation of synapse assembly	GO:0051965	UP	7.12	1.11e-12	2.18e-12	4.12e-10	cAMP signaling pathway: BDNF
cell-matrix adhesion	GO:0007160	UP	7.07	1.53e-12	2.99e-12	5.68e-10	PI3K-Akt signaling pathway: ITGA11 ITGB1 PTK2, Focal adhesion: TLN1 ITGB1 ITGA11, Focal adhesion: FLNA ITGB1 ITGA11, Focal adhesion: VASP ITGB1 ITGA11, Focal adhesion: ACTN4 ITGB1 ITGA11, Proteoglycans in cancer: ITGAV
regulation of calcium ion transport	GO:0051924	UP	7.04	1.87e-12	3.62e-12	6.92e-10	Adrenergic signaling in cardiomyocytes: ATP2A2 PLN, Adrenergic signaling in cardiomyocytes: BCL2
hippo signaling	GO:0035329	DOWN	-7.01	2.36e-12	4.55e-12	8.74e-10	Hippo signaling pathway: YAP1, Hippo signaling pathway: YWHAQ YAP1, Hippo signaling pathway: MOB1A
positive regulation of cell growth	GO:0030307	DOWN	-7.01	2.45e-12	4.69e-12	9.06e-10	Sphingolipid signaling pathway: SPHK2
negative regulation of cell motility	GO:2000146	UP	6.98	2.87e-12	5.48e-12	1.06e-09	RIG-I-like receptor signaling pathway: IRF3 PIN1
cleavage furrow formation	GO:0036089	DOWN	-6.97	3.18e-12	6.03e-12	1.18e-09	cAMP signaling pathway: RHOA*, Adherens junction: RHOA, Platelet activation: RHOA*, T cell receptor signaling pathway: RHOA, Neurotrophin signaling pathway: RHOA
positive regulation of potassium ion export across plasma membrane	GO:1903766	UP	6.93	3.46e-12	6.54e-12	1.28e-09	HIF-1 signaling pathway: NPPA
negative regulation of plasminogen activation	GO:0010757	UP	6.94	3.84e-12	7.22e-12	1.42e-09	p53 signaling pathway: THBS1, p53 signaling pathway: SERPINE1
positive regulation of JNK cascade	GO:0046330	UP	6.93	4.2e-12	7.85e-12	1.55e-09	NF-kappa B signaling pathway: GADD45B
cell cycle arrest	GO:0007050	UP	6.82	8.83e-12	1.64e-11	3.27e-09	Hippo signaling pathway: MYC, Toll-like receptor signaling pathway: CXCL8, Pathways in cancer: CXCL8, Pathways in cancer: CDKN1A*, Proteoglycans in cancer: CDKN1A, Proteoglycans in cancer: CDKN1A*, Hepatitis C: IRF1
cellular response to interleukin-4	GO:0071353	UP	6.8	1.03e-11	1.9e-11	3.8e-09	Adherens junction: LEF1 CTNNB1
N-terminal peptidyl-lysine acetylation	GO:0018076	UP	6.8	1.05e-11	1.94e-11	3.89e-09	cAMP signaling pathway: CREB3 CREBBP
negative regulation of cell cycle arrest	GO:0071157	UP	6.78	1.24e-11	2.28e-11	4.6e-09	p53 signaling pathway: CDK4 CCND1, p53 signaling pathway: MDM2*
positive regulation of NFAT protein import into nucleus	GO:0051533	DOWN	-6.69	2.27e-11	4.14e-11	8.4e-09	Proteoglycans in cancer: SLC9A1
peptidyl-threonine dephosphorylation	GO:0035970	UP	6.69	2.31e-11	4.19e-11	8.55e-09	p53 signaling pathway: PPM1D
internal protein amino acid acetylation	GO:0006475	DOWN	-6.68	2.45e-11	4.41e-11	9.05e-09	PPAR signaling pathway: EHHADH, PPAR signaling pathway: PCK1
negative regulation of protein binding	GO:0032091	UP	6.51	7.57e-11	1.36e-10	2.8e-08	Chemokine signaling pathway: ROCK1, Neurotrophin signaling pathway: GSK3B, Neurotrophin signaling pathway: BAX
response to osmotic stress	GO:0006970	DOWN	-6.5	7.83e-11	1.4e-10	2.9e-08	cGMP-PKG signaling pathway: CREB3, Adrenergic signaling in cardiomyocytes: CREB3, Adrenergic signaling in cardiomyocytes: MAPK14
positive regulation of JUN kinase activity	GO:0043507	DOWN	-6.47	9.83e-11	1.75e-10	3.64e-08	MAPK signaling pathway: MAP3K4
transforming growth factor beta receptor signaling pathway	GO:0007179	UP	6.43	1.25e-10	2.22e-10	4.63e-08	ErbB signaling pathway: JUN, TGF-beta signaling pathway: TGFBR2 TGFBR1, Proteoglycans in cancer: SMAD2, Proteoglycans in cancer: PXN
cellular hypotonic response	GO:0071476	DOWN	-6.43	1.31e-10	2.3e-10	4.84e-08	Calcium signaling pathway: MYLK4, Gastric acid secretion: MYLK4
positive regulation of podosome assembly	GO:0071803	UP	6.35	2.18e-10	3.83e-10	8.08e-08	Natural killer cell mediated cytotoxicity: TNF, Natural killer cell mediated cytotoxicity: CSF2
microtubule cytoskeleton organization	GO:0000226	UP	6.33	2.49e-10	4.34e-10	9.21e-08	MAPK signaling pathway: MAPT
regulation of autophagy	GO:0010506	UP	6.33	2.51e-10	4.37e-10	9.31e-08	AMPK signaling pathway: ULK1
regulation of JAK-STAT cascade	GO:0046425	UP	6.22	5.02e-10	8.68e-10	1.86e-07	Neurotrophin signaling pathway: SH2B2
regulation of smooth muscle cell-matrix adhesion	GO:2000097	DOWN	-6.18	6.62e-10	1.14e-09	2.45e-07	NF-kappa B signaling pathway: PLAU
regulation of actin cytoskeleton organization	GO:0032956	DOWN	-6.15	7.59e-10	1.3e-09	2.81e-07	Chemokine signaling pathway: CRK PTK2B, Neurotrophin signaling pathway: CRK KIDINS220, Neurotrophin signaling pathway: CRK FRS2
positive regulation of mismatch repair	GO:0032425	DOWN	-6.1	1.04e-09	1.77e-09	3.85e-07	ErbB signaling pathway: PRKCA, Wnt signaling pathway: PRKCA, Natural killer cell mediated cytotoxicity: PRKCA, Choline metabolism in cancer: PRKCA
regulation of alpha-amino-3-hydroxy-5-methyl-4-isoxazole propionate selective glutamate receptor activity	GO:2000311	DOWN	-6.09	1.12e-09	1.9e-09	4.14e-07	Oxytocin signaling pathway: CACNG3, Adrenergic signaling in cardiomyocytes: CACNG3
positive regulation of protein oligomerization	GO:0032461	UP	6.07	1.25e-09	2.12e-09	4.64e-07	Sphingolipid signaling pathway: TP53 BCL2, Apoptosis: TP53, PPAR signaling pathway: MMP1, Pathways in cancer: MMP1
regulation of apoptotic process	GO:0042981	UP	6.07	1.31e-09	2.21e-09	4.86e-07	Apoptosis: TRAF2 RIPK1 TRADD
calcium ion transport	GO:0006816	UP	6.05	1.48e-09	2.48e-09	5.48e-07	cAMP signaling pathway: RYR2, cAMP signaling pathway: CACNA1C, cGMP-PKG signaling pathway: CACNA1C, Oxytocin signaling pathway: CACNG3, Oxytocin signaling pathway: RYR1, Adrenergic signaling in cardiomyocytes: CACNG3, Adrenergic signaling in cardiomyocytes: RYR2
chromosome organization	GO:0051276	UP	6.02	1.74e-09	2.9e-09	6.43e-07	Wnt signaling pathway: MYC, Jak-STAT signaling pathway: MYC
ATP-dependent chromatin remodeling	GO:0043044	DOWN	-5.96	2.61e-09	4.3e-09	9.64e-07	Rap1 signaling pathway: ACTB, Focal adhesion: ZYX ACTB, Focal adhesion: VASP ACTB, Adherens junction: ACTB ACTN4 CTNNA1, Adherens junction: ACTB VCL, Adherens junction: ACTB TJP1, Adherens junction: ACTB, Tight junction: TJP1 ACTB CTTN, Tight junction: EPB41 TJP2 ACTB, Tight junction: CTNNA1 ACTB ACTN4, Tight junction: ACTB MYL12B, Tight junction: ACTB MLLT4, Tight junction: ACTB SHROOM1, Tight j…
regulation of muscle filament sliding	GO:0032971	DOWN	-5.96	2.61e-09	4.3e-09	9.64e-07	Calcium signaling pathway: MYLK4
canonical Wnt signaling pathway	GO:0060070	DOWN	-5.94	2.89e-09	4.7e-09	1.07e-06	Hedgehog signaling pathway: WNT16, Pathways in cancer: WNT16*
Wnt signaling pathway	GO:0016055	DOWN	-5.94	2.89e-09	4.7e-09	1.07e-06	Hedgehog signaling pathway: WNT16, Pathways in cancer: WNT16*
hematopoietic stem cell proliferation	GO:0071425	DOWN	-5.94	2.89e-09	4.7e-09	1.07e-06	Hedgehog signaling pathway: WNT16, Pathways in cancer: WNT16*
apoptotic process	GO:0006915	UP	5.84	5.26e-09	8.54e-09	1.95e-06	Apoptosis: BAD, Apoptosis: BAD*, Focal adhesion: BAD, Neurotrophin signaling pathway: BAD, Hepatitis C: BAD
negative regulation of calcium-mediated signaling	GO:0050849	UP	5.81	6.43e-09	1.04e-08	2.38e-06	cGMP-PKG signaling pathway: ITPR1
negative regulation of release of cytochrome c from mitochondria	GO:0090201	UP	5.77	7.76e-09	1.25e-08	2.87e-06	cGMP-PKG signaling pathway: PPIF
response to iron ion	GO:0010039	UP	5.7	1.18e-08	1.89e-08	4.37e-06	Focal adhesion: BCL2
cytoplasmic sequestering of protein	GO:0051220	DOWN	-5.69	1.31e-08	2.08e-08	4.84e-06	Hippo signaling pathway: YWHAQ YAP1
regulation of sodium ion transport	GO:0002028	DOWN	-5.69	1.31e-08	2.08e-08	4.84e-06	Hippo signaling pathway: YWHAQ YAP1
cellular response to lipopolysaccharide	GO:0071222	UP	5.66	1.52e-08	2.4e-08	5.63e-06	NOD-like receptor signaling pathway: MAPK14, Hepatitis C: MAPK14
metabolic process	GO:0008152	UP	5.66	1.56e-08	2.45e-08	5.77e-06	Ras signaling pathway: RAB5A, Ras signaling pathway: RAC1*, Ras signaling pathway: RAP1A, Ras signaling pathway: RALBP1*
negative regulation of membrane tubulation	GO:1903526	UP	5.58	2.39e-08	3.75e-08	8.86e-06	Fc gamma R-mediated phagocytosis: WAS, Fc gamma R-mediated phagocytosis: DNM2 AMPH, Chemokine signaling pathway: WAS, Choline metabolism in cancer: WAS
negative regulation of protein phosphorylation	GO:0001933	UP	5.57	2.49e-08	3.89e-08	9.21e-06	p53 signaling pathway: PTEN
negative regulation of cyclin-dependent protein serine/threonine kinase activity involved in G1/S transition of mitotic cell cycle	GO:0031658	UP	5.56	2.65e-08	4.12e-08	9.8e-06	Sphingolipid signaling pathway: PTEN
positive regulation of cytosolic calcium ion concentration	GO:0007204	UP	5.46	4.75e-08	7.35e-08	1.76e-05	cAMP signaling pathway: CACNA1C, cGMP-PKG signaling pathway: CACNA1C, Oxytocin signaling pathway: CACNG3, Adrenergic signaling in cardiomyocytes: CACNG3
quaternary ammonium group transport	GO:0015697	DOWN	-5.45	4.93e-08	7.57e-08	1.82e-05	Choline metabolism in cancer: SLC44A3
organic cation transport	GO:0015695	DOWN	-5.45	4.93e-08	7.57e-08	1.82e-05	Choline metabolism in cancer: SLC44A3
positive regulation of T cell proliferation	GO:0042102	UP	5.45	5.19e-08	7.93e-08	1.92e-05	Toll-like receptor signaling pathway: IL12A
negative regulation of interferon-beta production	GO:0032688	UP	5.4	6.52e-08	9.93e-08	2.41e-05	Ras signaling pathway: REL
cell proliferation	GO:0008283	UP	5.38	7.43e-08	1.13e-07	2.75e-05	Hippo signaling pathway: GLI2
positive regulation of protein binding	GO:0032092	DOWN	-5.35	8.94e-08	1.35e-07	3.31e-05	Tight junction: EPB41 TJP2 ACTB, Tight junction: TJP1 EPB41, Pathways in cancer: STK4
regulation of neurogenesis	GO:0050767	DOWN	-5.31	1.08e-07	1.62e-07	3.99e-05	Hippo signaling pathway: YAP1, Hippo signaling pathway: YWHAQ YAP1
response to epidermal growth factor	GO:0070849	DOWN	-5.25	1.51e-07	2.27e-07	5.6e-05	Rap1 signaling pathway: MAPK1, Sphingolipid signaling pathway: MAPK1, cGMP-PKG signaling pathway: MAPK1, NOD-like receptor signaling pathway: MAPK1, Adrenergic signaling in cardiomyocytes: MAPK1, Proteoglycans in cancer: MAPK1*, Proteoglycans in cancer: MAPK1***, Proteoglycans in cancer: MAPK1****, Proteoglycans in cancer: MAPK1*****, Proteoglycans in cancer: MAPK1******, Hepatitis C: MAPK1
triglyceride catabolic process	GO:0019433	DOWN	-5.23	1.66e-07	2.48e-07	6.15e-05	PPAR signaling pathway: LPL
positive regulation of endoplasmic reticulum calcium ion concentration	GO:0032470	DOWN	-5.18	2.2e-07	3.27e-07	8.13e-05	cGMP-PKG signaling pathway: ATP2A1 PLN, Thyroid hormone signaling pathway: ATP2A2
negative regulation of sequence-specific DNA binding transcription factor activity	GO:0043433	DOWN	-5.14	2.72e-07	4.03e-07	0.000101	TGF-beta signaling pathway: ID1, Hippo signaling pathway: SMAD7, Hippo signaling pathway: ID1, Hippo signaling pathway: ID2
positive regulation of cysteine-type endopeptidase activity involved in apoptotic process	GO:0043280	UP	5.13	2.83e-07	4.18e-07	0.000105	ErbB signaling pathway: BAD, ErbB signaling pathway: MYC, cAMP signaling pathway: BAD
protein K11-linked ubiquitination	GO:0070979	UP	5.13	2.92e-07	4.29e-07	0.000108	Progesterone-mediated oocyte maturation: ANAPC10
cell communication by electrical coupling	GO:0010644	UP	5.05	4.46e-07	6.52e-07	0.000165	Gap junction: GJA1 GJA1***, Gap junction: GJA1 GJA1, Gap junction: GJA1 GJA1*, Gap junction: GJA1 TJP1, Gap junction: GJA1 GJA1**
positive regulation by host of viral transcription	GO:0043923	UP	5.01	5.52e-07	8.04e-07	0.000204	cAMP signaling pathway: JUN
response to stress	GO:0006950	UP	4.91	9.16e-07	1.33e-06	0.000339	NOD-like receptor signaling pathway: MAPK14, RIG-I-like receptor signaling pathway: MAPK14, Leukocyte transendothelial migration: MAPK14, GnRH signaling pathway: MAPK14, Progesterone-mediated oocyte maturation: MAPK14, Adrenergic signaling in cardiomyocytes: MAPK14
cell aging	GO:0007569	UP	4.9	9.4e-07	1.36e-06	0.000348	Proteoglycans in cancer: PDCD4
purinergic nucleotide receptor signaling pathway	GO:0035590	UP	4.85	1.24e-06	1.79e-06	0.00046	Platelet activation: P2RX1
release of sequestered calcium ion into cytosol	GO:0051209	UP	4.85	1.25e-06	1.79e-06	0.000462	NF-kappa B signaling pathway: PLCG2
potassium ion transport	GO:0006813	UP	4.8	1.59e-06	2.27e-06	0.000588	Oxytocin signaling pathway: KCNJ2, Vascular smooth muscle contraction: KCNMB2, Vascular smooth muscle contraction: KCNMB2*
negative regulation of transcription, DNA-templated	GO:0045892	DOWN	-4.79	1.65e-06	2.35e-06	0.000611	TGF-beta signaling pathway: ID1, Hippo signaling pathway: YWHAQ YAP1, Cell cycle: TFDP1 E2F4
erythropoietin-mediated signaling pathway	GO:0038162	UP	4.71	2.52e-06	3.51e-06	0.000931	PI3K-Akt signaling pathway: CSF3R JAK1
response to interferon-alpha	GO:0035455	UP	4.71	2.52e-06	3.51e-06	0.000931	PI3K-Akt signaling pathway: CSF3R JAK1
activation of transmembrane receptor protein tyrosine kinase activity	GO:0007171	UP	4.71	2.52e-06	3.51e-06	0.000931	PI3K-Akt signaling pathway: CSF3R JAK1
response to antibiotic	GO:0046677	UP	4.71	2.52e-06	3.51e-06	0.000931	PI3K-Akt signaling pathway: CSF3R JAK1
interleukin-4-mediated signaling pathway	GO:0035771	UP	4.71	2.52e-06	3.51e-06	0.000931	PI3K-Akt signaling pathway: CSF3R JAK1
response to hypoxia	GO:0001666	DOWN	-4.65	3.37e-06	4.69e-06	0.00125	cGMP-PKG signaling pathway: ITPR1, Platelet activation: ITPR1, Glucagon signaling pathway : ITPR1, Estrogen signaling pathway: ITPR1, Oxytocin signaling pathway: RYR1, Vascular smooth muscle contraction: ITPR1, Vascular smooth muscle contraction: ITPR1*, Gastric acid secretion: ITPR1
iron ion import	GO:0097286	UP	4.6	4.29e-06	5.95e-06	0.00159	HIF-1 signaling pathway: TFRC
inositol phosphate-mediated signaling	GO:0048016	DOWN	-4.56	5.01e-06	6.92e-06	0.00186	cGMP-PKG signaling pathway: ITPR1, Platelet activation: ITPR1, Glucagon signaling pathway : ITPR1, Estrogen signaling pathway: ITPR1, Gastric acid secretion: ITPR1
JNK cascade	GO:0007254	UP	4.34	1.42e-05	1.96e-05	0.00526	Ras signaling pathway: MAPK8, Wnt signaling pathway: MAPK8, cAMP signaling pathway: MAPK8, NOD-like receptor signaling pathway: MAPK8, RIG-I-like receptor signaling pathway: MAPK8, Fc epsilon RI signaling pathway: MAPK8, Progesterone-mediated oocyte maturation: MAPK14, Pathways in cancer: MAPK8, Hepatitis C: MAPK8
cellular response to cGMP	GO:0071321	DOWN	-4.32	1.55e-05	2.13e-05	0.00574	cAMP signaling pathway: HCN4, cGMP-PKG signaling pathway: PDE3A, cGMP-PKG signaling pathway: PDE2A
protein secretion	GO:0009306	UP	4.24	2.21e-05	3.01e-05	0.00817	p53 signaling pathway: STEAP3
positive regulation of cell adhesion	GO:0045785	DOWN	-4.2	2.66e-05	3.61e-05	0.00983	Toll-like receptor signaling pathway: IL12A, Proteoglycans in cancer: ITGAV, Proteoglycans in cancer: ITGAV*, Proteoglycans in cancer: IL12B
positive regulation of bone mineralization	GO:0030501	UP	3.99	3.72e-05	5.04e-05	0.0138	Hedgehog signaling pathway: BMP2
intracellular signal transduction	GO:0035556	UP	4.12	3.76e-05	5.08e-05	0.0139	Rap1 signaling pathway: MAPK14, MAPK signaling pathway: MAP4K2, MAPK signaling pathway: STK3, MAPK signaling pathway: MAP3K2, TNF signaling pathway: AKT3, TNF signaling pathway: PGAM5, TNF signaling pathway: MAPK14*, RIG-I-like receptor signaling pathway: MAPK14, B cell receptor signaling pathway: GSK3B, B cell receptor signaling pathway: BLNK GRB2, Fc epsilon RI signaling pathway: MAPK14, Leukoc…
apoptotic DNA fragmentation	GO:0006309	UP	4.1	4.16e-05	5.6e-05	0.0154	Apoptosis: DFFB
NADP metabolic process	GO:0006739	UP	4.08	4.6e-05	6.17e-05	0.017	p53 signaling pathway: EI24
activation of NF-kappaB-inducing kinase activity	GO:0007250	UP	4.05	5.16e-05	6.86e-05	0.0191	Apoptosis: IRAK3 MYD88
3'-UTR-mediated mRNA stabilization	GO:0070935	UP	4.05	5.16e-05	6.86e-05	0.0191	Apoptosis: IRAK3 MYD88
response to calcium ion	GO:0051592	DOWN	-4.03	5.48e-05	7.27e-05	0.0203	Vascular smooth muscle contraction: ITPR1, Vascular smooth muscle contraction: ITPR1*
negative regulation of T-helper 2 cell cytokine production	GO:2000552	UP	3.31	5.84e-05	7.71e-05	0.0216	Toll-like receptor signaling pathway: IFNB1*
regulation of RNA biosynthetic process	GO:2001141	DOWN	-4	6.22e-05	8.2e-05	0.023	Melanogenesis: MITF*
response to ionizing radiation	GO:0010212	UP	3.96	7.45e-05	9.77e-05	0.0276	p53 signaling pathway: RFWD2
protein complex assembly	GO:0006461	DOWN	-3.95	7.68e-05	0.0001	0.0284	Rap1 signaling pathway: PRKCI PARD6A PARD3, Tight junction: PARD6A MPP5, Tight junction: LLGL2, Thyroid hormone signaling pathway: SLC2A1, Pathways in cancer: SLC2A1
positive regulation of proteasomal ubiquitin-dependent protein catabolic process	GO:0032436	UP	3.94	8.04e-05	0.000105	0.0297	p53 signaling pathway: RCHY1
melanin biosynthetic process	GO:0042438	UP	3.82	8.34e-05	0.000108	0.0309	Melanogenesis: TYR*, Melanogenesis: TYR
negative regulation of peptidyl-threonine phosphorylation	GO:0010801	DOWN	-3.9	9.66e-05	0.000125	0.0357	Jak-STAT signaling pathway: SPRY1
protein oligomerization	GO:0051259	UP	3.9	9.73e-05	0.000125	0.036	ErbB signaling pathway: CAMK2A, Wnt signaling pathway: CAMK2A, GnRH signaling pathway: CAMK2A, Melanogenesis: CAMK2A, Gastric acid secretion: CAMK2A
negative regulation of apoptotic process	GO:0043066	UP	3.84	0.000121	0.000156	0.0448	Ras signaling pathway: BCL2L1, Ras signaling pathway: NFKB1, Ras signaling pathway: RAF1*, Jak-STAT signaling pathway: BCL2L1, Jak-STAT signaling pathway: PIM1, Sphingolipid signaling pathway: NFKB1, Apoptosis: BIRC8, Progesterone-mediated oocyte maturation: ARAF, Pathways in cancer: BCL2L1**, Pathways in cancer: BCL2L1, Pathways in cancer: BCL2, Pathways in cancer: BIRC8, Pathways in cancer: BCL…
positive regulation of transcription from RNA polymerase II promoter in response to endoplasmic reticulum stress	GO:1990440	UP	3.84	0.000124	0.000159	0.046	TNF signaling pathway: CEBPB, TNF signaling pathway: CREB3, cAMP signaling pathway: CREB3 CREBBP, cGMP-PKG signaling pathway: CREB3, GnRH signaling pathway: ATF4, Estrogen signaling pathway: CREB3, Estrogen signaling pathway: CREB3*, Estrogen signaling pathway: CREB3**, Estrogen signaling pathway: CREB3***, Adrenergic signaling in cardiomyocytes: CREB3
cellular response to DNA damage stimulus	GO:0006974	UP	3.59	0.000326	0.000416	0.121	PI3K-Akt signaling pathway: CASP9, PI3K-Akt signaling pathway: TP53, p53 signaling pathway: PIDD1, p53 signaling pathway: TP73, Thyroid hormone signaling pathway: CASP9
histone H3-T6 phosphorylation	GO:0035408	DOWN	-3.59	0.000329	0.000419	0.122	Ras signaling pathway: PRKCA, ErbB signaling pathway: PRKCA, Wnt signaling pathway: PRKCA, Sphingolipid signaling pathway: PRKCA, mTOR signaling pathway: PRKCA, Natural killer cell mediated cytotoxicity: PRKCA, Fc epsilon RI signaling pathway: PRKCA, Choline metabolism in cancer: PRKCA, Proteoglycans in cancer: PRKCA*
carbohydrate phosphorylation	GO:0046835	DOWN	-3.49	0.000486	0.000616	0.18	HIF-1 signaling pathway: HK1, AMPK signaling pathway: PFKFB1, Insulin signaling pathway: GCK
negative regulation of angiogenesis	GO:0016525	DOWN	-3.45	0.000559	0.000706	0.207	cGMP-PKG signaling pathway: GTF2I
positive regulation of epithelial to mesenchymal transition	GO:0010718	UP	3.45	0.000561	0.000706	0.207	Pathways in cancer: TGFB1*
CDP-choline pathway	GO:0006657	DOWN	-3.44	0.000585	0.000734	0.217	Choline metabolism in cancer: CHKA
regulation of Rac protein signal transduction	GO:0035020	UP	3.43	0.000595	0.000743	0.22	Fc gamma R-mediated phagocytosis: ARF6*
SMAD protein complex assembly	GO:0007183	DOWN	-3.43	0.000611	0.000762	0.226	Hippo signaling pathway: SMAD1 SMAD4, FoxO signaling pathway: SMAD2, Adherens junction: SMAD4 SMAD2
regulation of Ras protein signal transduction	GO:0046578	DOWN	-3.39	0.000691	0.000858	0.256	Ras signaling pathway: PLCE1*, Rap1 signaling pathway: PLCE1
epidermal growth factor receptor signaling pathway	GO:0007173	UP	3.39	0.000704	0.000871	0.26	Hippo signaling pathway: AREG
translational initiation	GO:0006413	UP	3.36	0.000792	0.000977	0.293	Hepatitis C: EIF3E
positive regulation of fibroblast apoptotic process	GO:2000271	DOWN	-3.33	0.000861	0.00106	0.319	FoxO signaling pathway: BCL2L11, PI3K-Akt signaling pathway: BCL2L11
skeletal muscle satellite cell maintenance involved in skeletal muscle regeneration	GO:0014834	DOWN	-3.22	0.00128	0.00157	0.475	p53 signaling pathway: IGF1
regulation of cyclin-dependent protein serine/threonine kinase activity	GO:0000079	DOWN	-3.2	0.00138	0.00169	0.512	TGF-beta signaling pathway: CDKN2B
mitotic spindle organization	GO:0007052	UP	3.12	0.00179	0.00217	0.661	MAPK signaling pathway: STMN1
regulation of oxidoreductase activity	GO:0051341	UP	3.1	0.00193	0.00234	0.713	MAPK signaling pathway: ECSIT TRAF6
cyclooxygenase pathway	GO:0019371	DOWN	-2.99	0.00284	0.00343	1	VEGF signaling pathway: PTGS2, NF-kappa B signaling pathway: PTGS2, Oxytocin signaling pathway: PTGS2, Oxytocin signaling pathway: PTGS2*, Pathways in cancer: PTGS2
positive regulation of blood vessel endothelial cell migration	GO:0043536	DOWN	-2.98	0.0029	0.00349	1	Rap1 signaling pathway: THBS1, mTOR signaling pathway: VEGFA, Choline metabolism in cancer: PLCG1, Proteoglycans in cancer: PRKCA, Proteoglycans in cancer: PRKCA*
activation of cysteine-type endopeptidase activity	GO:0097202	UP	2.97	0.00294	0.00353	1	p53 signaling pathway: PERP
phosphatidylinositol 3-kinase signaling	GO:0014065	DOWN	-2.97	0.00299	0.00359	1	Ras signaling pathway: PIK3R5*, Platelet activation: PIK3R5*, Progesterone-mediated oocyte maturation: PIK3R5
adiponectin-activated signaling pathway	GO:0033211	DOWN	-2.68	0.00322	0.00385	1	AMPK signaling pathway: ADIPOR1
negative regulation of peptidyl-serine dephosphorylation	GO:1902309	DOWN	-2.92	0.00346	0.00412	1	Hippo signaling pathway: YWHAQ YAP1, Neurotrophin signaling pathway: NGFRAP1 YWHAE
positive regulation of epithelial cell proliferation	GO:0050679	UP	2.9	0.00377	0.00447	1	Pathways in cancer: TGFA*
cellular response to epinephrine stimulus	GO:0071872	DOWN	-2.86	0.00425	0.00502	1	cGMP-PKG signaling pathway: ATP2B1, Adrenergic signaling in cardiomyocytes: ATP2B1
calcium ion transmembrane transport	GO:0070588	UP	2.85	0.00436	0.00514	1	Oxytocin signaling pathway: CACNG3, Adrenergic signaling in cardiomyocytes: CACNG3, Adrenergic signaling in cardiomyocytes: ATP2A2 PLN
malate metabolic process	GO:0006108	DOWN	-2.84	0.00456	0.00536	1	PPAR signaling pathway: ME1
hydrogen peroxide catabolic process	GO:0042744	DOWN	-2.83	0.00473	0.00554	1	FoxO signaling pathway: CAT
negative regulation of cellular senescence	GO:2000773	DOWN	-2.78	0.00538	0.00629	1	p53 signaling pathway: CDK4 CCND1
positive regulation of GTPase activity	GO:0043547	UP	2.65	0.00794	0.00924	1	Ras signaling pathway: RAPGEF5*, B cell receptor signaling pathway: VAV3
cellular response to nicotine	GO:0071316	DOWN	-2.65	0.00798	0.00926	1	VEGF signaling pathway: BAD, cGMP-PKG signaling pathway: BAD, Insulin signaling pathway: BAD
negative regulation of vitamin D biosynthetic process	GO:0010957	UP	2.58	0.00992	0.0115	1	Adherens junction: SNAI2, Adherens junction: SNAI1
negative regulation of transcription by competitive promoter binding	GO:0010944	DOWN	-2.5	0.0124	0.0142	1	cGMP-PKG signaling pathway: CREB3, Adrenergic signaling in cardiomyocytes: CREB3
activation of protein kinase B activity	GO:0032148	UP	2.4	0.0165	0.019	1	PPAR signaling pathway: PDPK1
positive regulation of tyrosine phosphorylation of Stat3 protein	GO:0042517	DOWN	-2.24	0.0173	0.0198	1	Toll-like receptor signaling pathway: IFNA1
Notch signaling pathway	GO:0007219	UP	2.34	0.0191	0.0218	1	Notch signaling pathway: HES1
cartilage development	GO:0051216	UP	2.34	0.0191	0.0218	1	Notch signaling pathway: HES1
cellular response to lithium ion	GO:0071285	UP	2.07	0.0382	0.0433	1	Rap1 signaling pathway: CDH1
neuron differentiation	GO:0030182	UP	2.05	0.0405	0.0458	1	cAMP signaling pathway: ATP2B1, cGMP-PKG signaling pathway: ATP2B1, Adrenergic signaling in cardiomyocytes: ATP2B1
positive regulation of transcription, DNA-templated	GO:0045893	UP	2.05	0.0407	0.0459	1	Ras signaling pathway: ELK1, Ras signaling pathway: ETS1, MAPK signaling pathway: MAP3K2, MAPK signaling pathway: FOS, ErbB signaling pathway: ELK1*, ErbB signaling pathway: ELK1, Wnt signaling pathway: NFATC1, Wnt signaling pathway: PPARD, TNF signaling pathway: CREB3, cAMP signaling pathway: CREB3 CREBBP, cAMP signaling pathway: NFKBIA NFKB1, cAMP signaling pathway: GLI1, cAMP signaling pathway…
positive regulation of MAP kinase activity	GO:0043406	DOWN	-2.01	0.0443	0.0498	1	HIF-1 signaling pathway: FLT1, HIF-1 signaling pathway: EGF*, HIF-1 signaling pathway: EDN1
positive regulation of adaptive immune response	GO:0002821	UP	2.01	0.0449	0.0503	1	AMPK signaling pathway: SIRT1
positive regulation of protein serine/threonine kinase activity	GO:0071902	DOWN	-1.86	0.0627	0.07	1	Adherens junction: IQGAP1**
negative regulation of cell proliferation	GO:0008285	UP	1.79	0.0728	0.0809	1	Thyroid hormone signaling pathway: NOTCH1
mammary gland development	GO:0030879	UP	1.79	0.0728	0.0809	1	Thyroid hormone signaling pathway: NOTCH1
peroxisome proliferator activated receptor signaling pathway	GO:0035357	UP	1.79	0.0731	0.081	1	PI3K-Akt signaling pathway: RXRA, Focal adhesion: VCL ACTN4, Focal adhesion: ACTN4 ITGB1 ITGA11, Adherens junction: ACTB ACTN4 CTNNA1, Tight junction: CTNNA1 ACTB ACTN4, Tight junction: TJP1 ACTN4
SMAD protein signal transduction	GO:0060395	UP	1.73	0.0843	0.0931	1	cAMP signaling pathway: FOS, Oxytocin signaling pathway: JUN, Oxytocin signaling pathway: FOS
meiotic nuclear division	GO:0007126	DOWN	-1.6	0.11	0.121	1	Cell cycle: SMC1B SMC3 STAG1 RAD21
regulation of transcription from RNA polymerase II promoter	GO:0006357	DOWN	-1.6	0.11	0.121	1	Cell cycle: SMC1B SMC3 STAG1 RAD21
peptidyl-threonine phosphorylation	GO:0018107	UP	1.57	0.117	0.128	1	Wnt signaling pathway: CAMK2A, Fc epsilon RI signaling pathway: PRKCA, Gastric acid secretion: CAMK2A, Gastric acid secretion: MYLK4
long-chain fatty acid import	GO:0044539	UP	1.5	0.135	0.147	1	PPAR signaling pathway: ACSL1, PPAR signaling pathway: CD36
positive regulation of transcription from RNA polymerase II promoter	GO:0045944	DOWN	-1.49	0.136	0.148	1	MAPK signaling pathway: NFKB1, MAPK signaling pathway: MYC, MAPK signaling pathway: ATF4, MAPK signaling pathway: ATF2, MAPK signaling pathway: ELK1, MAPK signaling pathway: TP53, MAPK signaling pathway: DDIT3, MAPK signaling pathway: MEF2C, MAPK signaling pathway: ECSIT TRAF6, MAPK signaling pathway: JUN, MAPK signaling pathway: NFATC1, MAPK signaling pathway: NFATC3, MAPK signaling pathway: ATF…
negative regulation of tumor necrosis factor production	GO:0032720	DOWN	-1.47	0.139	0.15	1	Adipocytokine signaling pathway: POMC
regulation of nucleic acid-templated transcription	GO:1903506	UP	1.32	0.187	0.202	1	Focal adhesion: VCL ACTN4, Focal adhesion: ACTN4 ITGB1 ITGA11, Adherens junction: ACTB ACTN4 CTNNA1, Tight junction: CTNNA1 ACTB ACTN4, Tight junction: TJP1 ACTN4
microspike assembly	GO:0030035	UP	1.32	0.187	0.202	1	Focal adhesion: VCL ACTN4, Focal adhesion: ACTN4 ITGB1 ITGA11, Adherens junction: ACTB ACTN4 CTNNA1, Tight junction: CTNNA1 ACTB ACTN4, Tight junction: TJP1 ACTN4
calcium ion import	GO:0070509	UP	1.26	0.206	0.222	1	cGMP-PKG signaling pathway: CACNA1C, Oxytocin signaling pathway: CACNG3, Adrenergic signaling in cardiomyocytes: CACNG3
negative regulation of canonical Wnt signaling pathway	GO:0090090	UP	1.26	0.209	0.224	1	Hippo signaling pathway: AXIN1, Hippo signaling pathway: SOX2, Hippo signaling pathway: SNAI2
low-density lipoprotein particle receptor biosynthetic process	GO:0045713	DOWN	-1.26	0.21	0.224	1	AMPK signaling pathway: PPARG
regulation of bile acid biosynthetic process	GO:0070857	DOWN	-1.21	0.226	0.241	1	PPAR signaling pathway: CYP7A1
histone monoubiquitination	GO:0010390	UP	1.19	0.234	0.248	1	Notch signaling pathway: DTX2
positive regulation of cholesterol efflux	GO:0010875	UP	1.19	0.233	0.248	1	PPAR signaling pathway: PLTP, PPAR signaling pathway: NR1H3, PPAR signaling pathway: ADIPOQ
positive regulation of glucose import in response to insulin stimulus	GO:2001275	UP	1.18	0.238	0.252	1	Adipocytokine signaling pathway: IRS1, Adipocytokine signaling pathway: PTPN11
positive regulation of G2/M transition of mitotic cell cycle	GO:0010971	UP	1.04	0.298	0.314	1	PI3K-Akt signaling pathway: CCND1 CDK2, Tight junction: TJP1 YBX3 CDK4, Pathways in cancer: CDK4
angiotensin-activated signaling pathway	GO:0038166	UP	0.952	0.341	0.359	1	GnRH signaling pathway: CAMK2A, Gastric acid secretion: CAMK2A
positive regulation of focal adhesion assembly	GO:0051894	DOWN	-0.878	0.38	0.398	1	Proteoglycans in cancer: RAC1*
eosinophil chemotaxis	GO:0048245	UP	0.865	0.387	0.405	1	NF-kappa B signaling pathway: CCL13
regulation of ATPase activity	GO:0043462	DOWN	-0.649	0.438	0.457	1	Adrenergic signaling in cardiomyocytes: TNNI3 TPM1, Adrenergic signaling in cardiomyocytes: ACTC1 TPM1
positive regulation of transcription from RNA polymerase II promoter involved in unfolded protein response	GO:0006990	DOWN	-0.764	0.445	0.463	1	cAMP signaling pathway: CREB3 CREBBP, cGMP-PKG signaling pathway: CREB3, Adrenergic signaling in cardiomyocytes: CREB3
negative regulation of ATPase activity	GO:0032780	DOWN	-0.562	0.502	0.521	1	Adrenergic signaling in cardiomyocytes: TNNI3 TPM1
positive regulation of DNA binding	GO:0043388	UP	0.613	0.54	0.558	1	Proteoglycans in cancer: PLAUR
negative regulation of leukocyte apoptotic process	GO:2000107	DOWN	-0.461	0.645	0.665	1	NF-kappa B signaling pathway: CCL19, NF-kappa B signaling pathway: CCL21, NF-kappa B signaling pathway: CXCL12
programmed cell death	GO:0012501	UP	0.114	0.658	0.677	1	Glucagon signaling pathway : PKM
MAPK cascade	GO:0000165	DOWN	-0.386	0.7	0.718	1	Ras signaling pathway: PAK4, Ras signaling pathway: BRAP*, T cell receptor signaling pathway: PAK4, Neurotrophin signaling pathway: SHC2 GAB1
negative regulation of stress-activated MAPK cascade	GO:0032873	DOWN	-0.346	0.729	0.745	1	AMPK signaling pathway: FOXO1
regulation of cell adhesion	GO:0030155	UP	0.247	0.805	0.821	1	Proteoglycans in cancer: PPP1R12A
dephosphorylation	GO:0016311	UP	0.242	0.809	0.822	1	Glucagon signaling pathway : PFKFB1, Proteoglycans in cancer: PPP1R12A
negative regulation of secretion	GO:0051048	UP	0.235	0.815	0.826	1	ErbB signaling pathway: ERBB3 ERBB3
positive regulation of DNA-templated transcription, initiation	GO:2000144	DOWN	-0.225	0.823	0.832	1	Wnt signaling pathway: JUN, Wnt signaling pathway: FOSL1
positive regulation of fast-twitch skeletal muscle fiber contraction	GO:0031448	DOWN	-0.143	0.887	0.894	1	cGMP-PKG signaling pathway: ATP2A1 PLN
receptor guanylyl cyclase signaling pathway	GO:0007168	UP	0.086	0.932	0.937	1	cGMP-PKG signaling pathway: NPPB, Vascular smooth muscle contraction: NPR2
malonyl-CoA catabolic process	GO:2001294	UP	0.0676	0.946	0.949	1	AMPK signaling pathway: MLYCD
negative regulation of calcium ion transmembrane transporter activity	GO:1901020	DOWN	-0.0134	0.99	0.99	1	cAMP signaling pathway: PLN, cGMP-PKG signaling pathway: ATP2A1 PLN, Thyroid hormone signaling pathway: PLN
