# Supplementary material for: High throughput estimation of functional cell activities reveals disease mechanisms and predicts relevant clinical outcomes
Source: Oncotarget. 2016 Dec 22;8(3):5160–78. doi: 10.18632/oncotarget.14107 (PMC5354899; doi:10.18632/oncotarget.14107)
Supplement: Supplementary file 6 [file oncotarget-08-5160-s006.xlsx]

## Sheet: Table S1 legend
Table S1	Canonical circuits differentially activated between cancer and the normal tissue. First column (Pathway) contains the Pathway name; Second Column (Genes in the receptor node -> genes in the effector node) contains the definition of the canonical circuit by specifying the genes in the receptor node and the genes in the effector node; third column (state) constains the activation state of the circu…

## Sheet: Table S5
Table S5	Effector circuits associated to patient survival. First column (Pathway) contains the pathway the circuit belongs to; Second Column (Genes in the effector node) contains the definition of the effector circuit by specifying the genes in the effector node; third column (state) constains the activation state of the function (UP or DOWN); fourth (prognosis) contains the association to survival (Bette…
Pathway	Genes in the effector node	state	prognosis	p-value	FDR adj. p-value
AMPK signaling pathway	CCNA2	UP	Worse	9.99200722162641e-16	1.03717034960482e-12
Hedgehog signaling pathway	WNT16	UP	Worse	1.90847337933064e-13	6.08473271768162e-11
Hedgehog signaling pathway	PTCH1	UP	Worse	1.42774680966795e-13	6.08473271768162e-11
Cell cycle	CDC45 MCM7 MCM6 MCM5 MCM4 MCM3 MCM2	UP	Worse	2.34479102800833e-13	6.08473271768162e-11
Cell cycle	ORC3 ORC5 ORC4 ORC2 ORC1 ORC6 MCM7 MCM6 MCM5 MCM4 MCM3 MCM2	UP	Worse	6.07502936844639e-12	1.26117609688947e-09
p53 signaling pathway	GTSE1	UP	Worse	4.92695884091177e-11	8.52363879477736e-09
PPAR signaling pathway	ACADL	DOWN	Worse	2.76596523463013e-11	1.88887159247031e-08
Thyroid hormone signaling pathway	ATP1B4	DOWN	Worse	3.63944430148422e-11	1.88887159247031e-08
Hedgehog signaling pathway	BMP2	UP	Worse	1.2972145579937e-10	1.92358387313923e-08
p53 signaling pathway	CDK2 CCNE1	UP	Worse	2.14070650095266e-10	2.77756668498608e-08
Calcium signaling pathway	PDE1A	DOWN	Worse	9.71136504546166e-11	3.36013230572973e-08
Progesterone-mediated oocyte maturation	CDK1	UP	Worse	5.7531457375859e-10	6.6352947506824e-08
B cell receptor signaling pathway	FOS	DOWN	Worse	3.18253978726091e-10	8.25869074794205e-08
Hippo signaling pathway	BIRC5	UP	Worse	1.01789443540667e-09	1.05657442395213e-07
AMPK signaling pathway	ACACA	UP	Worse	1.32030131272387e-09	1.14867730216517e-07
Hepatitis C	STAT1 IRF9	UP	Worse	1.32795063834124e-09	1.14867730216517e-07
MAPK signaling pathway	ATF4	UP	Worse	2.18259488260486e-09	1.74271806780296e-07
Progesterone-mediated oocyte maturation	CDK1*	UP	Worse	4.07757128062514e-09	3.02322784949207e-07
Proteoglycans in cancer	KDR*	DOWN	Worse	1.78433978703652e-09	3.70428939788781e-07
Glucagon signaling pathway	PCK1	DOWN	Worse	2.90916457590384e-09	4.31387547112599e-07
Proteoglycans in cancer	AKT3	DOWN	Worse	2.71769018400647e-09	4.31387547112599e-07
Adrenergic signaling in cardiomyocytes	MAPK1	DOWN	Worse	3.80370734909263e-09	4.93531028544769e-07
Adrenergic signaling in cardiomyocytes	AKT3	DOWN	Worse	4.41370529014051e-09	5.09047343462872e-07
PI3K-Akt signaling pathway	BCL2L1*	UP	Worse	8.83503414872422e-09	6.11384363091716e-07
PI3K-Akt signaling pathway	MAPK1	DOWN	Worse	6.89968848721634e-09	7.16187664973056e-07
MAPK signaling pathway	DDIT3	UP	Worse	1.22484051789939e-08	7.94615285987232e-07
B cell receptor signaling pathway	NFATC1	DOWN	Worse	8.75034678049502e-09	8.25714541650348e-07
Pathways in cancer	E2F1	UP	Worse	1.35591655681111e-08	8.27906697629372e-07
p53 signaling pathway	CDK1 CCNB3	UP	Worse	1.52123907914969e-08	8.77247868976324e-07
Insulin signaling pathway	PPARGC1A	DOWN	Worse	1.42496692223659e-08	1.23259638773465e-06
Oocyte meiosis	CDC25C*	UP	Worse	2.79590856022693e-08	1.52744899237661e-06
Hippo signaling pathway	ID2	DOWN	Worse	2.32971164582096e-08	1.79808173350615e-06
Choline metabolism in cancer	SLC44A3	DOWN	Worse	2.42515840742641e-08	1.79808173350615e-06
HIF-1 signaling pathway	TEK	DOWN	Worse	5.08613660077373e-08	3.51960652773542e-06
Glucagon signaling pathway	CPT1C	DOWN	Worse	7.36868194239904e-08	4.78043241013137e-06
MAPK signaling pathway	HSPB1	UP	Worse	9.78925374095496e-08	5.08062269155563e-06
Focal adhesion	BCL2	DOWN	Worse	9.90073277806758e-08	6.04527095507891e-06
Glucagon signaling pathway	G6PC	DOWN	Worse	1.13905398113623e-07	6.56854462455225e-06
Proteoglycans in cancer	SMAD2	DOWN	Worse	1.29520978608966e-07	7.07593556821613e-06
PPAR signaling pathway	SORBS1	DOWN	Worse	1.36643532933078e-07	7.09179935922677e-06
cAMP signaling pathway	AMH	UP	Worse	1.47481949319683e-07	7.28982206637292e-06
AMPK signaling pathway	RPS6KB1	UP	Worse	1.73124355185017e-07	8.16832184918398e-06
Pathways in cancer	BIRC5	UP	Worse	1.82901793599477e-07	8.25443746766335e-06
MAPK signaling pathway	TP53	UP	Worse	2.25645168216992e-07	9.75915352538492e-06
Pathways in cancer	MAPK8	DOWN	Worse	2.09902567771536e-07	1.03751840641359e-05
p53 signaling pathway	CASP3	UP	Worse	2.53957577411867e-07	1.05443186141407e-05
TGF-beta signaling pathway	AMHR2	DOWN	Worse	2.62268642137187e-07	1.17593006805916e-05
Insulin signaling pathway	G6PC	DOWN	Worse	2.60910577476459e-07	1.17593006805916e-05
Thyroid hormone signaling pathway	TBC1D4	DOWN	Worse	2.71891345215991e-07	1.17593006805916e-05
Ras signaling pathway	MAPK8	DOWN	Worse	3.62717191060291e-07	1.44807863200224e-05
Tight junction	PARD6A MPP5	DOWN	Worse	3.52005481429885e-07	1.44807863200224e-05
HIF-1 signaling pathway	PGK1	DOWN	Worse	4.78883920074225e-07	1.77529110370373e-05
AMPK signaling pathway	SLC2A4*	DOWN	Worse	4.66921239006268e-07	1.77529110370373e-05
Estrogen signaling pathway	KCNJ3	DOWN	Worse	5.91890686796326e-07	2.11856045825719e-05
Adipocytokine signaling pathway	PPARGC1A	DOWN	Worse	6.95512109127883e-07	2.40647189758247e-05
PI3K-Akt signaling pathway	BCL2**	DOWN	Worse	7.43026068117381e-07	2.4879388990511e-05
RIG-I-like receptor signaling pathway	IRF3 PIN1	UP	Worse	6.48625888111098e-07	2.58951412253585e-05
Hippo signaling pathway	YWHAQ YAP1	DOWN	Worse	8.07651798107045e-07	2.61982052010973e-05
FoxO signaling pathway	RAG1	DOWN	Worse	9.81080068851448e-07	3.08594276202364e-05
HIF-1 signaling pathway	NOS3	DOWN	Worse	1.07296632667619e-06	3.27570307967615e-05
PPAR signaling pathway	PCK1	DOWN	Worse	1.28732523541064e-06	3.75032324415233e-05
Hepatitis C	MAPK1	DOWN	Worse	1.30069014248058e-06	3.75032324415233e-05
Adherens junction	CTNNA1 CTNNB1	DOWN	Worse	1.39198070070456e-06	3.90507018197659e-05
cAMP signaling pathway	SLC9A1	UP	Worse	1.10122352725561e-06	4.23359267144935e-05
Adipocytokine signaling pathway	C00162	DOWN	Worse	1.58061293764611e-06	4.31756902441226e-05
Toll-like receptor signaling pathway	NFKB1	DOWN	Worse	1.76884089297946e-06	4.70783806900688e-05
AMPK signaling pathway	CD36	DOWN	Worse	1.94501926631396e-06	4.80697618674737e-05
Leukocyte transendothelial migration	CDH5	DOWN	Worse	1.91471971477952e-06	4.80697618674737e-05
Proteoglycans in cancer	ITGAV*	DOWN	Worse	1.91883871791809e-06	4.80697618674737e-05
AMPK signaling pathway	SIRT1	DOWN	Worse	2.37799083802059e-06	5.46189725131956e-05
Tight junction	TJP1 CTNNB1 CTNNA1	DOWN	Worse	2.37075245734797e-06	5.46189725131956e-05
Platelet activation	PIK3R5*	DOWN	Worse	2.34378868746443e-06	5.46189725131956e-05
PPAR signaling pathway	CPT2	DOWN	Worse	2.47311339895973e-06	5.46189725131956e-05
PPAR signaling pathway	CD36	DOWN	Worse	2.46522474789401e-06	5.46189725131956e-05
Thyroid hormone signaling pathway	PFKP	DOWN	Worse	2.54346134342942e-06	5.50023515516612e-05
Sphingolipid signaling pathway	C00533	DOWN	Worse	2.62061272249259e-06	5.55142042030063e-05
Platelet activation	RHOA*	DOWN	Worse	2.72255914079977e-06	5.65203277630033e-05
cAMP signaling pathway	RHOA*	DOWN	Worse	2.81453601536086e-06	5.72840859596975e-05
Thyroid hormone signaling pathway	RCAN2	DOWN	Worse	3.00239166550753e-06	5.99323567076311e-05
Gap junction	GJA1 GJA1	DOWN	Worse	3.18835435042519e-06	6.1287255847062e-05
Gap junction	GJA1 GJA1*	DOWN	Worse	3.18835435042519e-06	6.1287255847062e-05
Adherens junction	ACTB ACTN4 CTNNA1	DOWN	Worse	3.40069855553349e-06	6.41804563753411e-05
Calcium signaling pathway	C06124	UP	Worse	1.78497004044154e-06	6.61713893563684e-05
Melanogenesis	PRKACA	DOWN	Worse	3.74069686959189e-06	6.9336488404221e-05
Gap junction	GJA1 TJP1	DOWN	Worse	4.0239411299714e-06	6.96141815485052e-05
PPAR signaling pathway	SCP2	DOWN	Worse	3.97674816987603e-06	6.96141815485052e-05
Oxytocin signaling pathway	MEF2C	DOWN	Worse	3.92595865483791e-06	6.96141815485052e-05
Thyroid hormone signaling pathway	ATP2A2	DOWN	Worse	3.90671894112682e-06	6.96141815485052e-05
Rap1 signaling pathway	MAPK1	DOWN	Worse	4.11906252928418e-06	7.00915886130652e-05
Wnt signaling pathway	MAPK8	DOWN	Worse	4.31378451593023e-06	7.22211020570255e-05
Pathways in cancer	RARB RXRA	DOWN	Worse	4.49292267457047e-06	7.40262497810181e-05
PPAR signaling pathway	AQP7	DOWN	Worse	4.65768571278335e-06	7.5541840154205e-05
cGMP-PKG signaling pathway	PPIF	UP	Worse	2.1243278010008e-06	7.60362847392701e-05
cAMP signaling pathway	GRIN3A	UP	Worse	2.25920612872965e-06	7.81685320540459e-05
Proteoglycans in cancer	PPP1R12A	DOWN	Worse	5.58201545031167e-06	8.91404928834387e-05
ErbB signaling pathway	ELK1	DOWN	Worse	5.74807435604896e-06	9.04015330542245e-05
cGMP-PKG signaling pathway	PDE3A	DOWN	Worse	6.24642819524457e-06	9.67730218905054e-05
MAPK signaling pathway	NFKB1	UP	Worse	3.02851037470298e-06	0.000101406250611022
MAPK signaling pathway	CDC25B	UP	Worse	3.57269831008367e-06	0.000109072377819613
Natural killer cell mediated cytotoxicity	CSF2	UP	Worse	3.47461587579811e-06	0.000109072377819613
Pathways in cancer	WNT16*	UP	Worse	3.40664018605441e-06	0.000109072377819613
TNF signaling pathway	CEBPB	UP	Worse	3.92721759090442e-06	0.00011021929584849
cAMP signaling pathway	C00165	UP	Worse	3.92881883082286e-06	0.00011021929584849
cAMP signaling pathway	C01245	UP	Worse	3.92881883082286e-06	0.00011021929584849
Adherens junction	CTNND1**	DOWN	Worse	7.40555710077029e-06	0.000113043651038229
Insulin signaling pathway	PCK1	DOWN	Worse	7.60833813251427e-06	0.000114455869297823
MAPK signaling pathway	MAX	UP	Worse	4.27771756528195e-06	0.000114509065280065
cAMP signaling pathway	ATP2B1	UP	Worse	4.30236372439552e-06	0.000114509065280065
Thyroid hormone signaling pathway	CCND1	DOWN	Worse	7.7231635610131e-06	0.000114523482519023
Progesterone-mediated oocyte maturation	CDK2	UP	Worse	4.52414308993454e-06	0.000117401513183801
p53 signaling pathway	PPM1D	DOWN	Worse	8.32567220498959e-06	0.000121718982377172
MAPK signaling pathway	ELK1	UP	Worse	4.86697050749996e-06	0.00012321744845817
Thyroid hormone signaling pathway	TP53*	UP	Worse	5.2026035584074e-06	0.00012857863080064
NF-kappa B signaling pathway	PLCG2	DOWN	Worse	9.13258463797195e-06	0.000131661428530762
Proteoglycans in cancer	KDR	DOWN	Worse	9.73300401840849e-06	0.000138395317412438
Rap1 signaling pathway	MAPK14	UP	Worse	5.82112682712133e-06	0.000139187486006664
Adrenergic signaling in cardiomyocytes	RYR2	UP	Worse	5.9000475763904e-06	0.000139187486006664
NF-kappa B signaling pathway	BCL2	DOWN	Worse	1.04600134497312e-05	0.00014476658614428
Hepatitis C	MAPK8	DOWN	Worse	1.03508962987497e-05	0.00014476658614428
Oxytocin signaling pathway	EEF2	DOWN	Worse	1.06921018449002e-05	0.000146031601513242
Thyroid hormone signaling pathway	TP53	DOWN	Worse	1.08715379466551e-05	0.00014655397907309
ErbB signaling pathway	EIF4EBP1	UP	Worse	6.84061179423434e-06	0.000155287466508787
Apoptosis	TP53	UP	Worse	6.88171816898286e-06	0.000155287466508787
Tight junction	TJP1 SHROOM1	DOWN	Worse	1.19763048520571e-05	0.000159376979954299
Hepatitis C	IKBKG CHUK IKBKB	DOWN	Worse	1.25130535101325e-05	0.000164412019538197
PI3K-Akt signaling pathway	C8orf44-SGK3	DOWN	Worse	1.30730920048228e-05	0.000169623368762575
Pathways in cancer	CCND1*	DOWN	Worse	1.32614719494661e-05	0.00016994330720427
PPAR signaling pathway	HMGCS2	DOWN	Worse	1.3735907322121e-05	0.000173876485370264
cGMP-PKG signaling pathway	ATP1B4	DOWN	Worse	1.41646146440966e-05	0.000177143012055087
Adherens junction	SMAD4 SMAD2	DOWN	Worse	1.51106566815828e-05	0.000186724543279559
Pathways in cancer	GLI1	UP	Worse	9.01669487574086e-06	0.000199134665553596
Leukocyte transendothelial migration	CDC42	DOWN	Worse	1.69163591832167e-05	0.000205569711233301
Hepatitis C	TRAF6 RIPK1	DOWN	Worse	1.70317872505432e-05	0.000205569711233301
PPAR signaling pathway	ACADM	DOWN	Worse	1.85910505632325e-05	0.000221810465340636
Thyroid hormone signaling pathway	THRB	DOWN	Worse	1.92156570105739e-05	0.000224110696370514
Vascular smooth muscle contraction	CALD1	DOWN	Worse	1.91350140852364e-05	0.000224110696370514
Apoptosis	CASP3	DOWN	Worse	2.02257907712111e-05	0.000233270786894635
AMPK signaling pathway	MLYCD	DOWN	Worse	2.07781643301042e-05	0.00023700807224888
Wnt signaling pathway	ROCK2	DOWN	Worse	2.17939068526407e-05	0.000245892122967838
Pathways in cancer	FOXO1	DOWN	Worse	2.27176038550825e-05	0.000253557772059953
Estrogen signaling pathway	CREB3**	DOWN	Worse	2.43753316956363e-05	0.000269165896809261
AMPK signaling pathway	FASN	UP	Worse	1.33645291310325e-05	0.000289007942458577
Tight junction	EPB41 TJP2 ACTB	DOWN	Worse	2.74429587510117e-05	0.000299850433511054
Insulin signaling pathway	FBP1	DOWN	Worse	2.83237025898719e-05	0.00030625003425299
Adipocytokine signaling pathway	G6PC	DOWN	Worse	2.91508872843904e-05	0.000311944546404095
p53 signaling pathway	CCNG1	DOWN	Worse	3.01640911998247e-05	0.000319493129238959
HIF-1 signaling pathway	BCL2	DOWN	Worse	3.06907208892371e-05	0.000320636570777149
Thyroid hormone signaling pathway	RCAN1	DOWN	Worse	3.08898430421145e-05	0.000320636570777149
Adrenergic signaling in cardiomyocytes	CACNG3	UP	Worse	1.5187274042372e-05	0.000321722254203716
Pathways in cancer	BCL2	DOWN	Worse	3.26195997607526e-05	0.000335239054966942
GnRH signaling pathway	ATF4	UP	Worse	1.63202802685447e-05	0.000338809018374988
PI3K-Akt signaling pathway	CCND1 CDK2	UP	Worse	1.85554724217996e-05	0.000377658438702509
AMPK signaling pathway	PFKL	DOWN	Worse	3.83373321208857e-05	0.000390138732759602
Cell cycle	CDC6 ORC3 ORC5 ORC4 ORC2 ORC1 ORC6	UP	Worse	1.96888721590849e-05	0.000393020178867887
Hippo signaling pathway	MOB1A	UP	Worse	2.03735441319797e-05	0.000399013939792357
Oxytocin signaling pathway	CCND1	DOWN	Worse	4.22673478107649e-05	0.000425956378908485
Adipocytokine signaling pathway	PCK1	DOWN	Worse	4.32709428185296e-05	0.000431877294669555
cGMP-PKG signaling pathway	KCNJ8	DOWN	Worse	4.61395273535503e-05	0.000456122184695097
Melanogenesis	MITF*	DOWN	Worse	5.01053803728668e-05	0.00049065457383996
PPAR signaling pathway	FABP3	DOWN	Worse	5.07161299624359e-05	0.00049199385888793
Tight junction	IGSF5 IGSF5	DOWN	Worse	5.40400304936961e-05	0.000519384737522746
cAMP signaling pathway	CREB3 CREBBP	UP	Worse	2.76074099535562e-05	0.000530675769107246
Hippo signaling pathway	BBC3	UP	Worse	2.92766797711508e-05	0.0005525307927719
Thyroid hormone signaling pathway	THRA C02465	DOWN	Worse	5.82339077754845e-05	0.000554557763953697
NF-kappa B signaling pathway	BCL2L1*	DOWN	Worse	5.92267596613016e-05	0.000558885241167556
Hepatitis C	IRF3	UP	Worse	3.03452998022813e-05	0.000562471807049428
Sphingolipid signaling pathway	MAPK1	DOWN	Worse	6.23721354690021e-05	0.000583263753304722
Pathways in cancer	TP53	UP	Worse	3.39146315009309e-05	0.000617603289438004
Tight junction	ACTB SHROOM1	DOWN	Worse	6.95296362479558e-05	0.000633085635310335
Leukocyte transendothelial migration	PECAM1	DOWN	Worse	6.83559790057853e-05	0.000633085635310335
Vascular smooth muscle contraction	C00219	DOWN	Worse	6.907737453965e-05	0.000633085635310335
Thyroid hormone signaling pathway	MYC	DOWN	Worse	7.10848199343417e-05	0.000641617766016058
NOD-like receptor signaling pathway	NLRP3 PYCARD	DOWN	Worse	7.3644707687337e-05	0.000658993160167722
cAMP signaling pathway	NFKBIA NFKB1	UP	Worse	3.84351780018388e-05	0.000668544893227188
AMPK signaling pathway	GYS1	UP	Worse	3.90116827541087e-05	0.000668544893227188
p53 signaling pathway	CDK4 CCND1	UP	Worse	3.92882837060293e-05	0.000668544893227188
Vascular smooth muscle contraction	NPR2	UP	Worse	3.78985065553339e-05	0.000668544893227188
Apoptosis	BCL2*	DOWN	Worse	8.05942328838682e-05	0.000715015501995344
mTOR signaling pathway	BRAF	DOWN	Worse	8.14248321725497e-05	0.000716262506738192
PI3K-Akt signaling pathway	BCL2*	DOWN	Worse	8.24414309009702e-05	0.000719110968699219
cGMP-PKG signaling pathway	ATP2A1 PLN	DOWN	Worse	8.31825881155712e-05	0.000719529387199691
Ras signaling pathway	ABL1	UP	Worse	4.5777535565894e-05	0.000766404547054807
cAMP signaling pathway	GRIA1	UP	Worse	5.00249184478552e-05	0.000824220084902757
Hedgehog signaling pathway	PTCH1*	DOWN	Worse	0.000102133038447971	0.000876149536437968
Fc gamma R-mediated phagocytosis	PLA2G4B	DOWN	Worse	0.000111606162781164	0.000941847129811772
PPAR signaling pathway	EHHADH	DOWN	Worse	0.000111569535618861	0.000941847129811772
PPAR signaling pathway	LPL	DOWN	Worse	0.000114092127219911	0.000955061516566677
Leukocyte transendothelial migration	PXN	UP	Worse	6.21789250141447e-05	0.00100846444007316
Adherens junction	RHOA	DOWN	Worse	0.00012200638453852	0.00101314101720787
Melanogenesis	CAMK2A	DOWN	Worse	0.000124426574911185	0.00102503797426833
Proteoglycans in cancer	CTTN	UP	Worse	6.4595895634012e-05	0.00103154676412468
Adrenergic signaling in cardiomyocytes	CREB3	DOWN	Worse	0.00013219082958682	0.00108042583552062
Focal adhesion	BIRC2	DOWN	Worse	0.000136394141675877	0.00110607124265282
Hippo signaling pathway	SAV1	DOWN	Worse	0.000139780162231928	0.00111609083382109
Neurotrophin signaling pathway	JUN	DOWN	Worse	0.000139519234297558	0.00111609083382109
cAMP signaling pathway	ORAI1	UP	Worse	7.27839169801792e-05	0.00114469251250645
ErbB signaling pathway	JUN	DOWN	Worse	0.000151433196549089	0.00118186209036056
AMPK signaling pathway	PPARGC1A**	DOWN	Worse	0.000151345362223387	0.00118186209036056
Thyroid hormone signaling pathway	MTOR	DOWN	Worse	0.000149570468716553	0.00118186209036056
Melanogenesis	DCT	DOWN	Worse	0.000157259885569694	0.00121817732254733
Tight junction	CTNNA1 ACTB ACTN4	DOWN	Worse	0.000166717147759843	0.0012818696249979
Sphingolipid signaling pathway	TP53 BCL2	UP	Worse	9.24544449687481e-05	0.00141128990996413
RIG-I-like receptor signaling pathway	IRF7	UP	Worse	9.11463755419728e-05	0.00141128990996413
Rap1 signaling pathway	ACTB	UP	Worse	9.44248191147024e-05	0.00142047771363857
Hepatitis C	EIF2S1	DOWN	Worse	0.00019632057177188	0.00149838789337655
NF-kappa B signaling pathway	BCL2L1**	DOWN	Worse	0.000204394291177135	0.00154862243972165
Thyroid hormone signaling pathway	CTNNB1*	DOWN	Worse	0.000211202758599094	0.00158861205381058
Natural killer cell mediated cytotoxicity	KLRC4-KLRK1	DOWN	Worse	0.000226009258451842	0.00168775259189218
Platelet activation	MYL12B	DOWN	Worse	0.000255705762754133	0.0018958755838485
Tight junction	TJP1 EPB41	DOWN	Worse	0.000266430839712339	0.00196138447958446
PI3K-Akt signaling pathway	MCL1	UP	Worse	0.000135588817790189	0.00201058846951737
PPAR signaling pathway	CYP7A1	UP	Worse	0.000143352888449688	0.0020957788480391
Tight junction	IGSF5 MAGI1	DOWN	Worse	0.000290114672916508	0.00210586734606528
Leukocyte transendothelial migration	MYL12B*	DOWN	Worse	0.000288891256439272	0.00210586734606528
p53 signaling pathway	STEAP3	UP	Worse	0.00015634454652913	0.00225396721246163
Hippo signaling pathway	SMAD1 SMAD4	DOWN	Worse	0.000316624179703462	0.00228233262869579
RIG-I-like receptor signaling pathway	MAVS TMEM173	UP	Worse	0.000164118685525128	0.00233363281609702
cGMP-PKG signaling pathway	BAD	DOWN	Worse	0.000332543518119177	0.00234816443406603
PI3K-Akt signaling pathway	BCL2L1	DOWN	Worse	0.000330406972115282	0.00234816443406603
Tight junction	TJP1 ACTB CTTN	DOWN	Worse	0.000331179081236033	0.00234816443406603
cGMP-PKG signaling pathway	TRPC6*	DOWN	Worse	0.000361294542476354	0.00253394415601659
Tight junction	TJP1 ACTN4	DOWN	Worse	0.000363794840824272	0.00253435600520533
Adherens junction	CTNND1	UP	Worse	0.000180813181530182	0.0025362713841666
PPAR signaling pathway	ACSL1	DOWN	Worse	0.000369233203709185	0.00255509376966756
Ras signaling pathway	RAC1*	DOWN	Worse	0.000380080683717421	0.00259746754351304
p53 signaling pathway	RCHY1	DOWN	Worse	0.00038036133585162	0.00259746754351304
TGF-beta signaling pathway	ROCK1	DOWN	Worse	0.000388258067234859	0.00263406453457375
Ras signaling pathway	RALBP1*	UP	Worse	0.000197916725964808	0.00271848033610485
VEGF signaling pathway	CASP9	UP	Worse	0.000199040949464324	0.00271848033610485
mTOR signaling pathway	BRAF	UP	Better	0.000211307270190808	0.00284853177218258
Adrenergic signaling in cardiomyocytes	MAPK14	DOWN	Worse	0.00043533937418172	0.00293430045714692
Ras signaling pathway	MLLT4	DOWN	Worse	0.000441995285719532	0.00295994262307661
Sphingolipid signaling pathway	RAC1	DOWN	Worse	0.000461553805768178	0.00307110801530364
Hippo signaling pathway	AFP	UP	Worse	0.00025021805720693	0.00332982491513838
Tight junction	TJP1 CGN	DOWN	Worse	0.000560144778409377	0.00370337757954735
Proteoglycans in cancer	RHOA ARHGEF1	UP	Worse	0.000282886503484514	0.00371691380527754
Oocyte meiosis	CPEB2*	UP	Worse	0.000286556556319817	0.00371807131824962
Adherens junction	ACTB TJP1	DOWN	Worse	0.000580578940925669	0.0038141831688661
PPAR signaling pathway	ACOX1	DOWN	Worse	0.000593379155534479	0.00387375826065905
PPAR signaling pathway	ACAA1	DOWN	Worse	0.000613768086133226	0.0039818204587893
p53 signaling pathway	SERPINB5	UP	Worse	0.000325211635656242	0.00416752688655777
VEGF signaling pathway	BAD	UP	Worse	0.000332574996758095	0.00418573075907199
Toll-like receptor signaling pathway	CXCL10	UP	Worse	0.000334697160889186	0.00418573075907199
Toll-like receptor signaling pathway	IFNB1*	UP	Worse	0.000354354548729452	0.00432729437154319
Leukocyte transendothelial migration	PTK2	UP	Worse	0.00035196409764815	0.00432729437154319
B cell receptor signaling pathway	BLNK GRB2	DOWN	Worse	0.000725144787028897	0.00467515707413662
Wnt signaling pathway	MYC	UP	Worse	0.000394977173663213	0.00476728263095832
GnRH signaling pathway	ELK1	UP	Worse	0.000405316469712425	0.00483584477656893
Thyroid hormone signaling pathway	NOTCH1	DOWN	Worse	0.000758992051203999	0.00486317129104785
VEGF signaling pathway	RAC1	DOWN	Worse	0.000772674827406061	0.00492046914630363
Tight junction	MYL12B CGN	DOWN	Worse	0.000839076987732446	0.00528036328486625
Proteoglycans in cancer	EIF4B RPS6	DOWN	Worse	0.000839364105975848	0.00528036328486625
HIF-1 signaling pathway	EDN1	DOWN	Worse	0.000879598867638109	0.00550014231691782
cGMP-PKG signaling pathway	PDE2A	DOWN	Worse	0.000892456300325972	0.00554712359124766
Adrenergic signaling in cardiomyocytes	BCL2	UP	Better	0.000470809101068781	0.00555340735124312
cAMP signaling pathway	C00416	UP	Worse	0.000481954393754647	0.00562099618783509
Adrenergic signaling in cardiomyocytes	C01245	DOWN	Worse	0.000955981250107985	0.00590659843816719
PPAR signaling pathway	PLTP	UP	Worse	0.000522133157949578	0.00602193575501847
Adherens junction	SMAD4 SMAD2	UP	Better	0.000530951728406892	0.00605635048446543
Toll-like receptor signaling pathway	CXCL9	UP	Worse	0.000545022407694828	0.00614927455638296
RIG-I-like receptor signaling pathway	MAPK8	DOWN	Worse	0.0010178573873515	0.00625169211876244
mTOR signaling pathway	EIF4E	DOWN	Worse	0.00104694846241593	0.00637905481294702
Adherens junction	CDH1*	DOWN	Worse	0.00105703027728987	0.00637905481294702
Adherens junction	CDH1 CTNNB1	DOWN	Worse	0.00105703027728987	0.00637905481294702
Hippo signaling pathway	SOX2	UP	Worse	0.000593888285515876	0.00655804298261148
Pathways in cancer	CCNA1	UP	Worse	0.000587991393911413	0.00655804298261148
Pathways in cancer	CCND1*	UP	Better	0.000615415996856772	0.00672422952355083
HIF-1 signaling pathway	FLT1	DOWN	Worse	0.00113447827552982	0.00680686965317889
AMPK signaling pathway	SCD	UP	Worse	0.000653935901517522	0.0069977883069607
NOD-like receptor signaling pathway	CASP1	UP	Worse	0.000647483085901679	0.0069977883069607
Ras signaling pathway	RAC1**	DOWN	Worse	0.00120973766148258	0.00721671087712022
MAPK signaling pathway	MAP3K2	DOWN	Worse	0.00122424795668163	0.00726153930877449
PPAR signaling pathway	SCD	DOWN	Worse	0.00126931768629368	0.00748608953620932
B cell receptor signaling pathway	VAV3	UP	Worse	0.000734460231791356	0.00774353217368408
Pathways in cancer	BIRC8	UP	Worse	0.000738544976102817	0.00774353217368408
TNF signaling pathway	CEBPB	DOWN	Better	0.00132389448402292	0.00776385578765987
Calcium signaling pathway	MYLK4	DOWN	Worse	0.0013492219321346	0.00783471626377638
Progesterone-mediated oocyte maturation	ARAF	DOWN	Worse	0.00135107342120999	0.00783471626377638
Adrenergic signaling in cardiomyocytes	RYR2	DOWN	Better	0.00137247550849229	0.00791460876563886
Thyroid hormone signaling pathway	CASP9	UP	Worse	0.000773219852360785	0.00802602206750495
ErbB signaling pathway	ELK1*	DOWN	Worse	0.00140498575433812	0.00804280251259924
Adrenergic signaling in cardiomyocytes	BCL2	DOWN	Worse	0.00141020236733436	0.00804280251259924
PI3K-Akt signaling pathway	PCK1	DOWN	Worse	0.00145267728509124	0.0082397760760913
PI3K-Akt signaling pathway	MYB	UP	Worse	0.000817364996625325	0.00840024620294146
TNF signaling pathway	IKBKG	DOWN	Worse	0.00150472899318643	0.00848863421156259
ErbB signaling pathway	STAT5A*	DOWN	Worse	0.00154221460725446	0.00862977915251383
VEGF signaling pathway	PXN	DOWN	Worse	0.0015463766111441	0.00862977915251383
Gastric acid secretion	KCNJ1	DOWN	Worse	0.00157447664557375	0.00873960833211527
cAMP signaling pathway	MLLT4	UP	Worse	0.000886250937946698	0.00884546609219877
Focal adhesion	BAD	UP	Worse	0.000880412159446009	0.00884546609219877
PPAR signaling pathway	EHHADH	UP	Better	0.000872628201683101	0.00884546609219877
Adrenergic signaling in cardiomyocytes	ACTC1 MYH6	UP	Worse	0.000896833736920177	0.00886584208498233
cAMP signaling pathway	HCN4	UP	Worse	0.000932753609475645	0.00913394572297849
AMPK signaling pathway	ACACA*	UP	Worse	0.000978545097405248	0.00940490565839488
B cell receptor signaling pathway	NFATC1	UP	Better	0.000972907020373337	0.00940490565839488
PI3K-Akt signaling pathway	MAPK1	UP	Better	0.000994966150067333	0.00941762257315344
Vascular smooth muscle contraction	CALD1	UP	Better	0.00100519767378437	0.00941762257315344
Pathways in cancer	IL6	UP	Worse	0.00100708680695571	0.00941762257315344
Toll-like receptor signaling pathway	IL6	UP	Worse	0.00101615985562487	0.00941762437623759
cGMP-PKG signaling pathway	CNGB1	DOWN	Worse	0.00171212610022009	0.0094531217661088
Adipocytokine signaling pathway	C15493	DOWN	Worse	0.00172369962234264	0.00946666776715167
Calcium signaling pathway	C00002	UP	Worse	0.00106681664828523	0.00954616966310404
Calcium signaling pathway	C00004	UP	Worse	0.00106681664828523	0.00954616966310404
Calcium signaling pathway	C13051	UP	Worse	0.00106681664828523	0.00954616966310404
NOD-like receptor signaling pathway	CASP5	UP	Worse	0.0010483650779286	0.00954616966310404
Thyroid hormone signaling pathway	HIF1A	DOWN	Worse	0.00178033613850581	0.00972625743036333
Melanogenesis	CAMK2A	UP	Better	0.00110162925129387	0.00977342874224816
Chemokine signaling pathway	STAT1	UP	Worse	0.00112814155211005	0.00992382144991723
TNF signaling pathway	PGAM5	UP	Worse	0.00113990168603195	0.00994300798404341
cAMP signaling pathway	PDE3A	UP	Worse	0.00115223326485969	0.00996681774103634
Pathways in cancer	CCND1**	DOWN	Worse	0.00185212405041435	0.0100654699703146
Ras signaling pathway	REL	DOWN	Worse	0.00187474577259139	0.0101353443330722
ErbB signaling pathway	RPS6KB1	DOWN	Worse	0.00191274145347531	0.0102871794233542
Wnt signaling pathway	CCND1	DOWN	Worse	0.00208053487273718	0.0110748471687241
Chemokine signaling pathway	NFKB1	DOWN	Worse	0.00207888063716644	0.0110748471687241
Pathways in cancer	C00416	DOWN	Worse	0.00221018120843341	0.0117049392569076
cGMP-PKG signaling pathway	CREB3	DOWN	Worse	0.00226404298039218	0.0118925964840306
Platelet activation	C00219	DOWN	Worse	0.00226852996516191	0.0118925964840306
PI3K-Akt signaling pathway	CCND1 CDK2	DOWN	Better	0.00228745436782252	0.0119315458984913
PPAR signaling pathway	GK	DOWN	Worse	0.00232903051887134	0.0120876683929423
NF-kappa B signaling pathway	BCL2A1	UP	Worse	0.00143398543903661	0.0122006302108197
Toll-like receptor signaling pathway	CXCL11	UP	Worse	0.00142248506807652	0.0122006302108197
Proteoglycans in cancer	AKT3	UP	Better	0.00145236676129856	0.0122565585221781
Insulin signaling pathway	FBP1	UP	Better	0.00146455198848494	0.0122597174519949
Thyroid hormone signaling pathway	PLN	DOWN	Worse	0.00237767459234428	0.0122787374470317
Pathways in cancer	STK4	UP	Worse	0.00148187234807118	0.0123054679783831
Rap1 signaling pathway	MAPK14	DOWN	Better	0.00241155779318769	0.012392064303608
MAPK signaling pathway	STK3	UP	Worse	0.00153341326198464	0.0124350231714067
cAMP signaling pathway	CACNA1C	UP	Worse	0.00152334444610447	0.0124350231714067
p53 signaling pathway	TP73	UP	Worse	0.00152081237557788	0.0124350231714067
Tight junction	LLGL2	DOWN	Worse	0.00245004934466542	0.0125278385209985
VEGF signaling pathway	PTK2	DOWN	Worse	0.00247943980024878	0.0125594217932753
HIF-1 signaling pathway	ANGPT1	DOWN	Worse	0.00248042530599368	0.0125594217932753
cAMP signaling pathway	MAPK8	UP	Worse	0.00161742577517809	0.013014635307247
Thyroid hormone signaling pathway	SLC2A1	DOWN	Worse	0.00258859254957067	0.0130434906138561
Hippo signaling pathway	SMAD1 SMAD4	UP	Better	0.00165298678437475	0.0131984637090846
FoxO signaling pathway	CCNB3	UP	Worse	0.00167844620109148	0.0132994439445264
PI3K-Akt signaling pathway	CSF3R JAK1	DOWN	Better	0.00267590678736185	0.0134183151945971
Neurotrophin signaling pathway	ATF4	UP	Better	0.00173979495434362	0.0136811148682476
NOD-like receptor signaling pathway	MAPK14	UP	Worse	0.00176201954830324	0.0137517014371336
MAPK signaling pathway	NFATC3	DOWN	Worse	0.00278258692865163	0.0138197379518679
Jak-STAT signaling pathway	SPRY1	DOWN	Worse	0.0027810169722009	0.0138197379518679
PI3K-Akt signaling pathway	RBL2	DOWN	Worse	0.00281967163021946	0.013933100369735
Pathways in cancer	CCND1***	DOWN	Worse	0.00283225836032186	0.013933100369735
p53 signaling pathway	PMAIP1	UP	Worse	0.00180948918745572	0.0140167893774555
Chemokine signaling pathway	MAPK1	DOWN	Worse	0.00289245080786138	0.0141620940498119
AMPK signaling pathway	EIF4EBP1	UP	Worse	0.00185430733333014	0.0142575630518273
Adherens junction	ACTB ACTN4 CTNNA1	UP	Better	0.0018987453989846	0.0144918950304854
Fc epsilon RI signaling pathway	AKT3	DOWN	Worse	0.00299341596133573	0.0145876327129882
Tight junction	OCLN OCLN	UP	Better	0.00194546122638517	0.014633251833245
Tight junction	OCLN TJP2	UP	Better	0.00194546122638517	0.014633251833245
VEGF signaling pathway	SHC2	DOWN	Worse	0.00305226569273498	0.0147360548328321
Thyroid hormone signaling pathway	CTNNB1	DOWN	Worse	0.00304900280146669	0.0147360548328321
B cell receptor signaling pathway	BLNK GRB2	UP	Better	0.00202932874253192	0.0150698183332935
Hepatitis C	BAD	UP	Worse	0.00203253811817061	0.0150698183332935
MAPK signaling pathway	FOS	UP	Better	0.00216002845052243	0.0153720161522832
Calcium signaling pathway	PDE1A	UP	Better	0.00211973172997082	0.0153720161522832
Oocyte meiosis	REC8	UP	Worse	0.00216215256091845	0.0153720161522832
GnRH signaling pathway	MAPK7	UP	Worse	0.0021086384194281	0.0153720161522832
Thyroid hormone signaling pathway	RCAN1	UP	Better	0.00213555460379844	0.0153720161522832
Proteoglycans in cancer	KDR	UP	Better	0.0020923013923152	0.0153720161522832
mTOR signaling pathway	PRKCA	UP	Worse	0.00217721987692798	0.0153738383146343
T cell receptor signaling pathway	NFKB1	DOWN	Worse	0.00322039055110113	0.0154757657039026
ErbB signaling pathway	BAD	UP	Worse	0.0022725079295125	0.0159382650732025
cAMP signaling pathway	RYR2	UP	Worse	0.00229195589665476	0.0159667800048835
cGMP-PKG signaling pathway	TRPC6	DOWN	Worse	0.00354399363875058	0.0169523751014889
PI3K-Akt signaling pathway	GYS1	UP	Worse	0.00248770631024675	0.0171009215234181
Adherens junction	ACTB TJP1	UP	Better	0.00247873372732466	0.0171009215234181
PPAR signaling pathway	PDPK1	DOWN	Worse	0.00361255552276607	0.0172010671221614
Proteoglycans in cancer	MAPK1****	DOWN	Worse	0.00369813498122706	0.0175281466233502
NF-kappa B signaling pathway	CCL19	UP	Worse	0.00264511596856076	0.0180633577326715
Gap junction	GJA1 GJA1**	DOWN	Worse	0.00393526752056972	0.0185673076652335
NOD-like receptor signaling pathway	IKBKG CHUK IKBKB	UP	Worse	0.00280953908551829	0.0190607945801829
Ras signaling pathway	RIN1*	UP	Worse	0.00286239631222895	0.0192932946239848
Hippo signaling pathway	YWHAQ YAP1	UP	Better	0.00293929508685564	0.0195903189173799
Thyroid hormone signaling pathway	CCND1	UP	Better	0.00294420977949061	0.0195903189173799
Toll-like receptor signaling pathway	CD80	UP	Worse	0.00296864790653295	0.0196271116368229
Gap junction	C00025	DOWN	Worse	0.00421335790343902	0.0197894366686412
Oocyte meiosis	CPEB2	UP	Worse	0.00302452348811766	0.0198699707637097
Adrenergic signaling in cardiomyocytes	SCN1B	DOWN	Worse	0.00427863274863893	0.0200054990679604
GnRH signaling pathway	PTK2B	UP	Worse	0.00310579000045297	0.0202755347199382
Gastric acid secretion	MYLK4	DOWN	Worse	0.00441731605731832	0.0205613186883247
GnRH signaling pathway	JUN	UP	Worse	0.0032601404514595	0.0210498677115755
Pathways in cancer	TRAF1	UP	Worse	0.00326496021345246	0.0210498677115755
Pathways in cancer	TGFA*	DOWN	Worse	0.00454262909849845	0.0210502187689348
PI3K-Akt signaling pathway	RXRA	DOWN	Worse	0.00460421225973484	0.0212407658915767
PPAR signaling pathway	CYP8B1	DOWN	Worse	0.00472350191574678	0.0216946680909078
Pathways in cancer	WNT16*	DOWN	Better	0.00477483312860572	0.0218338184471045
VEGF signaling pathway	PTK2	UP	Better	0.00341346520703023	0.021871462252453
Adrenergic signaling in cardiomyocytes	ATP2A2 PLN	DOWN	Worse	0.00482312828377973	0.0219579261340498
cAMP signaling pathway	JUN	UP	Worse	0.00353600711856961	0.0221280650102264
Chemokine signaling pathway	NCF1	UP	Worse	0.00351337591820389	0.0221280650102264
Vascular smooth muscle contraction	ITPR1	UP	Better	0.00350881691816018	0.0221280650102264
Pathways in cancer	C00416	UP	Better	0.00353878496309978	0.0221280650102264
NF-kappa B signaling pathway	CCL21	UP	Worse	0.00356193810167604	0.0221394715541301
PPAR signaling pathway	SLC27A4	DOWN	Worse	0.00495341309324171	0.0224525886060476
Proteoglycans in cancer	HSPB2	DOWN	Worse	0.005013999915087	0.0226283996167839
Pathways in cancer	CCND1****	DOWN	Worse	0.00528365658837004	0.0237421451892992
Fc epsilon RI signaling pathway	GAB2	DOWN	Worse	0.00536736802515203	0.0240143448711543
NF-kappa B signaling pathway	CCL13	UP	Worse	0.00394876973010405	0.0243977558324286
Focal adhesion	BCL2	UP	Better	0.00397446068878782	0.0244111845855725
Thyroid hormone signaling pathway	CTNNB1*	UP	Better	0.00401024438773412	0.0244860804380471
Tight junction	PARD6A MPP5	UP	Better	0.0040563756272286	0.0246229117021245
NF-kappa B signaling pathway	PLCG1	UP	Worse	0.0041152351770225	0.024753207225237
TNF signaling pathway	DNM1L	UP	Worse	0.0041255345375395	0.024753207225237
Proteoglycans in cancer	MAPK1*	DOWN	Worse	0.005599417670065	0.0249450452426072
Ras signaling pathway	STK4 STK4	UP	Worse	0.00425669514936478	0.0253933883048312
PPAR signaling pathway	FABP4	DOWN	Worse	0.00584280202319021	0.0258077808513678
Pathways in cancer	CXCL8	DOWN	Worse	0.00582141858473673	0.0258077808513678
VEGF signaling pathway	HSPB1	DOWN	Worse	0.00587075069689502	0.0258213526414281
Insulin signaling pathway	EIF4E	DOWN	Worse	0.00590042626662846	0.025842373269031
Natural killer cell mediated cytotoxicity	CASP3	UP	Worse	0.00454195818340242	0.0269213966661859
GnRH signaling pathway	PLA2G4B	UP	Worse	0.00456470694917988	0.0269213966661859
Pathways in cancer	TGFB1*	UP	Worse	0.00463383479063761	0.0271746921620443
Tight junction	CLDN24 TJP1 TJP2	DOWN	Worse	0.0063199412171614	0.0275634411067795
mTOR signaling pathway	C05981	UP	Worse	0.00473233357242597	0.0275964171245964
Neurotrophin signaling pathway	NGFRAP1 YWHAE	DOWN	Worse	0.00640810814053527	0.0278310303342076
cGMP-PKG signaling pathway	VASP	DOWN	Worse	0.00648720037294948	0.0280571416130065
Wnt signaling pathway	ROCK2	UP	Better	0.00496976095983381	0.0288190607614944
ErbB signaling pathway	CBLC	DOWN	Worse	0.00685446816737789	0.0292795800729969
HIF-1 signaling pathway	TIMP1*	DOWN	Better	0.00683179044250382	0.0292795800729969
HIF-1 signaling pathway	TIMP1	DOWN	Better	0.00683179044250382	0.0292795800729969
Hepatitis C	IRF3	DOWN	Better	0.00690709595586436	0.0293834655827345
HIF-1 signaling pathway	VEGFA	DOWN	Worse	0.00707770873414115	0.029986374147096
Adherens junction	LEF1 CTNNB1	UP	Worse	0.00526532642366118	0.0303633823764461
PPAR signaling pathway	OLR1	DOWN	Worse	0.00722073567810777	0.0304679822515279
Pathways in cancer	FIGF**	DOWN	Worse	0.00731120325449852	0.0307248136767995
Fc epsilon RI signaling pathway	MS4A2	DOWN	Worse	0.00742827073425201	0.0310909073473935
Adrenergic signaling in cardiomyocytes	C01245	UP	Better	0.00548692591206057	0.0314664590978943
PPAR signaling pathway	CYP27A1	DOWN	Worse	0.00756351161188884	0.0315298194905246
Oxytocin signaling pathway	RGS2	UP	Worse	0.00555958402540568	0.0317079572437973
PI3K-Akt signaling pathway	EIF4B	DOWN	Worse	0.00768130000676581	0.0318927576280917
Ras signaling pathway	RAPGEF5*	DOWN	Worse	0.00788960426250029	0.0326271283843638
Toll-like receptor signaling pathway	CD40	UP	Worse	0.00576497847862734	0.0326997139935255
Pathways in cancer	PTGS2	DOWN	Better	0.00808267330287149	0.0332929162237326
Melanogenesis	PRKACA	UP	Better	0.00590459352459893	0.0333096091224657
Choline metabolism in cancer	EIF4EBP1	UP	Worse	0.0059633638142137	0.0334593061575882
Insulin signaling pathway	LIPE	DOWN	Worse	0.00821091368805249	0.0336874640640256
ErbB signaling pathway	ABL1	DOWN	Worse	0.00828784770791147	0.0337364153757337
Gap junction	C00533	DOWN	Worse	0.0082836374483054	0.0337364153757337
PPAR signaling pathway	CPT2	UP	Better	0.00626609212886398	0.034895239391952
Pathways in cancer	SLC2A1	UP	Worse	0.00628652193284684	0.034895239391952
Rap1 signaling pathway	AKT3	DOWN	Better	0.00866650055988127	0.035003220160143
Toll-like receptor signaling pathway	CXCL9	DOWN	Better	0.00864322109463833	0.035003220160143
Gastric acid secretion	EZR ACTB	DOWN	Worse	0.00875934400712153	0.0352410817030703
NOD-like receptor signaling pathway	PYCARD CASP1	DOWN	Worse	0.00883698435185754	0.0354161766688344
Choline metabolism in cancer	WAS	DOWN	Worse	0.00895773206952533	0.0357620226467973
Apoptosis	TP53	DOWN	Better	0.00910951242379654	0.0362286356164782
MAPK signaling pathway	JUN	UP	Worse	0.0066586860202984	0.0367644472822858
Oxytocin signaling pathway	PTGS2	DOWN	Better	0.00932999852183514	0.03696388727353
Natural killer cell mediated cytotoxicity	BID	UP	Worse	0.00675750280750109	0.0371126344665933
Gap junction	GJA1 GJA1***	DOWN	Worse	0.00940390649313505	0.0371150377941984
Vascular smooth muscle contraction	KCNMB2*	DOWN	Worse	0.0094985517456313	0.037346578454414
p53 signaling pathway	PTEN	DOWN	Worse	0.00979190070201552	0.0383546902969514
Pathways in cancer	CSF2RA	DOWN	Worse	0.00989383314277958	0.0386082661737038
Hippo signaling pathway	SMAD7	DOWN	Worse	0.00998480813441383	0.0386725031474685
PPAR signaling pathway	DBI	DOWN	Worse	0.00997619093411029	0.0386725031474685
Apoptosis	BCL2*	UP	Better	0.00721710172995371	0.0394281662931155
VEGF signaling pathway	NOS3	DOWN	Worse	0.0102496358201569	0.0395506393357728
Ras signaling pathway	NFKB1	DOWN	Worse	0.0103646272593292	0.0398462336858655
MAPK signaling pathway	JUND	UP	Worse	0.00734736582727302	0.0399296635010963
Hepatitis C	BAD	DOWN	Better	0.0106758544330983	0.0408912800795424
NF-kappa B signaling pathway	CFLAR	DOWN	Worse	0.0108326987566693	0.0411221158682739
Fc gamma R-mediated phagocytosis	ARPC5	DOWN	Worse	0.0108549708554018	0.0411221158682739
Choline metabolism in cancer	PLCG1	DOWN	Worse	0.0108116476674723	0.0411221158682739
Choline metabolism in cancer	PLCG1	UP	Better	0.00775696317093544	0.0419360821428697
Fc epsilon RI signaling pathway	PRKCA	UP	Worse	0.00785912565445823	0.0422682509291588
Focal adhesion	CCND1	DOWN	Worse	0.0113920694496005	0.0429998839588556
AMPK signaling pathway	RPS6KB1	DOWN	Better	0.0114798858677601	0.0430184892806315
Progesterone-mediated oocyte maturation	PIK3R5	DOWN	Worse	0.0114444347917643	0.0430184892806315
Ras signaling pathway	PIK3R5*	DOWN	Worse	0.0115222865411676	0.0430220626968776
Hedgehog signaling pathway	C00187	DOWN	Worse	0.011616664325301	0.0432189877048831
Calcium signaling pathway	C01330*	DOWN	Worse	0.011761143395395	0.0432910171787945
Calcium signaling pathway	C01330	DOWN	Worse	0.011761143395395	0.0432910171787945
Thyroid hormone signaling pathway	FOXO1	DOWN	Worse	0.0116840786157762	0.0432910171787945
Tight junction	MYL12B CGN	UP	Better	0.00817440324207919	0.0435129772578369
Pathways in cancer	CCND1	UP	Better	0.00815674265733124	0.0435129772578369
cAMP signaling pathway	PLN	UP	Worse	0.00830119672500462	0.0438811344625535
PI3K-Akt signaling pathway	BCL2*	UP	Better	0.00841266450679012	0.0438811344625535
Cell cycle	SMC1B SMC3 STAG1 RAD21	UP	Better	0.00837611201181443	0.0438811344625535
Tight junction	EPB41 TJP2 ACTB	UP	Better	0.00835639371487673	0.0438811344625535
Ras signaling pathway	RHOA	DOWN	Worse	0.0119955994520683	0.043997993749989
Cell cycle	TFDP1 E2F4	DOWN	Worse	0.012073371206976	0.0441273215240885
Insulin signaling pathway	PCK1	UP	Better	0.00881880727890993	0.0455419002761618
Thyroid hormone signaling pathway	THRA C02465	UP	Better	0.00878366966327149	0.0455419002761618
HIF-1 signaling pathway	TIMP1*	UP	Worse	0.00899308289848333	0.0459587075343115
HIF-1 signaling pathway	TIMP1	UP	Worse	0.00899308289848333	0.0459587075343115
PI3K-Akt signaling pathway	TP53	UP	Worse	0.00903234714547163	0.0459587075343115
PI3K-Akt signaling pathway	BCL2**	UP	Better	0.00908502585182069	0.0460012528497067
cGMP-PKG signaling pathway	NPPB	UP	Worse	0.00916779600807816	0.0461950109533259
Glucagon signaling pathway	PFKL	DOWN	Worse	0.0127517099897927	0.0464430700680871
Pathways in cancer	CDKN1B	DOWN	Worse	0.0128036269342503	0.0464691075445868
Ras signaling pathway	PLD1	DOWN	Worse	0.0129896081427446	0.0469798371155712
PI3K-Akt signaling pathway	G6PC	DOWN	Worse	0.0132298578553868	0.0476826126871232
NF-kappa B signaling pathway	CCL4L1	DOWN	Worse	0.0133247975619347	0.0477679397793059
Fc epsilon RI signaling pathway	PLA2G4B	DOWN	Worse	0.0133455708439294	0.0477679397793059
Platelet activation	ITPR1	UP	Better	0.00953581648278434	0.0478172826528026
Sphingolipid signaling pathway	PTEN	DOWN	Worse	0.0135830064977998	0.0484507242086466
TNF signaling pathway	CREB3	UP	Worse	0.00989411816566466	0.0493754550767303
GnRH signaling pathway	PLD1	UP	Worse	0.00995393884635731	0.0494363087201861
Wnt signaling pathway	FOSL1	UP	Worse	0.0101269252716875	0.0500559449143409
cAMP signaling pathway	AKT3	UP	Worse	0.0102190281839942	0.0502718068956683
Wnt signaling pathway	PRKCA	UP	Worse	0.010428159514568	0.0510586300760452
cGMP-PKG signaling pathway	MAPK1	DOWN	Worse	0.0143751928112709	0.0511008566373259
PPAR signaling pathway	ACADM	UP	Better	0.0105945301528901	0.0516296821535209
TGF-beta signaling pathway	PITX2	UP	Worse	0.0106594568620374	0.0517033468354898
Tight junction	TJP1 CTNNB1 CTNNA1	UP	Better	0.010758692345708	0.0519419658364881
Toll-like receptor signaling pathway	CD80	DOWN	Better	0.0149265715377017	0.0528797995089911
Insulin signaling pathway	C00031	DOWN	Worse	0.0150118563133873	0.053001043718694
Neurotrophin signaling pathway	CRK FRS2	UP	Worse	0.0110910974883415	0.0532988851523076
Rap1 signaling pathway	ITGAL	UP	Worse	0.0112836706891929	0.0537377117942958
Glucagon signaling pathway	GYS1	UP	Worse	0.0112859548855072	0.0537377117942958
Proteoglycans in cancer	ITGA5*	UP	Worse	0.011541923422885	0.0547055548536739
Adherens junction	IQGAP1**	UP	Worse	0.01163727479945	0.0549067783719504
Proteoglycans in cancer	CCND1	DOWN	Worse	0.0156254230514983	0.0549803021269668
Adrenergic signaling in cardiomyocytes	SLC8A1	DOWN	Worse	0.0157384878073422	0.0551910484595311
MAPK signaling pathway	MYC	DOWN	Better	0.0157973654650279	0.0552109944535317
Gastric acid secretion	CAMK2A	UP	Better	0.0118008140910886	0.0554264480839364
Focal adhesion	CCND1	UP	Better	0.0120737815712904	0.0564530868063035
FoxO signaling pathway	SMAD2	DOWN	Worse	0.0162693967443986	0.0566699121499523
MAPK signaling pathway	MEF2C	UP	Worse	0.012180383841588	0.056696136446495
Adherens junction	CTNNA1 CTNNB1	UP	Better	0.0123391892180204	0.0571507551965594
Gap junction	C00547	UP	Worse	0.012388169479023	0.0571507551965594
PI3K-Akt signaling pathway	PCK1	UP	Better	0.01247257894342	0.0572855616958849
PI3K-Akt signaling pathway	EIF4E	DOWN	Worse	0.0166138600167786	0.057676209690355
Thyroid hormone signaling pathway	ATP2A2	UP	Better	0.012628079932508	0.0577442597794861
Pathways in cancer	FIGF	DOWN	Worse	0.0167988510850431	0.0581240247542491
RIG-I-like receptor signaling pathway	IRF7	DOWN	Better	0.017037247710208	0.05875303363188
Thyroid hormone signaling pathway	BAD	DOWN	Better	0.0171632853355396	0.0589916893320863
Sphingolipid signaling pathway	BAX	DOWN	Worse	0.0172269496935209	0.0590150949896855
Rap1 signaling pathway	AKT3	UP	Worse	0.0129690058231247	0.0590431054579096
Thyroid hormone signaling pathway	TBC1D4	UP	Better	0.0132695322136841	0.0601474866279655
ErbB signaling pathway	RPS6KB1	UP	Better	0.0134170511057043	0.0601987017348939
cGMP-PKG signaling pathway	CACNA1C	UP	Worse	0.0134548158020187	0.0601987017348939
PPAR signaling pathway	SCP2	UP	Better	0.0133845667663428	0.0601987017348939
NOD-like receptor signaling pathway	CASP8	UP	Worse	0.013614229267138	0.0606505149325717
Estrogen signaling pathway	CREB3**	UP	Better	0.0137999771377972	0.061215283200998
FoxO signaling pathway	S1PR1	DOWN	Worse	0.0179540417728871	0.0613036031587394
Neurotrophin signaling pathway	CRK KIDINS220	UP	Worse	0.0139484517475478	0.0616106081444876
HIF-1 signaling pathway	TEK	UP	Better	0.0140464056423737	0.0617803773592538
B cell receptor signaling pathway	CD79A	DOWN	Worse	0.0183637635969203	0.0622927667111217
B cell receptor signaling pathway	CD79B	DOWN	Worse	0.0183637635969203	0.0622927667111217
Chemokine signaling pathway	WAS	DOWN	Worse	0.0184300660235278	0.0623140343075631
Ras signaling pathway	ETS1	UP	Better	0.0142485891197186	0.062356896342597
Sphingolipid signaling pathway	SPHK2	UP	Worse	0.0142976313386687	0.062356896342597
Adipocytokine signaling pathway	C00165	DOWN	Worse	0.0186507536549384	0.0628554619929418
Pathways in cancer	CSF1R*	UP	Worse	0.0145556604669508	0.0632166341619034
Rap1 signaling pathway	RALA	DOWN	Worse	0.0190602863572246	0.0636160039832768
cGMP-PKG signaling pathway	GTF2I	DOWN	Worse	0.0190431498447361	0.0636160039832768
Fc epsilon RI signaling pathway	MAPK14	DOWN	Worse	0.0189674338249667	0.0636160039832768
HIF-1 signaling pathway	PDK1	UP	Better	0.0147865954017069	0.063686664012331
Gastric acid secretion	MYLK4	UP	Better	0.0147504389893726	0.063686664012331
AMPK signaling pathway	LIPE	DOWN	Worse	0.0193541777779064	0.0643898606841885
cGMP-PKG signaling pathway	PPIF	DOWN	Better	0.0195620945351371	0.0648736553593365
Fc gamma R-mediated phagocytosis	MYO10	DOWN	Worse	0.0196874088123222	0.0648746995148904
Pathways in cancer	IL6	DOWN	Better	0.019677115674767	0.0648746995148904
VEGF signaling pathway	RAC1	UP	Better	0.0152617180977255	0.0654614189480952
Fc epsilon RI signaling pathway	MAPK8	DOWN	Worse	0.0200246622422139	0.065777213314614
MAPK signaling pathway	NFATC3	UP	Better	0.0155492298947039	0.0659496955886655
AMPK signaling pathway	FOXO1	UP	Better	0.0155518771684888	0.0659496955886655
Transcriptional misregulation in cancer	CD14	UP	Worse	0.0155661612901956	0.0659496955886655
Neurotrophin signaling pathway	JUN	UP	Better	0.015673428091815	0.0661342209727806
p53 signaling pathway	ZMAT3	DOWN	Worse	0.020225038753991	0.066225836677106
PI3K-Akt signaling pathway	CCND1	DOWN	Worse	0.0210296967133761	0.068644104366303
Natural killer cell mediated cytotoxicity	SH2D1B	DOWN	Worse	0.0211648060023389	0.0688685537004007
Rap1 signaling pathway	ACTB	DOWN	Better	0.0213434683236938	0.0690171966354959
HIF-1 signaling pathway	PFKL	DOWN	Worse	0.0213055699805154	0.0690171966354959
Tight junction	TJP1 ACTN4	UP	Better	0.0164411636832023	0.0690928255188824
cAMP signaling pathway	HCN4	DOWN	Better	0.0218144818519255	0.0703212178953374
RIG-I-like receptor signaling pathway	NFKB1	DOWN	Worse	0.0220453331496673	0.0708453740227698
PPAR signaling pathway	GK	UP	Better	0.0169899358002793	0.0711111022608464
cAMP signaling pathway	ATP1B4 FXYD1	UP	Worse	0.0170648888517697	0.0711379703941243
Notch signaling pathway	DTX2	UP	Worse	0.0171563336998238	0.0712330975216686
Ras signaling pathway	RALGDS*	UP	Worse	0.017420243977294	0.0720406902327936
T cell receptor signaling pathway	FOS	DOWN	Worse	0.0225886449999886	0.0723673256481116
Estrogen signaling pathway	KCNJ3	UP	Better	0.0176648179355027	0.072762226258142
Adipocytokine signaling pathway	NFKBIA	DOWN	Worse	0.0229003013839734	0.0731400394971211
Neurotrophin signaling pathway	BAX	DOWN	Worse	0.0234944196052097	0.0748073851233364
Proteoglycans in cancer	TP53	UP	Worse	0.0182898670245705	0.0750390591759057
Hippo signaling pathway	ITGB2	DOWN	Worse	0.0237927632627538	0.0755256521918607
TGF-beta signaling pathway	CDKN2B	UP	Better	0.0186943400503692	0.0760969606756204
Tight junction	IGSF5 MPDZ	UP	Better	0.0186835861983654	0.0760969606756204
MAPK signaling pathway	CDC25B	DOWN	Better	0.0241087759360701	0.0762954555537828
Cell cycle	SMC1B SMC3 STAG1 RAD21	DOWN	Worse	0.0242459780393053	0.0764964291939176
NF-kappa B signaling pathway	CARD11	UP	Worse	0.0190649643699126	0.0767032287440668
Focal adhesion	VCL ACTN4	UP	Worse	0.0189853060892846	0.0767032287440668
Tight junction	CLDN24 TJP1 TJP2	UP	Better	0.0190185931680436	0.0767032287440668
Neurotrophin signaling pathway	BAX	UP	Better	0.0191720816491001	0.0768363735589418
cGMP-PKG signaling pathway	CACNA1C	DOWN	Worse	0.0245734048297278	0.077294527918962
cGMP-PKG signaling pathway	ITPR1	UP	Worse	0.0195709237716127	0.0778337887928506
Insulin signaling pathway	EIF4E	UP	Better	0.0195459741986393	0.0778337887928506
NOD-like receptor signaling pathway	CASP8	DOWN	Better	0.0248236073297953	0.0778456326535574
NF-kappa B signaling pathway	PLAU	UP	Worse	0.019747435993007	0.0782360250409972
Hepatitis C	EIF3E	UP	Worse	0.0202612489366102	0.0799664501756706
NOD-like receptor signaling pathway	MAPK1	UP	Worse	0.020339920534013	0.0799728693723693
Ras signaling pathway	RAP1A	DOWN	Worse	0.0256943911206136	0.080333668624087
cGMP-PKG signaling pathway	CNGB1	UP	Better	0.0205449058262982	0.0804740084818775
cAMP signaling pathway	PLN	DOWN	Worse	0.025988997974953	0.0807292088125026
p53 signaling pathway	CDK2 CCNE1	DOWN	Better	0.0259475394409215	0.0807292088125026
Pathways in cancer	BCL2L1	DOWN	Worse	0.0260542244240736	0.0807292088125026
cGMP-PKG signaling pathway	PDE2A	UP	Better	0.0208596185736156	0.0813995642083196
Choline metabolism in cancer	CHKA	UP	Worse	0.0211430657965348	0.082196637815742
Hippo signaling pathway	SMAD7	UP	Better	0.0212781792704055	0.0824132465771677
Ras signaling pathway	RAP1A	UP	Better	0.0217094673958601	0.0835253355656848
Rap1 signaling pathway	ITGA2B	UP	Worse	0.0218067109232183	0.0835253355656848
Jak-STAT signaling pathway	SPRY1	UP	Better	0.0217356096400054	0.0835253355656848
Adrenergic signaling in cardiomyocytes	SLC9A1	UP	Worse	0.0219520149165863	0.0837727628066785
Progesterone-mediated oocyte maturation	MAPK14	DOWN	Worse	0.0271692595006254	0.0839336052430036
Pathways in cancer	CSF3R	DOWN	Worse	0.0274540439837916	0.0845617141103136
TGF-beta signaling pathway	ACVR2A*	UP	Better	0.0223287861512989	0.0846820851246371
Tight junction	TJP1 CGN	UP	Better	0.022353459849856	0.0846820851246371
ErbB signaling pathway	ERBB3 ERBB3	DOWN	Worse	0.027784561444173	0.0853265526007442
AMPK signaling pathway	SLC2A4	DOWN	Worse	0.0281713961548513	0.0862593191998102
cAMP signaling pathway	PAK1	UP	Worse	0.0229263449315359	0.08653653105067
Pathways in cancer	CXCL8	UP	Better	0.0231659173608298	0.0871239935526862
PPAR signaling pathway	CPT1C	DOWN	Worse	0.0289173040674796	0.0882828283001289
Glucagon signaling pathway	PCK1	UP	Better	0.0239233736939757	0.089647876874898
Platelet activation	MYL12B	UP	Better	0.024340878674999	0.0904916462430427
Chemokine signaling pathway	FOXO3	UP	Better	0.0242684951471966	0.0904916462430427
Gastric acid secretion	KCNQ1	UP	Worse	0.0244100779846358	0.0904916462430427
Sphingolipid signaling pathway	TP53 BCL2	DOWN	Better	0.0297663588163963	0.0906084470716111
Toll-like receptor signaling pathway	IFNA1	UP	Worse	0.0246616363742211	0.0907758104838353
Thyroid hormone signaling pathway	NOTCH1	UP	Better	0.0245950646837487	0.0907758104838353
Oxytocin signaling pathway	CACNG3	UP	Worse	0.0248040583964091	0.0909774297366524
Focal adhesion	ZYX ACTB	UP	Worse	0.025127062843242	0.0915154078290707
Tight junction	TJP1 SHROOM1	UP	Better	0.0250473416826588	0.0915154078290707
Vascular smooth muscle contraction	ITPR1*	UP	Worse	0.0253681061294266	0.0920702593088981
ErbB signaling pathway	JUN	UP	Better	0.0255972119072981	0.0920786014655134
cGMP-PKG signaling pathway	CREB3	UP	Better	0.0256365277683366	0.0920786014655134
Pathways in cancer	BMP2	UP	Worse	0.0255660570203862	0.0920786014655134
ErbB signaling pathway	CBLC	UP	Better	0.0259761889582739	0.0925486585536622
Natural killer cell mediated cytotoxicity	PRKCA	UP	Worse	0.0258993085444473	0.0925486585536622
Proteoglycans in cancer	ITGA2*	UP	Better	0.0260348827530533	0.0925486585536622
Vascular smooth muscle contraction	ACTA2	DOWN	Worse	0.030586141040831	0.0928316210537503
Sphingolipid signaling pathway	NFKB1	DOWN	Worse	0.0307292036241041	0.0929939165067641
Ras signaling pathway	BCL2L1	DOWN	Worse	0.0309639120498305	0.0933893100396535
Toll-like receptor signaling pathway	IL6	DOWN	Better	0.0310397995796536	0.0933893100396535
Tight junction	TJP1 YBX3 CDK4	DOWN	Worse	0.0314851243318653	0.094455372995596
NOD-like receptor signaling pathway	MAPK8	DOWN	Better	0.031729654173456	0.0946418995173773
Pathways in cancer	E2F1*	DOWN	Better	0.031658726573577	0.0946418995173773
Thyroid hormone signaling pathway	THRB	UP	Better	0.0267706366773834	0.0947536258559931
Neurotrophin signaling pathway	FOXO3	UP	Better	0.0268377321788651	0.0947536258559931
VEGF signaling pathway	CASP9	DOWN	Better	0.0321758650890043	0.0954244227496755
Proteoglycans in cancer	PTK2	DOWN	Worse	0.0321579839379776	0.0954244227496755
Ras signaling pathway	RAB5A	DOWN	Better	0.0327076058927218	0.0961770394239242
FoxO signaling pathway	IL7R	DOWN	Worse	0.0326822037774632	0.0961770394239242
Leukocyte transendothelial migration	RAC1*	DOWN	Worse	0.032636733917613	0.0961770394239242
Focal adhesion	VCL TLN1	UP	Worse	0.0275969009607412	0.0971036718550826
PPAR signaling pathway	HMGCS2	UP	Better	0.0277431031301606	0.0972883143550902
PPAR signaling pathway	APOA5	DOWN	Worse	0.0332896097020617	0.09761190641452
mTOR signaling pathway	RPS6	UP	Worse	0.028212694162154	0.0977213118457815
Tight junction	TJP1 EPB41	UP	Better	0.0279639284340766	0.0977213118457815
Leukocyte transendothelial migration	MAPK14	UP	Worse	0.0282800418446854	0.0977213118457815
Adipocytokine signaling pathway	C00195	UP	Worse	0.0283301692442706	0.0977213118457815
PPAR signaling pathway	LPL	UP	Better	0.0283372975583625	0.0977213118457815
Choline metabolism in cancer	PLA2G4B	DOWN	Worse	0.0342077208660663	0.100021448616836
MAPK signaling pathway	STMN1	UP	Worse	0.0293819793736041	0.10098839268146
PPAR signaling pathway	ANGPTL4	DOWN	Worse	0.0349570597227152	0.101925359528591
p53 signaling pathway	CASP3	DOWN	Better	0.0356385297699033	0.10362127143182
Oocyte meiosis	CPEB2*	DOWN	Better	0.0357594538560986	0.103682438834163
Hippo signaling pathway	CCND1	DOWN	Worse	0.0360228435294698	0.104155185469609
p53 signaling pathway	FAS	DOWN	Worse	0.0363908911087085	0.104927069363443
cGMP-PKG signaling pathway	SLC8A2	DOWN	Worse	0.0366874372694891	0.104935846779505
AMPK signaling pathway	FASN	DOWN	Better	0.0366639338171487	0.104935846779505
AMPK signaling pathway	PCK1	DOWN	Worse	0.0366972180934109	0.104935846779505
Proteoglycans in cancer	CASP3	UP	Worse	0.0306345269260312	0.104946003132741
ErbB signaling pathway	CAMK2A	UP	Better	0.0313261276672623	0.105576080905934
Jak-STAT signaling pathway	SPRED1	UP	Better	0.0313270066657301	0.105576080905934
mTOR signaling pathway	ULK3	UP	Worse	0.0312402551358036	0.105576080905934
Leukocyte transendothelial migration	CDC42	UP	Better	0.031052111709398	0.105576080905934
Vascular smooth muscle contraction	KCNMB2*	UP	Better	0.0311807031276127	0.105576080905934
p53 signaling pathway	RRM2B	DOWN	Worse	0.0378958640949102	0.108065678380541
Rap1 signaling pathway	C00076*	UP	Worse	0.0325204100140264	0.108967411002276
NF-kappa B signaling pathway	TNFSF13B*	UP	Worse	0.0325432537675392	0.108967411002276
Gastric acid secretion	ITPR1	UP	Better	0.0330736891379486	0.110387425482928
cAMP signaling pathway	FOS	UP	Worse	0.0334921159780994	0.111425693542523
NF-kappa B signaling pathway	XIAP	DOWN	Worse	0.0397308746953117	0.112988076530777
Calcium signaling pathway	MYLK4	UP	Better	0.0340719193940041	0.112992499459988
B cell receptor signaling pathway	NFKB1	UP	Worse	0.0343514691461717	0.113556767432249
cGMP-PKG signaling pathway	ATP2B1	DOWN	Worse	0.04010108310529	0.113729301265823
Oxytocin signaling pathway	PRKACA	UP	Worse	0.0347364018450678	0.114464714651366
Hepatitis C	STAT1 IRF9	DOWN	Better	0.0410467119542722	0.116093970050503
Rap1 signaling pathway	MAPK1	UP	Better	0.0356538708849689	0.116379616284898
ErbB signaling pathway	GSK3B	UP	Worse	0.0356212558891338	0.116379616284898
FoxO signaling pathway	KLF2	UP	Better	0.0354683274637648	0.116379616284898
Leukocyte transendothelial migration	RAC2	UP	Worse	0.0359661091528316	0.116765032774582
Pathways in cancer	CCND1***	UP	Better	0.0359969272522797	0.116765032774582
VEGF signaling pathway	HSPB1	UP	Better	0.0367820129160341	0.118203496615614
HIF-1 signaling pathway	TF	UP	Worse	0.0367106101354133	0.118203496615614
Oxytocin signaling pathway	RYR1	UP	Worse	0.036595847585175	0.118203496615614
MAPK signaling pathway	PLA2G4B	DOWN	Better	0.0420376944549866	0.118252376271751
HIF-1 signaling pathway	NOS2	DOWN	Worse	0.042011769321751	0.118252376271751
Toll-like receptor signaling pathway	CXCL10	DOWN	Better	0.0423712592257472	0.118868559665745
mTOR signaling pathway	EIF4B	UP	Worse	0.0372535650458925	0.119174614237201
Adipocytokine signaling pathway	IRS1	UP	Worse	0.0373138243035553	0.119174614237201
Tight junction	OCLN OCLN	DOWN	Worse	0.0428349719863095	0.119217165954038
Tight junction	OCLN TJP2	DOWN	Worse	0.0428349719863095	0.119217165954038
Choline metabolism in cancer	PLD1	DOWN	Worse	0.04284007986595	0.119217165954038
Tight junction	IGSF5 TJP1 MLLT4	DOWN	Worse	0.0430758222851347	0.119552683240561
AMPK signaling pathway	ACACB	UP	Worse	0.0377144555532898	0.120084677497898
Ras signaling pathway	KSR2	UP	Better	0.0378434459879634	0.120126901943443
Gap junction	GJA1 TJP1	UP	Better	0.0387133448780743	0.122513573120247
Sphingolipid signaling pathway	NFKB1	UP	Better	0.0392547942175783	0.123640576231452
PPAR signaling pathway	CPT1C	UP	Better	0.0393076976458374	0.123640576231452
Pathways in cancer	GLI1	DOWN	Better	0.0452067590470236	0.125132309042161
NF-kappa B signaling pathway	IKBKG CHUK IKBKB	UP	Worse	0.0403728771362039	0.125846986388527
Chemokine signaling pathway	CRK PTK2B	UP	Worse	0.04013590058938	0.125846986388527
Choline metabolism in cancer	PLD1	UP	Better	0.040290806802733	0.125846986388527
HIF-1 signaling pathway	NPPA	UP	Worse	0.0408853917233996	0.127062983858948
HIF-1 signaling pathway	BCL2	UP	Better	0.0410269507282662	0.127122313002807
Insulin signaling pathway	BAD	UP	Worse	0.0413630734919446	0.127508863283295
Melanogenesis	TYRP1	UP	Better	0.0413973862490082	0.127508863283295
PI3K-Akt signaling pathway	G6PC	UP	Better	0.0421642748598192	0.127599175814847
AMPK signaling pathway	ULK1	UP	Worse	0.0421069638330379	0.127599175814847
Fc gamma R-mediated phagocytosis	MYO10	UP	Worse	0.0418512916931254	0.127599175814847
PPAR signaling pathway	PCK1	UP	Better	0.0421010924772145	0.127599175814847
Oxytocin signaling pathway	KCNJ3	UP	Worse	0.041609173731768	0.127599175814847
Adrenergic signaling in cardiomyocytes	ACTC1 TPM1	UP	Worse	0.0421239931871016	0.127599175814847
Adrenergic signaling in cardiomyocytes	SCN1B	UP	Better	0.0423271014726898	0.127719567815849
Transcriptional misregulation in cancer	FCGR1A	UP	Worse	0.0440606450430432	0.132565071172982
PI3K-Akt signaling pathway	MYC	DOWN	Better	0.0480405486989629	0.132622578589158
Oxytocin signaling pathway	PTGS2*	UP	Worse	0.0442301760688514	0.132690528206554
Sphingolipid signaling pathway	SMPD2	UP	Worse	0.0444167881161588	0.132866357534792
Gastric acid secretion	CAMK2A	DOWN	Worse	0.048872725998198	0.134562041342519
p53 signaling pathway	IGFBP3	DOWN	Worse	0.0491445948820899	0.134952617692088
HIF-1 signaling pathway	CDKN1A	UP	Better	0.0453276394142234	0.135201407218287
Insulin signaling pathway	ELK1	DOWN	Worse	0.0494928707958817	0.135550395477903
VEGF signaling pathway	BAD	DOWN	Better	0.0501963045466187	0.137115168735237
Adherens junction	CTNND1**	UP	Better	0.0462474305481495	0.137549664495642
FoxO signaling pathway	FASLG	UP	Worse	0.0464227155398593	0.137676510658211
p53 signaling pathway	CD82	UP	Worse	0.0467019303250535	0.13810998198691
Ras signaling pathway	TIAM1*	DOWN	Worse	0.0517427701767317	0.140362180683687
TGF-beta signaling pathway	RPS6KB1	DOWN	Worse	0.0517384330836363	0.140362180683687
Proteoglycans in cancer	AKT3*	DOWN	Worse	0.0517906697513026	0.140362180683687
Proteoglycans in cancer	CDKN1A	UP	Better	0.0477194739971711	0.140718221616658
NF-kappa B signaling pathway	BCL2A1*	UP	Worse	0.0482023788090703	0.14173957281534
GnRH signaling pathway	MAPK14	UP	Worse	0.0486192863746989	0.142167391410016
Proteoglycans in cancer	PXN	UP	Worse	0.0486217957134448	0.142167391410016
Pathways in cancer	CSF3R*	DOWN	Better	0.0526210210085016	0.142241197413606
Fc gamma R-mediated phagocytosis	ARF6*	DOWN	Worse	0.0530540946366261	0.143039351254073
Tight junction	ACTB MYL12B	UP	Better	0.0490636734575609	0.143056441148731
HIF-1 signaling pathway	HMOX1	UP	Better	0.0496957097880875	0.143962997726843
Fc gamma R-mediated phagocytosis	CFL1	UP	Worse	0.0497906706974341	0.143962997726843
Fc gamma R-mediated phagocytosis	PLA2G6	UP	Worse	0.0496150070325166	0.143962997726843
Thyroid hormone signaling pathway	MYC	UP	Better	0.050043522546277	0.144292156675099
Ras signaling pathway	RIN1*	DOWN	Better	0.0541375783944038	0.145582399931065
Insulin signaling pathway	C05981	UP	Worse	0.0509665196801721	0.146546391767365
AMPK signaling pathway	HMGCR	DOWN	Worse	0.0549372194375035	0.147350991669583
FoxO signaling pathway	PCK1	DOWN	Worse	0.0551459203523388	0.147529549808576
Fc gamma R-mediated phagocytosis	C04637 GSN	DOWN	Worse	0.0555790674914272	0.148306097830595
Rap1 signaling pathway	PRKCI PARD6A PARD3	UP	Worse	0.0518461444973464	0.148663806597363
Toll-like receptor signaling pathway	CD86	UP	Worse	0.0522101485275592	0.14888498398793
Neurotrophin signaling pathway	ATF4*	UP	Worse	0.0521117417609417	0.14888498398793
Wnt signaling pathway	MMP7	UP	Worse	0.0525597235895539	0.149062822639226
HIF-1 signaling pathway	EPO	UP	Worse	0.0525176396717127	0.149062822639226
B cell receptor signaling pathway	FOS	UP	Better	0.0529740421965327	0.149828489918259
Adrenergic signaling in cardiomyocytes	ATP2A2 PLN	UP	Better	0.0531907946534741	0.150032730571484
p53 signaling pathway	PIDD1	DOWN	Worse	0.0568062524292066	0.150420637809991
p53 signaling pathway	BAI1	DOWN	Worse	0.0568062524292066	0.150420637809991
Adrenergic signaling in cardiomyocytes	KCNE1	DOWN	Worse	0.05678055209165	0.150420637809991
Toll-like receptor signaling pathway	TNF	DOWN	Better	0.0569527828149314	0.150424907282185
Tight junction	OCLN TJP3 TJP1	DOWN	Better	0.0576893164871565	0.151983529222509
Adrenergic signaling in cardiomyocytes	MAPK14	UP	Worse	0.0540422157069523	0.152021192151264
p53 signaling pathway	IGF1	DOWN	Worse	0.0580675953722656	0.152389000745924
Thyroid hormone signaling pathway	ESR1	DOWN	Worse	0.0581368442152079	0.152389000745924
Ras signaling pathway	ETS1	DOWN	Worse	0.0588954909355083	0.153988714335158
Wnt signaling pathway	PPARD	UP	Worse	0.0549630996138378	0.154193776754496
PPAR signaling pathway	APOC3	UP	Worse	0.0551713328035798	0.154360764016485
Toll-like receptor signaling pathway	CXCL11	DOWN	Better	0.0593017978571193	0.154661472803241
HIF-1 signaling pathway	TF	DOWN	Better	0.0598091339535155	0.155593686826439
Proteoglycans in cancer	IL12B	DOWN	Worse	0.0601857776593833	0.1561820930261
Jak-STAT signaling pathway	BCL2L1	UP	Better	0.0561189361391212	0.156589934710774
Hepatitis C	NFKB1	UP	Better	0.056479593476643	0.15717377487602
NF-kappa B signaling pathway	VCAM1	DOWN	Worse	0.061000203497235	0.157900776134987
Oxytocin signaling pathway	C00219	UP	Worse	0.0574258111424277	0.159379657662674
TNF signaling pathway	AKT3	UP	Worse	0.0581163097852758	0.160459161849122
TNF signaling pathway	NFKB1*	UP	Worse	0.058123935313362	0.160459161849122
NF-kappa B signaling pathway	BCL2L1	DOWN	Worse	0.0624133794623054	0.161127771723871
Proteoglycans in cancer	TNF	DOWN	Better	0.0625573140700579	0.161127771723871
Sphingolipid signaling pathway	SMPD2	DOWN	Better	0.0628814450585597	0.161561732600953
Thyroid hormone signaling pathway	CASP9	DOWN	Better	0.0631373110007463	0.161818589675987
Tight junction	ACTB TJP3	DOWN	Better	0.0636668341631494	0.162773827244702
NF-kappa B signaling pathway	ICAM1	UP	Worse	0.0591419916417107	0.162836571151448
Chemokine signaling pathway	PAK1	UP	Worse	0.0596133154401522	0.162838477439153
Estrogen signaling pathway	ITPR1	UP	Better	0.0595990291034454	0.162838477439153
Thyroid hormone signaling pathway	MYH6	UP	Worse	0.0593190867764853	0.162838477439153
MAPK signaling pathway	PLA2G4B	UP	Worse	0.0599033085702391	0.163201139884273
Tight junction	AKT3	DOWN	Better	0.0641573178792095	0.163624805795134
Proteoglycans in cancer	MAPK1***	DOWN	Worse	0.0644309793127814	0.163919991486929
PI3K-Akt signaling pathway	RPS6	DOWN	Worse	0.0651860715779646	0.165435555740654
Leukocyte transendothelial migration	BCAR1	UP	Worse	0.0611557699956539	0.166177197003897
Jak-STAT signaling pathway	SPRED1	DOWN	Worse	0.0662728809127372	0.166380275082428
TNF signaling pathway	BAG4	DOWN	Better	0.0665175802614523	0.166380275082428
HIF-1 signaling pathway	PDK1	DOWN	Worse	0.0665200521765006	0.166380275082428
Platelet activation	PLCG2 LCP2 BTK	DOWN	Worse	0.0663959860898581	0.166380275082428
Neurotrophin signaling pathway	NFKB1*	DOWN	Worse	0.0661832230396753	0.166380275082428
Pathways in cancer	CSF1R	DOWN	Worse	0.0658976190499825	0.166380275082428
NF-kappa B signaling pathway	PLCG1	DOWN	Better	0.066782599157819	0.166635427706289
p53 signaling pathway	SIAH1	DOWN	Worse	0.0673070578143207	0.167541309379532
mTOR signaling pathway	VEGFA	UP	Worse	0.0623765034410699	0.167737851222359
Gap junction	GJA1 GJA1	UP	Better	0.0623510838679822	0.167737851222359
Gap junction	GJA1 GJA1*	UP	Better	0.0623510838679822	0.167737851222359
Pathways in cancer	MAPK8	UP	Better	0.0621673895890033	0.167737851222359
Proteoglycans in cancer	HOXD10	DOWN	Worse	0.0676899885250324	0.168091406911444
Focal adhesion	VASP ACTB	UP	Worse	0.0626902487493066	0.168145938505892
Insulin signaling pathway	G6PC	UP	Better	0.0629363261800675	0.168370893234304
Oxytocin signaling pathway	JUN	DOWN	Worse	0.0680357929734066	0.168546904788535
Sphingolipid signaling pathway	C00533	UP	Better	0.0636100588378007	0.169735838235571
PI3K-Akt signaling pathway	EIF4E	UP	Better	0.0644593093840751	0.171560931129923
Rap1 signaling pathway	RAC1	UP	Worse	0.0646911917099644	0.171737741675046
p53 signaling pathway	RFWD2	UP	Worse	0.0652570176985969	0.172797919314142
PI3K-Akt signaling pathway	CDKN1B	DOWN	Worse	0.06997849273501	0.17294684633081
Proteoglycans in cancer	PPP1R12A	UP	Better	0.0655885415647255	0.173233857873244
Insulin signaling pathway	C05981	DOWN	Worse	0.0702681793667365	0.173250285469531
Pathways in cancer	MYC*	DOWN	Worse	0.0708481606648718	0.174266328839187
Ras signaling pathway	BRAP*	DOWN	Worse	0.0710724395283487	0.1744047097646
NF-kappa B signaling pathway	CXCL8	DOWN	Worse	0.0715764708195161	0.175227303562872
Tight junction	IGSF5 MPDZ	DOWN	Worse	0.071818342829314	0.175405740839595
Adipocytokine signaling pathway	PTPN11	UP	Worse	0.0665857620006176	0.175421372986399
AMPK signaling pathway	EIF4EBP1	DOWN	Better	0.0722114805169093	0.17555140001903
Transcriptional misregulation in cancer	FCGR1A	DOWN	Better	0.0722162310290231	0.17555140001903
Ras signaling pathway	PLD1	UP	Better	0.0673928004587894	0.176654753577676
Oxytocin signaling pathway	C00942*	UP	Worse	0.0673942990527548	0.176654753577676
Oxytocin signaling pathway	CDKN1A	UP	Worse	0.0676539723039541	0.176888723555427
ErbB signaling pathway	CAMK2A	DOWN	Worse	0.0733647768423612	0.177926725145726
Neurotrophin signaling pathway	FOXO3	DOWN	Worse	0.0736932366689257	0.178306712499638
Vascular smooth muscle contraction	ACTA2 MYL9 MYH11	UP	Better	0.0685262516833709	0.17871921921442
PPAR signaling pathway	PDPK1	UP	Better	0.0690118096975608	0.179534482371098
Pathways in cancer	CSF1R	UP	Worse	0.0710124821155274	0.184277391089793
Neurotrophin signaling pathway	GSK3B	DOWN	Worse	0.076494777319642	0.184654834552996
Apoptosis	NFKBIA	DOWN	Worse	0.0773086340764588	0.186186455153977
MAPK signaling pathway	MAPT	UP	Better	0.0723785176858709	0.186887814323219
Proteoglycans in cancer	FAS	UP	Worse	0.0722253305516529	0.186887814323219
Jak-STAT signaling pathway	AKT3	UP	Better	0.0725679370709703	0.186911957021507
Pathways in cancer	CCND1	DOWN	Worse	0.0787440206694008	0.18920438299731
TNF signaling pathway	JUN	DOWN	Worse	0.0794608891941304	0.189610121801166
p53 signaling pathway	MDM2*	DOWN	Worse	0.0793962010814334	0.189610121801166
NOD-like receptor signaling pathway	MAPK14	DOWN	Better	0.0791690790325872	0.189610121801166
ErbB signaling pathway	EIF4EBP1	DOWN	Better	0.0797402432828094	0.189840303962285
Apoptosis	BCL2L1	DOWN	Worse	0.0802788513520453	0.190685235019275
VEGF signaling pathway	NOS3	UP	Better	0.0750177325387218	0.191322865786716
cGMP-PKG signaling pathway	MAPK1	UP	Better	0.0749681334078685	0.191322865786716
Apoptosis	BIRC8	UP	Worse	0.074728189903822	0.191322865786716
Thyroid hormone signaling pathway	PLN	UP	Better	0.0749430135474256	0.191322865786716
PI3K-Akt signaling pathway	BCL2	DOWN	Worse	0.0809519823188286	0.191845108782977
cGMP-PKG signaling pathway	ATP2B1	UP	Better	0.0758752907144759	0.192082688577517
Estrogen signaling pathway	ESR1 C00951	UP	Worse	0.0760558622402308	0.192082688577517
Estrogen signaling pathway	ESR1 FOS	UP	Worse	0.0760558622402308	0.192082688577517
Estrogen signaling pathway	ESR1 C00951*	UP	Worse	0.0760558622402308	0.192082688577517
Natural killer cell mediated cytotoxicity	ITGAL ITGB2	UP	Worse	0.0766918888412893	0.192384122796653
T cell receptor signaling pathway	GRB2	UP	Worse	0.0767312397281449	0.192384122796653
Pathways in cancer	BCL2L1*	UP	Worse	0.0765784119278359	0.192384122796653
PI3K-Akt signaling pathway	BCL2L11	DOWN	Worse	0.0817188125273755	0.19322124693261
Ras signaling pathway	TIAM1*	UP	Worse	0.0774908311521425	0.193354525807509
PI3K-Akt signaling pathway	RBL2	UP	Better	0.0773288187562325	0.193354525807509
MAPK signaling pathway	MYC	UP	Worse	0.0777547241781856	0.193547730688146
Glucagon signaling pathway	CPT1C	UP	Better	0.077941241891065	0.193547868619439
cAMP signaling pathway	GLI1	UP	Worse	0.0782559827885073	0.193865656645515
Adipocytokine signaling pathway	SLC2A1	UP	Worse	0.0786120491681033	0.194284064372598
Wnt signaling pathway	FOSL1	DOWN	Better	0.083313677482946	0.19654453915295
Oxytocin signaling pathway	ELK1	UP	Worse	0.0800189238124738	0.197291313342869
Pathways in cancer	RAC1	UP	Worse	0.0802975883329436	0.197509233861601
ErbB signaling pathway	ERBB3 ERBB3	UP	Better	0.082028742041877	0.201290388272975
Thyroid hormone signaling pathway	BAD	UP	Worse	0.0824858474983206	0.201459552242957
Thyroid hormone signaling pathway	BMP4	UP	Better	0.0824237657065489	0.201459552242957
Pathways in cancer	BCL2L1**	DOWN	Worse	0.0857620962172506	0.201861804701828
Hippo signaling pathway	CTGF*	DOWN	Worse	0.0867233219344208	0.203662461918391
Jak-STAT signaling pathway	CCND1	DOWN	Worse	0.0878388912585527	0.20493374917847
NF-kappa B signaling pathway	GADD45B	DOWN	Worse	0.0875943652355462	0.20493374917847
Leukocyte transendothelial migration	PXN	DOWN	Better	0.0878569541275714	0.20493374917847
Fc epsilon RI signaling pathway	GAB2	UP	Better	0.0842885553734291	0.20537915605075
T cell receptor signaling pathway	CD40LG	UP	Worse	0.0850456777511188	0.205774856656553
Oxytocin signaling pathway	RCAN1	UP	Worse	0.0846588751562195	0.205774856656553
Proteoglycans in cancer	ACTB	UP	Worse	0.0849239986904827	0.205774856656553
Ras signaling pathway	RASSF5	DOWN	Better	0.0887673297014576	0.206428029111993
Hepatitis C	EGFR GRB2	DOWN	Better	0.0888953073343554	0.206428029111993
Ras signaling pathway	ABL1	DOWN	Better	0.0898192646842952	0.207183103871774
p53 signaling pathway	SESN3	DOWN	Worse	0.0897620157949954	0.207183103871774
Adherens junction	LEF1 CTNNB1	DOWN	Better	0.0895603147191637	0.207183103871774
Thyroid hormone signaling pathway	CTNNB1	UP	Better	0.0862994062615534	0.208322752789517
Pathways in cancer	KLK3	UP	Better	0.0867288428383526	0.208873640060812
cAMP signaling pathway	F2R	DOWN	Worse	0.0910987950303846	0.208983829402004
p53 signaling pathway	THBS1	DOWN	Worse	0.0912039255482734	0.208983829402004
p53 signaling pathway	RFWD2	DOWN	Worse	0.0910506626765301	0.208983829402004
Toll-like receptor signaling pathway	CASP8	UP	Worse	0.0880014352531063	0.211447893038714
Hippo signaling pathway	ID2	UP	Better	0.0887250760152718	0.21269429308049
Tight junction	ACTB MLLT4	DOWN	Worse	0.0931540339845394	0.212982130563771
PPAR signaling pathway	FABP3	UP	Worse	0.0891116657189303	0.213128822618087
Tight junction	TJP1 ACTB CTTN	UP	Better	0.0896281831639885	0.21387138879131
Vascular smooth muscle contraction	ACTA2 MYL9 MYH11	DOWN	Worse	0.0937654385883163	0.213908846713566
Ras signaling pathway	MLLT4*	DOWN	Worse	0.0940823227915515	0.214161076880768
Chemokine signaling pathway	PARD3 PRKCZ TIAM1	DOWN	Worse	0.0943182940501999	0.214228422809863
FoxO signaling pathway	S1PR1	UP	Better	0.0901398792951233	0.214599070431968
MAPK signaling pathway	MAP3K2	UP	Worse	0.0905090190369805	0.214984809520334
NOD-like receptor signaling pathway	CASP1 PYCARD	UP	Worse	0.0908015785286223	0.215187302540434
B cell receptor signaling pathway	GSK3B	UP	Better	0.0917720911270814	0.216991869225309
Wnt signaling pathway	JUN	DOWN	Worse	0.0969408715883601	0.219621003871444
Vascular smooth muscle contraction	ITPR1	DOWN	Worse	0.0973072654628987	0.219621003871444
Proteoglycans in cancer	CDKN1A	DOWN	Worse	0.0973272271491946	0.219621003871444
MAPK signaling pathway	ELK4	DOWN	Better	0.0978829267270778	0.220022762392207
Hippo signaling pathway	FGF1	DOWN	Worse	0.0981020084968215	0.220022762392207
Apoptosis	FADD TRADD	DOWN	Better	0.0981411743618418	0.220022762392207
mTOR signaling pathway	EIF4B	DOWN	Worse	0.0986527673935528	0.220549703899412
Cell cycle	ORC3 ORC5 ORC4 ORC2 ORC1 ORC6 MCM7 MCM6 MCM5 MCM4 MCM3 MCM2	DOWN	Better	0.0988270564095043	0.220549703899412
Proteoglycans in cancer	RHOA ARHGEF1	DOWN	Better	0.0990136435617784	0.220549703899412
B cell receptor signaling pathway	CD79A	UP	Worse	0.0941249890117277	0.221545892503795
B cell receptor signaling pathway	CD79B	UP	Worse	0.0941249890117277	0.221545892503795
Proteoglycans in cancer	SLC9A1	DOWN	Worse	0.0998770605208998	0.221996549937246
AMPK signaling pathway	G6PC	DOWN	Worse	0.100252058128317	0.222353923797422
Fc epsilon RI signaling pathway	PRKCA	DOWN	Worse	0.100518190469015	0.222468830931424
Thyroid hormone signaling pathway	MTOR	UP	Worse	0.0953466754242037	0.223913685724714
Ras signaling pathway	RAC1*	UP	Better	0.0955867358557824	0.223970726452149
MAPK signaling pathway	NLK	UP	Worse	0.096062127898719	0.224577677384843
Wnt signaling pathway	NFATC1	UP	Worse	0.0974405185688699	0.227288220841544
Notch signaling pathway	HES1	DOWN	Worse	0.103628813449232	0.228865336936814
Ras signaling pathway	RAPGEF5*	UP	Better	0.0984920431239915	0.229120217274203
cGMP-PKG signaling pathway	GTF2I	UP	Better	0.0986673768030528	0.229120217274203
Ras signaling pathway	RAB5A	UP	Worse	0.0997586057986566	0.230340781662401
RIG-I-like receptor signaling pathway	MAPK8	UP	Better	0.0999112889775908	0.230340781662401
T cell receptor signaling pathway	PAK4	UP	Better	0.100080628641371	0.230340781662401
Fc gamma R-mediated phagocytosis	C04637 GSN	UP	Worse	0.0999928606534635	0.230340781662401
Leukocyte transendothelial migration	MYL12B*	UP	Better	0.100521441648125	0.230843487678659
AMPK signaling pathway	PPARG	UP	Worse	0.101269478970699	0.232047945191138
RIG-I-like receptor signaling pathway	MAVS TRAF3 TRADD	UP	Worse	0.102598146275359	0.234574616374058
cAMP signaling pathway	GLI1	DOWN	Better	0.106543605109585	0.234803104254244
B cell receptor signaling pathway	GSK3B	DOWN	Worse	0.106787710196301	0.234842464372373
FoxO signaling pathway	CAT	UP	Better	0.103358516841507	0.235793715343922
TGF-beta signaling pathway	ACVR2A*	DOWN	Worse	0.107604929128636	0.23613935821464
Hippo signaling pathway	SERPINE1	UP	Worse	0.103903615522764	0.236215619017989
TNF signaling pathway	JUN*	UP	Better	0.104130545297725	0.236215619017989
Pathways in cancer	BCL2	UP	Better	0.104226159451097	0.236215619017989
Glucagon signaling pathway	PFKL	UP	Worse	0.106275021960763	0.240334363388392
Ras signaling pathway	RAF1*	UP	Worse	0.107020706969895	0.2409707024615
AMPK signaling pathway	MLYCD	UP	Better	0.107019309997513	0.2409707024615
Ras signaling pathway	MAPK8	UP	Better	0.107751321269312	0.241567756970942
PPAR signaling pathway	APOA5	UP	Better	0.107692916956483	0.241567756970942
Oxytocin signaling pathway	C00942*	DOWN	Worse	0.110414409900761	0.241793581175084
Leukocyte transendothelial migration	RAC2	DOWN	Worse	0.110926132893473	0.242402791459842
Estrogen signaling pathway	ITPR1	DOWN	Worse	0.111217472142496	0.242528857319139
PI3K-Akt signaling pathway	NOS3	DOWN	Worse	0.111928273916357	0.24317976451036
Proteoglycans in cancer	ACTB	DOWN	Worse	0.11198451583425	0.24317976451036
Proteoglycans in cancer	KDR**	DOWN	Worse	0.112245561972342	0.243237773125869
Rap1 signaling pathway	CDH1	UP	Worse	0.110559688703415	0.245071801369237
Wnt signaling pathway	SIAH1	UP	Worse	0.1102251175366	0.245071801369237
Hippo signaling pathway	FGF1	UP	Better	0.111577580586776	0.245071801369237
FoxO signaling pathway	RBL2	UP	Better	0.110340901970175	0.245071801369237
cGMP-PKG signaling pathway	KCNJ8	UP	Better	0.111344137334842	0.245071801369237
PI3K-Akt signaling pathway	C8orf44-SGK3	UP	Better	0.110237447430414	0.245071801369237
AMPK signaling pathway	PCK1	UP	Better	0.111534529678114	0.245071801369237
mTOR signaling pathway	EIF4E	UP	Better	0.111675300623939	0.245071801369237
PPAR signaling pathway	AQP7	UP	Better	0.111141179056909	0.245071801369237
Adrenergic signaling in cardiomyocytes	TNNI3 TPM1	UP	Worse	0.11031473901156	0.245071801369237
AMPK signaling pathway	PFKFB1	DOWN	Worse	0.114239907736094	0.247043800479304
FoxO signaling pathway	CDKN1B	UP	Better	0.114499744785119	0.248403854228591
Fc gamma R-mediated phagocytosis	NCF1	UP	Worse	0.114586818214667	0.248403854228591
Leukocyte transendothelial migration	ACTB CTNNA1 CTNNB1	UP	Worse	0.113993043181174	0.248403854228591
Glucagon signaling pathway	G6PC	UP	Better	0.11486883432536	0.248403854228591
Thyroid hormone signaling pathway	GATA4	UP	Worse	0.114831240594579	0.248403854228591
Pathways in cancer	CASP9	UP	Worse	0.114241575050423	0.248403854228591
Transcriptional misregulation in cancer	ITGAM	UP	Worse	0.114123748828189	0.248403854228591
Thyroid hormone signaling pathway	SLC9A1	UP	Worse	0.115229768180513	0.248666318859403
Pathways in cancer	FIGF**	UP	Better	0.115680217125311	0.249120467585214
Ras signaling pathway	RALBP1*	DOWN	Better	0.116430405836102	0.250216897014232
PPAR signaling pathway	MMP1	DOWN	Better	0.116229283069542	0.250216897014232
Progesterone-mediated oocyte maturation	PRKACA	DOWN	Worse	0.116421447743794	0.250216897014232
PI3K-Akt signaling pathway	CASP9	UP	Worse	0.117039682032794	0.251526273188488
FoxO signaling pathway	CCND1	UP	Better	0.117384475158251	0.251746043831124
Thyroid hormone signaling pathway	ACTB	UP	Worse	0.117744118061908	0.251996689790229
MAPK signaling pathway	ATF4*	DOWN	Better	0.117774816669026	0.252583181203406
Cell cycle	RB1*	DOWN	Worse	0.118165548940937	0.252898638764316
Adipocytokine signaling pathway	PCK1	UP	Better	0.118463607134464	0.253014864620521
ErbB signaling pathway	PRKCA	DOWN	Worse	0.118958912455342	0.25303145723083
NF-kappa B signaling pathway	TRAF1	DOWN	Worse	0.118611625793307	0.25303145723083
Proteoglycans in cancer	ITGA2*	DOWN	Worse	0.118885083062652	0.25303145723083
Neurotrophin signaling pathway	ZNF274	UP	Worse	0.119419929883456	0.254533649320385
Chemokine signaling pathway	GSK3A	UP	Worse	0.119780295774269	0.254778579946089
FoxO signaling pathway	SOD2	UP	Worse	0.120554619302336	0.255901216433179
Estrogen signaling pathway	ESR1 C00951	DOWN	Worse	0.121107936100038	0.256028589963013
Estrogen signaling pathway	ESR1 FOS	DOWN	Worse	0.121107936100038	0.256028589963013
Estrogen signaling pathway	ESR1 C00951*	DOWN	Worse	0.121107936100038	0.256028589963013
PPAR signaling pathway	MMP1	UP	Worse	0.121377043341276	0.256786065531006
Choline metabolism in cancer	PCYT1A	UP	Worse	0.121466241017075	0.256786065531006
PI3K-Akt signaling pathway	MYC	UP	Worse	0.121846487541017	0.257066370056049
TGF-beta signaling pathway	AMHR2	UP	Better	0.122165254512544	0.257216093679555
Glucagon signaling pathway	ACACA	DOWN	Better	0.122707729615166	0.258883380773461
NF-kappa B signaling pathway	TNFAIP3	DOWN	Worse	0.123309058421846	0.259487752019135
Choline metabolism in cancer	PCYT1A	DOWN	Worse	0.123494170999473	0.259487752019135
Proteoglycans in cancer	FLNA	UP	Better	0.123663189212312	0.259842895551376
NF-kappa B signaling pathway	IL1B*	UP	Worse	0.124169699682533	0.259855137642075
TNF signaling pathway	JUN	UP	Worse	0.124164672800806	0.259855137642075
MAPK signaling pathway	MAP4K2	UP	Worse	0.125047787521282	0.260119445785754
Thyroid hormone signaling pathway	WNT4	UP	Worse	0.124890647049059	0.260119445785754
Thyroid hormone signaling pathway	PFKP	UP	Better	0.125039499706348	0.260119445785754
Pathways in cancer	BCL2L1*	DOWN	Worse	0.124464264816637	0.2609977916761
Rap1 signaling pathway	C00076*	DOWN	Better	0.124730777557969	0.261029328841072
Wnt signaling pathway	MYC	DOWN	Worse	0.125441251596777	0.261429151732087
NOD-like receptor signaling pathway	MAPK1	DOWN	Better	0.125677405312439	0.261429151732087
T cell receptor signaling pathway	RHOA	DOWN	Worse	0.125327544195302	0.261429151732087
HIF-1 signaling pathway	ENO1	DOWN	Worse	0.126705448826256	0.263040511763308
AMPK signaling pathway	CCNA2	DOWN	Better	0.127638404902	0.263921642008519
p53 signaling pathway	PMAIP1	DOWN	Better	0.127633193048774	0.263921642008519
Oxytocin signaling pathway	C00942	UP	Worse	0.12725468502395	0.26418072610972
TNF signaling pathway	CASP3	DOWN	Better	0.128743094823072	0.26567660522137
Thyroid hormone signaling pathway	RCAN2	UP	Better	0.129042785774555	0.267358107053869
Fc gamma R-mediated phagocytosis	WAS	DOWN	Worse	0.130150217809934	0.268047472394268
Pathways in cancer	BCL2L1**	UP	Better	0.130568625711336	0.269980544797544
Oxytocin signaling pathway	TRPM2	UP	Worse	0.130948996124602	0.270228743493711
Apoptosis	FADD TRADD*	UP	Worse	0.131229700691911	0.270270693091673
ErbB signaling pathway	BAD	DOWN	Better	0.132585922310387	0.272523143283528
Choline metabolism in cancer	SLC44A3	UP	Better	0.132722095911631	0.272803040705491
Adherens junction	SNAI2	DOWN	Worse	0.133715470248822	0.274301695885924
Jak-STAT signaling pathway	AKT3	DOWN	Worse	0.133995090902379	0.274333144687711
Chemokine signaling pathway	PXN PTK2B	UP	Worse	0.135147977902542	0.277240318306006
Apoptosis	IRAK3 MYD88	DOWN	Better	0.13573936941966	0.277357215467731
MAPK signaling pathway	ELK4	UP	Worse	0.136771557712175	0.280017508688831
Platelet activation	ITPR1	DOWN	Worse	0.137421271075877	0.280242199168487
cAMP signaling pathway	RYR2	DOWN	Better	0.138016939363252	0.280905064821677
Leukocyte transendothelial migration	MAPK14	DOWN	Worse	0.138511236099902	0.281359418927002
Thyroid hormone signaling pathway	BMP4	DOWN	Worse	0.139730473000298	0.283281701121697
T cell receptor signaling pathway	NFKB1	UP	Worse	0.139883973778366	0.285264370887905
Thyroid hormone signaling pathway	ATP1B4	UP	Better	0.139718435918413	0.285264370887905
MAPK signaling pathway	MAP3K4	DOWN	Worse	0.14161659791294	0.286112804645179
HIF-1 signaling pathway	LDHA	DOWN	Worse	0.141678209621987	0.286112804645179
Platelet activation	C02198*	UP	Worse	0.140720765592972	0.286408146442167
HIF-1 signaling pathway	PFKFB3	UP	Better	0.141198272762803	0.286761909616971
Cell cycle	RB1	UP	Worse	0.141447107633805	0.286761909616971
Fc gamma R-mediated phagocytosis	CFL1	DOWN	Better	0.14236432089456	0.286940126385539
Focal adhesion	VASP ITGB1 ITGA11	UP	Worse	0.143143036157483	0.289634447429762
Ras signaling pathway	MLLT4	UP	Worse	0.144278223284705	0.289732419539682
VEGF signaling pathway	PXN	UP	Better	0.145605907449305	0.289732419539682
Jak-STAT signaling pathway	CCND1	UP	Better	0.145207770479981	0.289732419539682
NF-kappa B signaling pathway	CXCL2	UP	Worse	0.145084371799446	0.289732419539682
NF-kappa B signaling pathway	BCL2L1*	UP	Better	0.145703586704927	0.289732419539682
HIF-1 signaling pathway	PGK1	UP	Better	0.145392058877872	0.289732419539682
AMPK signaling pathway	ADIPOR1	UP	Worse	0.143827200990242	0.289732419539682
Oocyte meiosis	REC8*	UP	Better	0.145007037381061	0.289732419539682
Pathways in cancer	MMP1	UP	Worse	0.143925017786283	0.289732419539682
NF-kappa B signaling pathway	BIRC2	UP	Worse	0.14747741092301	0.292698953227694
Jak-STAT signaling pathway	PIM1	DOWN	Better	0.14585186123822	0.293101924580203
Neurotrophin signaling pathway	NFKB1	DOWN	Better	0.145986218697461	0.293101924580203
Hippo signaling pathway	SERPINE1	DOWN	Better	0.147120860199703	0.294241720399405
AMPK signaling pathway	ACACA	DOWN	Better	0.147023908942417	0.294241720399405
Adherens junction	RHOA	UP	Better	0.149173880566547	0.29550093135129
MAPK signaling pathway	MAP4K2	DOWN	Better	0.149099204580953	0.297093579101631
GnRH signaling pathway	PTK2B	DOWN	Better	0.14911922419263	0.297093579101631
Neurotrophin signaling pathway	RHOA	UP	Worse	0.151723353148565	0.299408442144887
Proteoglycans in cancer	KDR*	UP	Better	0.151507509185246	0.299408442144887
ErbB signaling pathway	CDKN1B	UP	Worse	0.153198333594574	0.30060466969975
Apoptosis	NFKBIA	UP	Better	0.152676638183615	0.30060466969975
Gap junction	GJA1 GJA1**	UP	Better	0.153006989486334	0.30060466969975
Pathways in cancer	CSF3R	UP	Worse	0.15356416674751	0.300753971856444
Adherens junction	PARD3	DOWN	Worse	0.152700862709267	0.303050408023442
Platelet activation	ORAI1	DOWN	Better	0.152524834582373	0.303050408023442
Oxytocin signaling pathway	KCNJ2	DOWN	Better	0.15298498439719	0.303050408023442
NOD-like receptor signaling pathway	NFKB1	DOWN	Worse	0.153625139884845	0.303482298739657
Pathways in cancer	E2F1	DOWN	Better	0.153787754467302	0.303482298739657
Progesterone-mediated oocyte maturation	ANAPC10	UP	Worse	0.155379838210553	0.303736858874867
Ras signaling pathway	STK4 STK4	DOWN	Better	0.154328811223654	0.303972117742226
HIF-1 signaling pathway	ALDOA	DOWN	Worse	0.154848681825025	0.304418431315105
Ras signaling pathway	KSR2	DOWN	Worse	0.155471190220318	0.305064452644026
Insulin signaling pathway	C00031	UP	Worse	0.156936453076587	0.306203079499056
Proteoglycans in cancer	PLAU	DOWN	Worse	0.156721626681486	0.306937827349779
NF-kappa B signaling pathway	BCL2L1**	UP	Better	0.157665525826357	0.307048434911367
Adrenergic signaling in cardiomyocytes	ATP1B4	DOWN	Worse	0.157129125540304	0.307156369700256
FoxO signaling pathway	CDKN1A	DOWN	Worse	0.157499689847308	0.307302026431402
NF-kappa B signaling pathway	CCL19	DOWN	Better	0.158429603804485	0.308536451686783
p53 signaling pathway	DDB2	UP	Better	0.159739558640724	0.310504984773541
Hippo signaling pathway	CTGF*	UP	Better	0.160623162814816	0.311405950050193
cGMP-PKG signaling pathway	C00575	UP	Better	0.160803072472932	0.311405950050193
cAMP signaling pathway	PTCH1	UP	Worse	0.161308708653722	0.311803425665853
Platelet activation	P2RX1	UP	Worse	0.16507912568878	0.318498387481326
Fc gamma R-mediated phagocytosis	ARPC5	UP	Worse	0.165784516178021	0.31926591427233
GnRH signaling pathway	ELK1	DOWN	Better	0.164653439161562	0.3200566851118
HIF-1 signaling pathway	EDN1	UP	Better	0.167188146014923	0.320778734867818
Estrogen signaling pathway	CREB3*	UP	Better	0.167083505171299	0.320778734867818
Apoptosis	IRAK3 MYD88	UP	Worse	0.168430268262316	0.321971673031831
Vascular smooth muscle contraction	ACTA2	UP	Better	0.168428542436628	0.321971673031831
MAPK signaling pathway	JUN	DOWN	Better	0.16663089111447	0.323295074723027
Jak-STAT signaling pathway	BCL2L1	DOWN	Worse	0.167332533033483	0.32344724262338
Gap junction	C00681	DOWN	Better	0.16724008811038	0.32344724262338
ErbB signaling pathway	MYC	DOWN	Worse	0.168390829602285	0.323684594679947
PI3K-Akt signaling pathway	ITGA11 ITGB1 PTK2	DOWN	Worse	0.16837735437007	0.323684594679947
Adherens junction	SNAI1	DOWN	Better	0.168177730440444	0.323684594679947
Adherens junction	IQGAP1**	DOWN	Worse	0.169942413275121	0.326063262439141
HIF-1 signaling pathway	NOS3	UP	Better	0.170983434515895	0.326251479829961
Estrogen signaling pathway	CREB3	UP	Worse	0.171421666097811	0.326487503503721
TNF signaling pathway	MAPK14*	UP	Worse	0.172454026409674	0.327852160097513
cGMP-PKG signaling pathway	SLC8A2	UP	Better	0.174172006628092	0.329531627068204
Platelet activation	C00427	UP	Better	0.174289848998501	0.329531627068204
Platelet activation	C05956	UP	Better	0.174289848998501	0.329531627068204
Pathways in cancer	PTCH1*	UP	Worse	0.174868855161574	0.330025221195844
HIF-1 signaling pathway	SLC2A1	DOWN	Worse	0.17334852144019	0.331984806743389
Adherens junction	ACTB	UP	Worse	0.176678026623645	0.332261495709455
PPAR signaling pathway	ACSL1	UP	Better	0.176693974596935	0.332261495709455
PI3K-Akt signaling pathway	PRKCA	DOWN	Worse	0.174242093949415	0.332429244561006
Leukocyte transendothelial migration	ACTB CTNNA1 CTNNB1	DOWN	Worse	0.174167893759167	0.332429244561006
Chemokine signaling pathway	STAT1	DOWN	Better	0.174541366363919	0.332429244561006
Notch signaling pathway	HES1	UP	Better	0.179447869626911	0.334528883566484
TGF-beta signaling pathway	ROCK1	UP	Better	0.17921261763385	0.334528883566484
FoxO signaling pathway	CDKN2D	UP	Worse	0.17951116391766	0.334528883566484
Apoptosis	BAX	UP	Worse	0.178334359499159	0.334528883566484
Focal adhesion	BIRC2	UP	Worse	0.178771463181778	0.334528883566484
PI3K-Akt signaling pathway	CDKN1B	UP	Better	0.180287456695695	0.335373440950056
AMPK signaling pathway	PFKL	UP	Better	0.18126817421978	0.336594570375906
Pathways in cancer	SMAD2 SMAD4	DOWN	Worse	0.177055791466599	0.336600570590347
HIF-1 signaling pathway	FLT1	UP	Better	0.181851748299063	0.337075204882907
PPAR signaling pathway	SORBS1	UP	Better	0.183494932313284	0.339514687595702
HIF-1 signaling pathway	RPS6	DOWN	Worse	0.179697419938179	0.340998029060018
Ras signaling pathway	PAK4	DOWN	Worse	0.181283814681711	0.342673475614619
NF-kappa B signaling pathway	NFKBIA*	DOWN	Worse	0.181570724073257	0.342673475614619
Thyroid hormone signaling pathway	PFKFB2	DOWN	Worse	0.181057033560727	0.342673475614619
Leukocyte transendothelial migration	ACTB	DOWN	Better	0.183078999028182	0.344268117737777
Pathways in cancer	CDK4	DOWN	Worse	0.182992782319575	0.344268117737777
Glucagon signaling pathway	ACACA	UP	Worse	0.186646295202028	0.344731057686308
Jak-STAT signaling pathway	PIM1	UP	Worse	0.188551115615743	0.347313742807627
FoxO signaling pathway	RAG1	UP	Better	0.189756553074362	0.347313742807627
Calcium signaling pathway	C01330*	UP	Better	0.189128200380267	0.347313742807627
Calcium signaling pathway	C01330	UP	Better	0.189128200380267	0.347313742807627
GnRH signaling pathway	CAMK2A	UP	Worse	0.189821633185057	0.347313742807627
Neurotrophin signaling pathway	NFKB1	UP	Worse	0.190052221497815	0.347313742807627
Notch signaling pathway	PTCRA	UP	Worse	0.191215596015267	0.348825639128026
Hepatitis C	TRAF6 RIPK1	UP	Better	0.191712923333543	0.349119323544242
FoxO signaling pathway	KLF2	DOWN	Worse	0.186347438082186	0.349780543814302
AMPK signaling pathway	LEPR	UP	Worse	0.192959107789091	0.350773299273339
Fc gamma R-mediated phagocytosis	RPS6KB1	DOWN	Worse	0.187607824337433	0.351490186567196
Chemokine signaling pathway	FOXO3	DOWN	Worse	0.187935504378414	0.351490186567196
NF-kappa B signaling pathway	BIRC2	DOWN	Worse	0.188843731900674	0.352096726492237
Thyroid hormone signaling pathway	STAT1	DOWN	Worse	0.188938224138898	0.352096726492237
AMPK signaling pathway	ACACA*	DOWN	Better	0.190683846596636	0.354078412821661
GnRH signaling pathway	ATF4	DOWN	Better	0.190490806503259	0.354078412821661
Insulin signaling pathway	BAD	DOWN	Better	0.191708491434024	0.355099717522838
Estrogen signaling pathway	CREB3*	DOWN	Worse	0.191918055424193	0.355099717522838
ErbB signaling pathway	STAT5A*	UP	Better	0.195860591253538	0.355425338673378
Ras signaling pathway	MLLT4*	UP	Better	0.196559967995824	0.355520952550161
Adherens junction	SNAI1	UP	Worse	0.196598291679954	0.355520952550161
Platelet activation	ORAI1	UP	Worse	0.197776558305377	0.357029682645185
p53 signaling pathway	RPRM	UP	Worse	0.19856340243511	0.357827798138272
Choline metabolism in cancer	EIF4EBP1	DOWN	Better	0.193742068392287	0.357836774005683
FoxO signaling pathway	CCNG2	UP	Better	0.198963999553133	0.357928304222101
HIF-1 signaling pathway	EPO	DOWN	Better	0.194338252346389	0.358300365782508
Natural killer cell mediated cytotoxicity	BID	DOWN	Better	0.194849622067955	0.358606219337831
cGMP-PKG signaling pathway	C00144	UP	Worse	0.201756309191373	0.361074222311458
Adherens junction	CDH1 CTNNB1	UP	Better	0.201190557965938	0.361074222311458
Oxytocin signaling pathway	PRKAG2	UP	Worse	0.201615254469513	0.361074222311458
Hippo signaling pathway	BIRC2	UP	Worse	0.203765693402823	0.363600726653149
PPAR signaling pathway	ACOX1	UP	Better	0.203868615522286	0.363600726653149
PPAR signaling pathway	ACAA1	UP	Better	0.205380032402464	0.365668050829772
Leukocyte transendothelial migration	CDH5	UP	Better	0.205977595432635	0.366104013799787
Proteoglycans in cancer	KDR**	UP	Worse	0.208390494173072	0.369759543507091
cGMP-PKG signaling pathway	C00575	DOWN	Worse	0.201692220231754	0.370542521416922
PPAR signaling pathway	ADIPOQ	UP	Worse	0.209246334119031	0.370644530401969
PPAR signaling pathway	ME1	UP	Worse	0.209608213317863	0.370653024572303
Neurotrophin signaling pathway	SH2B2	UP	Worse	0.210316300068175	0.371272652161165
Proteoglycans in cancer	VEGFA*	DOWN	Worse	0.202545392188801	0.37145250369607
Ras signaling pathway	PAK4	UP	Worse	0.211650605034191	0.371576242346074
Apoptosis	CASP6	UP	Worse	0.212278142303682	0.371576242346074
Leukocyte transendothelial migration	MMP2	UP	Worse	0.212159173568234	0.371576242346074
Insulin signaling pathway	ELK1	UP	Worse	0.211074974556643	0.371576242346074
Proteoglycans in cancer	CCND1	UP	Better	0.211580991566719	0.371576242346074
Neurotrophin signaling pathway	GSK3B	UP	Better	0.212650703029331	0.371601733576508
Oxytocin signaling pathway	CCND1	UP	Better	0.213306384810637	0.372121054509985
Tight junction	AKT3	UP	Worse	0.215367735562737	0.375086760929733
Choline metabolism in cancer	PRKCA	UP	Worse	0.216093159649921	0.375091471098024
Hepatitis C	MAPK1	UP	Better	0.21592370535545	0.375091471098024
Pathways in cancer	CSF3R*	UP	Worse	0.217926361489191	0.377642008724174
FoxO signaling pathway	CDKN2B	UP	Better	0.219130669411865	0.377836602740059
Tight junction	LLGL2	UP	Better	0.219085228570625	0.377836602740059
PPAR signaling pathway	ANGPTL4	UP	Worse	0.218565467237253	0.377836602740059
PPAR signaling pathway	ACADL	UP	Better	0.220248771383746	0.379134700988936
Proteoglycans in cancer	PRKCA*	UP	Worse	0.221219763486952	0.380175686257377
NOD-like receptor signaling pathway	NLRC4 PYCARD	UP	Worse	0.222321173337687	0.381436988304991
Wnt signaling pathway	JUN	UP	Worse	0.224292987081709	0.382292480444686
PI3K-Akt signaling pathway	PKN3	UP	Better	0.223434196299687	0.382292480444686
Leukocyte transendothelial migration	SIPA1	UP	Worse	0.224058450877639	0.382292480444686
Hepatitis C	IRF1	UP	Worse	0.224157581408111	0.382292480444686
Ras signaling pathway	PLA2G4B	UP	Better	0.225563155887695	0.383827140674471
Proteoglycans in cancer	IL12B	UP	Better	0.22600681464625	0.383952657287738
NF-kappa B signaling pathway	NFKB2*	DOWN	Worse	0.209928606658902	0.384313745523704
B cell receptor signaling pathway	RAC1	UP	Worse	0.227470785610047	0.38580829324057
Fc gamma R-mediated phagocytosis	RPS6KB1	UP	Worse	0.228654516078817	0.38718334044015
Rap1 signaling pathway	PRKCI PARD6A PARD3	DOWN	Better	0.212018505208143	0.387456352827557
Hippo signaling pathway	NKD1	DOWN	Better	0.21314827618928	0.388836398390989
p53 signaling pathway	THBS1	UP	Worse	0.231271926181318	0.389076595423351
Adherens junction	ACTB VCL	UP	Better	0.23112403431533	0.389076595423351
NOD-like receptor signaling pathway	NLRP3 CARD8 CASP1	UP	Worse	0.2309577548104	0.389076595423351
Proteoglycans in cancer	HOXD10	UP	Worse	0.231188407853599	0.389076595423351
Chemokine signaling pathway	PRKACA	UP	Better	0.231711932164944	0.389186060820731
NF-kappa B signaling pathway	TNF*	DOWN	Better	0.214493266847281	0.390603528048207
PI3K-Akt signaling pathway	ITGA11 ITGB1 PTK2	UP	Worse	0.233190320834774	0.391036434614693
HIF-1 signaling pathway	LDHA	UP	Better	0.236188138367861	0.394945264339068
Pathways in cancer	RARB RXRA	UP	Better	0.236282282422506	0.394945264339068
RIG-I-like receptor signaling pathway	IRF3 PIN1	DOWN	Better	0.217301112999011	0.395023739567379
HIF-1 signaling pathway	CDKN1A	DOWN	Worse	0.218645739294162	0.396773212215629
Pathways in cancer	MYC***	UP	Worse	0.240559140708164	0.401447569220376
Proteoglycans in cancer	FLNA	DOWN	Worse	0.221877530280722	0.401935211922146
Hippo signaling pathway	AREG	DOWN	Worse	0.224449599504385	0.405180320496611
p53 signaling pathway	SERPINE1	DOWN	Better	0.224392474521501	0.405180320496611
cGMP-PKG signaling pathway	ATP2A1 PLN	UP	Better	0.243340642819962	0.405437539722505
NOD-like receptor signaling pathway	MAPK8	UP	Worse	0.244213571214944	0.406239882886398
Pathways in cancer	MYC**	DOWN	Better	0.226231564137695	0.407688131206471
GnRH signaling pathway	PLA2G4B	DOWN	Better	0.227982754083291	0.410131886895072
Chemokine signaling pathway	WAS	UP	Worse	0.249034435168949	0.41359638992859
Focal adhesion	FLNA ITGB1 ITGA11	DOWN	Better	0.230617565961378	0.414154037141713
PI3K-Akt signaling pathway	PKN3	DOWN	Worse	0.231231241698225	0.414538909987491
p53 signaling pathway	TSC2	DOWN	Worse	0.232157953130962	0.415482681637824
Wnt signaling pathway	MAPK8	UP	Better	0.252268643985076	0.417631343630796
Adherens junction	PARD3	UP	Worse	0.252097280547829	0.417631343630796
TNF signaling pathway	CASP7	DOWN	Better	0.236125771110311	0.419490848702117
Oocyte meiosis	CPEB2	DOWN	Better	0.235060024993557	0.419490848702117
Apoptosis	CASP6	DOWN	Worse	0.236289497619959	0.419490848702117
PPAR signaling pathway	UBC	DOWN	Better	0.236418252881251	0.419490848702117
Hepatitis C	CDKN1A	DOWN	Better	0.235814234380644	0.419490848702117
NOD-like receptor signaling pathway	NLRP3 CARD8 CASP1	DOWN	Worse	0.237525302206267	0.420198727325184
Choline metabolism in cancer	WASF2	DOWN	Worse	0.237626833275417	0.420198727325184
Apoptosis	TRAF2 RIPK1 TRADD	DOWN	Better	0.239807141178841	0.423333014529995
cAMP signaling pathway	BAD	UP	Worse	0.258376036883624	0.426682424339924
PI3K-Akt signaling pathway	PRKCA	UP	Better	0.258558039412151	0.426682424339924
Rap1 signaling pathway	GNAI1	DOWN	Worse	0.243416991501683	0.428975954463068
AMPK signaling pathway	G6PC	UP	Better	0.261176418090361	0.429637277302369
Platelet activation	RHOA*	UP	Better	0.261038725093465	0.429637277302369
TGF-beta signaling pathway	ACVR2A	UP	Worse	0.261723437296532	0.429855898597786
Pathways in cancer	TGFA*	UP	Better	0.263609311744374	0.432269297931533
Neurotrophin signaling pathway	RHOA	DOWN	Better	0.24700872778335	0.434567897354436
Thyroid hormone signaling pathway	ACTB	DOWN	Worse	0.247970790448746	0.435522302006426
HIF-1 signaling pathway	EGF*	DOWN	Better	0.248797234993368	0.435559143553582
Leukocyte transendothelial migration	BCAR1	DOWN	Better	0.248830994342268	0.435559143553582
HIF-1 signaling pathway	PDHA1	UP	Worse	0.266267653105047	0.435714517354315
Adherens junction	SNAI2	UP	Worse	0.266549825163767	0.435714517354315
Pathways in cancer	CASP9*	DOWN	Better	0.251725120093776	0.439883290668922
MAPK signaling pathway	STK3	DOWN	Better	0.252748400814733	0.440929142933938
PPAR signaling pathway	PLIN1	UP	Worse	0.270427395294325	0.441357918735078
MAPK signaling pathway	ATF2	UP	Worse	0.274049449882693	0.445491464447868
Hippo signaling pathway	ITGB2	UP	Worse	0.274607277332556	0.445491464447868
Tight junction	ACTB SHROOM1	UP	Better	0.274676818156681	0.445491464447868
Gap junction	C00681	UP	Better	0.273591519903701	0.445491464447868
Natural killer cell mediated cytotoxicity	KLRC4-KLRK1	UP	Better	0.27527452692903	0.445764366540302
ErbB signaling pathway	PTK2	UP	Worse	0.276705559307791	0.447383754768672
Insulin signaling pathway	RPS6	DOWN	Better	0.257624863053673	0.447930666414929
GnRH signaling pathway	MAPK14	DOWN	Better	0.257572026713895	0.447930666414929
Proteoglycans in cancer	PAK1 FLNA	UP	Worse	0.277863328096551	0.448556974438911
TNF signaling pathway	PGAM5	DOWN	Worse	0.259313694947589	0.450113069156517
NOD-like receptor signaling pathway	NLRP3 PYCARD	UP	Better	0.279626096263669	0.450701689319392
Pathways in cancer	CTBP1 HDAC1	UP	Worse	0.280767879037959	0.451840400684343
p53 signaling pathway	CCNG1	UP	Better	0.282201698065192	0.45274399164091
Insulin signaling pathway	RPS6	UP	Worse	0.28180701198255	0.45274399164091
PPAR signaling pathway	ME1	DOWN	Worse	0.262003360980679	0.452787061961559
Pathways in cancer	HHIP	DOWN	Better	0.262162836453658	0.452787061961559
Choline metabolism in cancer	CHKA	DOWN	Better	0.261612753961824	0.452787061961559
Apoptosis	CASP3	UP	Better	0.283267563663703	0.453752671424265
Gastric acid secretion	KCNQ1	DOWN	Better	0.263411190860665	0.454187402181678
Ras signaling pathway	RHOA	UP	Worse	0.284188416037381	0.454526311012021
Adipocytokine signaling pathway	C00638	UP	Worse	0.285514032952474	0.455943948007182
Insulin signaling pathway	PPARGC1A	UP	Better	0.286621546587264	0.457009470595361
Fc gamma R-mediated phagocytosis	DNM2 AMPH	UP	Worse	0.287137654091279	0.457130191636117
FoxO signaling pathway	BCL2L11	UP	Better	0.288317978607167	0.45830637334493
Adrenergic signaling in cardiomyocytes	ATP2B1	UP	Worse	0.290844987126494	0.461616355714528
Pathways in cancer	PPARD	UP	Worse	0.291327948005052	0.461676961876708
Tight junction	CTNNA1 ACTB ACTN4	UP	Better	0.292537543255203	0.46288714923613
AMPK signaling pathway	PFKFB1	UP	Better	0.293207485316796	0.463241049861239
cGMP-PKG signaling pathway	MYL9	DOWN	Better	0.269668854728303	0.46420608823877
Adherens junction	ACTB	DOWN	Better	0.270134952965443	0.464238544996904
p53 signaling pathway	IGF1	UP	Worse	0.294875678180321	0.464462752581447
Adrenergic signaling in cardiomyocytes	AKT3	UP	Better	0.294561622900521	0.464462752581447
AMPK signaling pathway	ULK1	DOWN	Better	0.270772691924336	0.464565378871836
Pathways in cancer	NOS2	DOWN	Worse	0.271747919507719	0.465469208661737
Adrenergic signaling in cardiomyocytes	CACNG3	DOWN	Better	0.274643561057599	0.469654063225351
Hippo signaling pathway	MYC	UP	Worse	0.300935729023709	0.473289828373651
Adherens junction	ACTB VCL	DOWN	Worse	0.277697554096218	0.474095495315583
Pathways in cancer	TRAF1	DOWN	Worse	0.278408957051059	0.474240417801053
Pathways in cancer	FIGF*	DOWN	Better	0.278696199285783	0.474240417801053
Platelet activation	PIK3R5*	UP	Better	0.303055273905784	0.47590223042996
Neurotrophin signaling pathway	SH2B3	UP	Better	0.304376935332287	0.477255678058782
Fc gamma R-mediated phagocytosis	PLA2G6	DOWN	Better	0.28134114622745	0.477721820312997
Pathways in cancer	PTCH1*	DOWN	Better	0.281662576138299	0.477721820312997
PPAR signaling pathway	NR1H3	DOWN	Worse	0.283224857013222	0.479587930798898
mTOR signaling pathway	TSC1	UP	Better	0.306832210565801	0.479857940674415
p53 signaling pathway	ZMAT3	UP	Better	0.306961148947795	0.479857940674415
Natural killer cell mediated cytotoxicity	FAS	UP	Worse	0.307432706844899	0.479872405571436
cAMP signaling pathway	ACOX1	UP	Worse	0.309098456630487	0.481748045018687
Pathways in cancer	PDGFB	UP	Better	0.310306931790799	0.482906439578484
p53 signaling pathway	RRM2B	UP	Worse	0.312718811966258	0.485931327576311
TNF signaling pathway	AKT3	DOWN	Better	0.289353045316253	0.48850592892996
Thyroid hormone signaling pathway	TP53*	DOWN	Better	0.289432703556768	0.48850592892996
Adherens junction	CDH1*	UP	Better	0.315011412442741	0.488762101816989
Leukocyte transendothelial migration	ACTB	UP	Worse	0.316673606045503	0.489876606669496
Proteoglycans in cancer	MIR21	UP	Worse	0.316414015060396	0.489876606669496
Adipocytokine signaling pathway	AGRP	UP	Worse	0.317376750647559	0.490233730910962
Adipocytokine signaling pathway	IRS1	DOWN	Worse	0.291458080236806	0.491125791048383
Platelet activation	C02198*	DOWN	Worse	0.293043855064149	0.492997603819427
Chemokine signaling pathway	PAK1	DOWN	Worse	0.295713572702608	0.496683961917972
FoxO signaling pathway	CDKN1B	DOWN	Better	0.296861285996574	0.497003249781361
mTOR signaling pathway	VEGFA	DOWN	Worse	0.296510496135842	0.497003249781361
cAMP signaling pathway	ORAI1	DOWN	Better	0.297352080024655	0.497023283519472
MAPK signaling pathway	ATF4	DOWN	Better	0.298235315532706	0.497698163220175
Adipocytokine signaling pathway	C00162	UP	Better	0.322768356054857	0.497821030586837
Ras signaling pathway	NFKB1	UP	Worse	0.32397835724131	0.498945897353827
Natural killer cell mediated cytotoxicity	TNFRSF10D	DOWN	Better	0.301306787033995	0.502016765555837
p53 signaling pathway	SERPINE1	UP	Worse	0.326648718798129	0.502313140907344
Adrenergic signaling in cardiomyocytes	CREB3	UP	Better	0.327525677932952	0.502916647476929
Apoptosis	BAD*	UP	Worse	0.33017405512519	0.506234371078209
Ras signaling pathway	RASSF5	UP	Worse	0.331934730627783	0.507912783034319
TGF-beta signaling pathway	TGFBR2 TGFBR1	UP	Better	0.333806296768249	0.507912783034319
Apoptosis	TRAF2 RIPK1 TRADD	UP	Worse	0.333546358537546	0.507912783034319
Toll-like receptor signaling pathway	IL12A	UP	Better	0.334204653961888	0.507912783034319
Oxytocin signaling pathway	EEF2	UP	Better	0.332267262169319	0.507912783034319
Proteoglycans in cancer	MAPK1***	UP	Worse	0.332989990410721	0.507912783034319
NOD-like receptor signaling pathway	CASP1 PYCARD	DOWN	Better	0.305527608977548	0.508233426472267
ErbB signaling pathway	ELK1*	UP	Better	0.335614678994241	0.508731440080942
TNF signaling pathway	BAG4	UP	Better	0.335723541864591	0.508731440080942
Proteoglycans in cancer	PLAUR	UP	Worse	0.33742625090888	0.510566251375244
TNF signaling pathway	MAPK14*	DOWN	Better	0.307987574705713	0.51068866221171
Proteoglycans in cancer	PRKCA	DOWN	Worse	0.307873784885267	0.51068866221171
p53 signaling pathway	SESN3	UP	Worse	0.338254590370314	0.511074621258203
p53 signaling pathway	CD82	DOWN	Worse	0.309325013521824	0.512088299897373
Choline metabolism in cancer	PRKCA	DOWN	Worse	0.309945112322618	0.512297813042799
T cell receptor signaling pathway	FOS	UP	Better	0.340073222813646	0.513075589070587
Hepatitis C	STAT3	DOWN	Worse	0.311679365865753	0.514345281031242
MAPK signaling pathway	MAPT	DOWN	Worse	0.315325002015043	0.515444648963172
NF-kappa B signaling pathway	BCL2A1	DOWN	Better	0.313002564565968	0.515444648963172
Focal adhesion	VCL ACTN4	DOWN	Better	0.314972256285803	0.515444648963172
T cell receptor signaling pathway	NFATC1	DOWN	Worse	0.314375355625779	0.515444648963172
PPAR signaling pathway	PLTP	DOWN	Better	0.313808959144629	0.515444648963172
GnRH signaling pathway	MAPK7	DOWN	Better	0.315132496217683	0.515444648963172
T cell receptor signaling pathway	LAT GRAP2	DOWN	Worse	0.317869800033212	0.517973080744856
T cell receptor signaling pathway	GRAP2 LCP2	DOWN	Worse	0.317869800033212	0.517973080744856
Gap junction	GJA1 GJA1***	UP	Better	0.345278319902772	0.520172563220722
AMPK signaling pathway	FOXO1	DOWN	Worse	0.321797360428215	0.523551191417691
Pathways in cancer	CDKN1A*	UP	Better	0.349219780899073	0.525348018222084
HIF-1 signaling pathway	EGF*	UP	Better	0.350917921070195	0.526376881605292
RIG-I-like receptor signaling pathway	MAPK14	UP	Worse	0.350600830820266	0.526376881605292
Natural killer cell mediated cytotoxicity	CASP3	DOWN	Better	0.324625788115746	0.52732639759647
Vascular smooth muscle contraction	NPR2	DOWN	Better	0.326692083502457	0.529853722930548
Natural killer cell mediated cytotoxicity	TNFRSF10D	UP	Worse	0.354252564751142	0.530612066683528
Adipocytokine signaling pathway	C00195	DOWN	Worse	0.327675015059976	0.530618823139243
cAMP signaling pathway	F2R	UP	Better	0.355029174348091	0.531009053275675
ErbB signaling pathway	STAT5A	UP	Better	0.356068293232774	0.531032885597155
FoxO signaling pathway	CDKN1A	UP	Better	0.35566577045038	0.531032885597155
Ras signaling pathway	C01245	DOWN	Better	0.328630155412742	0.531336606414994
Sphingolipid signaling pathway	PRKCA	DOWN	Worse	0.33053385929498	0.531597898269981
cAMP signaling pathway	SLC9A1	DOWN	Better	0.330536185565496	0.531597898269981
PI3K-Akt signaling pathway	FASLG	DOWN	Better	0.330840310484015	0.531597898269981
Chemokine signaling pathway	ROCK1	DOWN	Worse	0.330285109715789	0.531597898269981
MAPK signaling pathway	JUND	DOWN	Better	0.332306654898926	0.533128760100596
PPAR signaling pathway	SCD	UP	Better	0.35852002919135	0.533922224247663
TGF-beta signaling pathway	ID1	UP	Better	0.359154271367562	0.534100478050902
Adrenergic signaling in cardiomyocytes	MAPK1	UP	Better	0.359694779560596	0.534139028875391
PPAR signaling pathway	OLR1	UP	Better	0.360327862222886	0.534314744267651
Pathways in cancer	MTOR	DOWN	Worse	0.333633506996949	0.534431451022891
HIF-1 signaling pathway	HMOX1	DOWN	Worse	0.334996696129986	0.535788244349654
p53 signaling pathway	PIDD1	UP	Worse	0.36378169599635	0.537664345854908
p53 signaling pathway	BAI1	UP	Worse	0.36378169599635	0.537664345854908
NOD-like receptor signaling pathway	PYCARD CASP1	UP	Worse	0.364658670021055	0.537664345854908
PPAR signaling pathway	APOA1	UP	Better	0.364628732108287	0.537664345854908
RIG-I-like receptor signaling pathway	CHUK IKBKB IKBKG	UP	Worse	0.367104985535549	0.540503510618297
Ras signaling pathway	PRKCA	UP	Worse	0.370359767403981	0.544375251204755
Hepatitis C	GSK3B	UP	Worse	0.370783528518075	0.544375251204755
Thyroid hormone signaling pathway	TP53	UP	Worse	0.372936826774946	0.546763313831065
FoxO signaling pathway	ATG12	DOWN	Better	0.345014667526426	0.550961884449893
cAMP signaling pathway	BDNF	DOWN	Worse	0.345761698372461	0.551306671137657
Adipocytokine signaling pathway	NFKBIA	UP	Better	0.377184770670653	0.552211272152521
TNF signaling pathway	CASP3	UP	Worse	0.37782873961335	0.55237497425163
Proteoglycans in cancer	PLAUR	DOWN	Worse	0.348816244644472	0.555324021381844
Ras signaling pathway	C01245	UP	Better	0.380986414939805	0.555426824027412
TNF signaling pathway	IKBKG	UP	Worse	0.380892208095046	0.555426824027412
Sphingolipid signaling pathway	BAX*	DOWN	Worse	0.350934409127852	0.556987640175399
Toll-like receptor signaling pathway	CD40	DOWN	Better	0.350670088331261	0.556987640175399
FoxO signaling pathway	SOD2	DOWN	Better	0.351504874290886	0.557041312235022
Focal adhesion	VCL TLN1	DOWN	Better	0.352442028607985	0.557675039169343
Wnt signaling pathway	MMP7	DOWN	Better	0.35498279466988	0.560840397058349
cGMP-PKG signaling pathway	MYL9	UP	Worse	0.385424926510164	0.561109500305119
Jak-STAT signaling pathway	MYC	UP	Better	0.386400665739172	0.561742144309889
Pathways in cancer	RAC1	DOWN	Worse	0.356318520178358	0.562095173168899
cGMP-PKG signaling pathway	VASP	UP	Better	0.387394640470506	0.562399492039699
Gap junction	C03758	UP	Worse	0.388494754289316	0.56262586086654
Chemokine signaling pathway	ROCK1	UP	Worse	0.388634626436714	0.56262586086654
B cell receptor signaling pathway	NFKB1	DOWN	Better	0.358867333632153	0.565256892731677
Tight junction	IGSF5 MAGI1	UP	Better	0.392226449483502	0.566246251131954
Progesterone-mediated oocyte maturation	PRKACA	UP	Worse	0.391689941216892	0.566246251131954
cGMP-PKG signaling pathway	ATP1B4	UP	Better	0.393507448603511	0.566971184401804
Proteoglycans in cancer	PLAU	UP	Better	0.393821025003565	0.566971184401804
AMPK signaling pathway	ACACB	DOWN	Worse	0.3611988904366	0.568067345868471
Pathways in cancer	CASP9*	UP	Worse	0.395597566019676	0.568739991036597
Toll-like receptor signaling pathway	IL1B	DOWN	Better	0.36252100580379	0.569284121065558
ErbB signaling pathway	PTK2	DOWN	Worse	0.365154723191209	0.570829220892282
Notch signaling pathway	DTX2	DOWN	Better	0.365077463180955	0.570829220892282
Pathways in cancer	MYC***	DOWN	Better	0.364246060349999	0.570829220892282
TGF-beta signaling pathway	SMAD4	DOWN	Better	0.365908058765313	0.571146714283301
MAPK signaling pathway	DDIT3	DOWN	Better	0.367340907619632	0.572522315479246
Fc gamma R-mediated phagocytosis	MARCKS	UP	Worse	0.400068652062487	0.574372421633281
FoxO signaling pathway	PLK4	UP	Worse	0.401489993609436	0.575240358266086
FoxO signaling pathway	FBXO32	UP	Worse	0.402639915509603	0.575240358266086
cGMP-PKG signaling pathway	BAD	UP	Better	0.401892059347	0.575240358266086
Melanogenesis	TYR	UP	Worse	0.403444104834018	0.575240358266086
Neurotrophin signaling pathway	NFKB1*	UP	Better	0.403073169082659	0.575240358266086
NF-kappa B signaling pathway	NFKBIA*	UP	Better	0.404740531330159	0.576297217449527
PPAR signaling pathway	CYP8B1	UP	Worse	0.405906245167195	0.577165318470614
Pathways in cancer	PTGS2	UP	Worse	0.407903639718327	0.579212008245723
T cell receptor signaling pathway	NFATC1	UP	Better	0.408877400407334	0.579801559594007
p53 signaling pathway	SHISA5	UP	Worse	0.410049191959913	0.58049346730554
Adherens junction	NLK	UP	Worse	0.410483819848041	0.58049346730554
NF-kappa B signaling pathway	PTGS2	UP	Worse	0.412152090297625	0.5812688447404
Gap junction	C00025	UP	Worse	0.411911914613109	0.5812688447404
AMPK signaling pathway	SCD	DOWN	Better	0.375912955472933	0.585003969686513
ErbB signaling pathway	STAT5A	DOWN	Worse	0.376710988747758	0.585228716947652
Transcriptional misregulation in cancer	ITGAM	DOWN	Better	0.377184982310192	0.585228716947652
Toll-like receptor signaling pathway	CCL5	UP	Worse	0.416344340586158	0.585396747422907
Proteoglycans in cancer	CTNNB1**	UP	Worse	0.415657024701757	0.585396747422907
Proteoglycans in cancer	AKT3*	UP	Better	0.416770902066983	0.585396747422907
Hippo signaling pathway	BIRC5	DOWN	Better	0.37811039884762	0.585788946274372
Ras signaling pathway	BRAP*	UP	Worse	0.420839123007812	0.589515532634425
AMPK signaling pathway	EEF2	UP	Better	0.420549381332396	0.589515532634425
Proteoglycans in cancer	TP53	DOWN	Better	0.38119544863981	0.589688339326561
Toll-like receptor signaling pathway	CXCL8	DOWN	Worse	0.383262626239899	0.592003878031272
MAPK signaling pathway	NFATC1	DOWN	Worse	0.386020451303674	0.594494404233255
Proteoglycans in cancer	MAPK1*****	DOWN	Worse	0.385582861323081	0.594494404233255
Ras signaling pathway	PLCE1*	DOWN	Worse	0.387024788803326	0.595158119670893
Thyroid hormone signaling pathway	SLC9A1	DOWN	Worse	0.388611577457945	0.59671422692507
Proteoglycans in cancer	FAS	DOWN	Better	0.394176262555075	0.604364786605861
HIF-1 signaling pathway	ENO1	UP	Better	0.43270112601235	0.605315052292209
Hippo signaling pathway	CTGF	UP	Better	0.434906490966313	0.605950251842997
NF-kappa B signaling pathway	XIAP	UP	Better	0.434378236098679	0.605950251842997
Platelet activation	PLCG2 LCP2 BTK	UP	Worse	0.434622726008337	0.605950251842997
Fc epsilon RI signaling pathway	MS4A2	UP	Better	0.4361910306797	0.606925321508751
cGMP-PKG signaling pathway	MYH7	UP	Worse	0.439643816815697	0.608023492210129
RIG-I-like receptor signaling pathway	NFKB1	UP	Worse	0.439909096965132	0.608023492210129
Pathways in cancer	CCND1****	UP	Better	0.438879733999107	0.608023492210129
Pathways in cancer	CSF2RA	UP	Better	0.439609024460177	0.608023492210129
Hepatitis C	EIF2S1	UP	Worse	0.438384524253197	0.608023492210129
T cell receptor signaling pathway	CD3E	UP	Worse	0.442300590555746	0.610515974729873
Apoptosis	FADD TRADD*	DOWN	Better	0.399472154849371	0.611581263618948
Hippo signaling pathway	SNAI2	UP	Worse	0.445664572992725	0.614197630010051
FoxO signaling pathway	BCL6	UP	Worse	0.446742977512128	0.614197630010051
FoxO signaling pathway	BCL6*	UP	Worse	0.446742977512128	0.614197630010051
MAPK signaling pathway	NR4A1	DOWN	Worse	0.403042858711284	0.614782449403171
TGF-beta signaling pathway	CDKN2B	DOWN	Better	0.402736272309654	0.614782449403171
PI3K-Akt signaling pathway	MYB	DOWN	Better	0.403339930677803	0.614782449403171
Rap1 signaling pathway	ITGAL	DOWN	Better	0.404465618192452	0.615594298656546
Sphingolipid signaling pathway	C01245	UP	Better	0.452105583003713	0.617288307888168
AMPK signaling pathway	SLC2A4	UP	Worse	0.454937914773072	0.617288307888168
Gap junction	C00533	UP	Better	0.450783436727472	0.617288307888168
Fc epsilon RI signaling pathway	AKT3	UP	Worse	0.454131801817345	0.617288307888168
Insulin signaling pathway	ACACA	UP	Worse	0.454620851820678	0.617288307888168
Insulin signaling pathway	FASN	UP	Worse	0.454620851820678	0.617288307888168
Insulin signaling pathway	GCK	UP	Worse	0.454620851820678	0.617288307888168
Insulin signaling pathway	C00369	UP	Worse	0.454620851820678	0.617288307888168
Proteoglycans in cancer	PDCD4	UP	Worse	0.452293738420351	0.617288307888168
Gastric acid secretion	EZR ACTB	UP	Better	0.451170863619065	0.617288307888168
Natural killer cell mediated cytotoxicity	TNF	DOWN	Better	0.409139617988556	0.621087094563427
PPAR signaling pathway	PLIN1	DOWN	Worse	0.409271264625611	0.621087094563427
Hippo signaling pathway	AREG	UP	Better	0.459761633581871	0.622129722987922
NF-kappa B signaling pathway	CFLAR	UP	Better	0.459377681901308	0.622129722987922
cGMP-PKG signaling pathway	TRPC6	UP	Worse	0.460304072499734	0.622129722987922
Leukocyte transendothelial migration	SIPA1	DOWN	Better	0.412362187877176	0.624864162067897
Ras signaling pathway	PLA2G4B	DOWN	Worse	0.41660597690351	0.625331341971753
Hippo signaling pathway	YAP1	DOWN	Worse	0.417642100360367	0.625331341971753
Hippo signaling pathway	BIRC2	DOWN	Worse	0.413525544323808	0.625331341971753
mTOR signaling pathway	C05981	DOWN	Better	0.41816764209821	0.625331341971753
Leukocyte transendothelial migration	PTK2	DOWN	Better	0.418699453708801	0.625331341971753
Thyroid hormone signaling pathway	WNT4	DOWN	Better	0.414284285328327	0.625331341971753
Adrenergic signaling in cardiomyocytes	SLC9A1	DOWN	Worse	0.416166418741562	0.625331341971753
Pathways in cancer	MMP1	DOWN	Worse	0.419297316004181	0.625331341971753
Proteoglycans in cancer	ITGAV	DOWN	Worse	0.415505461881924	0.625331341971753
Gastric acid secretion	EZR	DOWN	Better	0.41484286655346	0.625331341971753
Hepatitis C	NFKB1*	DOWN	Better	0.417419852369286	0.625331341971753
MAPK signaling pathway	ATF4*	UP	Worse	0.463340596247799	0.625419426404701
TNF signaling pathway	CHUK*	DOWN	Better	0.420083223215805	0.625604570585374
Rap1 signaling pathway	RAC1	DOWN	Better	0.421511407127331	0.626832149854111
HIF-1 signaling pathway	PFKL	UP	Better	0.469351761955249	0.632710557025388
cAMP signaling pathway	MYL9	UP	Better	0.470396822160192	0.633296888978312
Hepatitis C	MAPK8	UP	Better	0.472295378257869	0.635029278020296
T cell receptor signaling pathway	PAK4	DOWN	Worse	0.431806596516922	0.641223529591653
VEGF signaling pathway	PTGS2	UP	Worse	0.478022156586225	0.641509230819462
NF-kappa B signaling pathway	TNF*	UP	Worse	0.478362768611571	0.641509230819462
Chemokine signaling pathway	PARD3 PRKCZ TIAM1	UP	Worse	0.479586862346727	0.641509230819462
Vascular smooth muscle contraction	C00219	UP	Better	0.479528562122161	0.641509230819462
cAMP signaling pathway	BDNF	UP	Worse	0.481211360425659	0.642027496300557
p53 signaling pathway	EI24	UP	Worse	0.480853528968366	0.642027496300557
Estrogen signaling pathway	AKT3*	UP	Worse	0.481972544292586	0.642217587902059
cAMP signaling pathway	GRIN3A	DOWN	Better	0.43316512289778	0.642321996525566
Rap1 signaling pathway	RALA	UP	Better	0.483441096970527	0.643083391957284
Wnt signaling pathway	CAMK2A	UP	Worse	0.483861396068053	0.643083391957284
FoxO signaling pathway	FBXO32	DOWN	Better	0.435920864789201	0.645077772612651
Gap junction	C00780	DOWN	Worse	0.436887932703944	0.645077772612651
Toll-like receptor signaling pathway	CCL3L3	DOWN	Better	0.436689684540262	0.645077772612651
Leukocyte transendothelial migration	RAC1*	UP	Better	0.486725522313542	0.646062777700073
NF-kappa B signaling pathway	NFKB2	DOWN	Better	0.439875446717115	0.64699046352648
Oocyte meiosis	CDC25C*	DOWN	Better	0.440053243978511	0.64699046352648
Proteoglycans in cancer	CTNNB1	DOWN	Worse	0.438964730869561	0.64699046352648
AMPK signaling pathway	CD36	UP	Better	0.488399712656716	0.647457090341854
Pathways in cancer	CCND1**	UP	Better	0.489938241992538	0.647841904698413
Proteoglycans in cancer	ITGAV*	UP	Better	0.489563753328723	0.647841904698413
VEGF signaling pathway	PTGS2	DOWN	Worse	0.442641008165593	0.648767120450565
Platelet activation	C00427	DOWN	Worse	0.444386727013826	0.648767120450565
Platelet activation	C05956	DOWN	Worse	0.444386727013826	0.648767120450565
GnRH signaling pathway	PLD1	DOWN	Better	0.443796956204681	0.648767120450565
Pathways in cancer	CDKN1A*	DOWN	Worse	0.441911336944212	0.648767120450565
cAMP signaling pathway	HHIP	DOWN	Better	0.445072494013406	0.648855686497072
Pathways in cancer	CDKN1B	UP	Better	0.491353284041651	0.648886398009203
NF-kappa B signaling pathway	BCL2A1*	DOWN	Better	0.446550394694763	0.650097208545812
Melanogenesis	DCT	UP	Better	0.493931357716771	0.651462197344357
Apoptosis	DFFB	DOWN	Worse	0.450117966713021	0.654373178498762
Proteoglycans in cancer	PAK1 FLNA	DOWN	Worse	0.451240485731678	0.655087586278996
Neurotrophin signaling pathway	BAD	UP	Worse	0.498566583878975	0.656741261505553
Pathways in cancer	CASP9	DOWN	Better	0.453222938111263	0.657046661675266
Estrogen signaling pathway	CREB3	DOWN	Worse	0.454064253887849	0.657348250398308
NF-kappa B signaling pathway	CXCL2	DOWN	Better	0.454798409113727	0.657494078913717
Proteoglycans in cancer	SMAD2	UP	Better	0.501384332359753	0.659615889720435
TNF signaling pathway	CREB3	DOWN	Better	0.457319063553973	0.65963096358665
Calcium signaling pathway	C06124	DOWN	Better	0.457547489193052	0.65963096358665
FoxO signaling pathway	GABARAP	UP	Better	0.502137830346261	0.659770972024581
Ras signaling pathway	FASLG	DOWN	Better	0.460841170925545	0.663457885465624
Proteoglycans in cancer	CD63	UP	Worse	0.505839482628728	0.663794415889531
Toll-like receptor signaling pathway	CASP8	DOWN	Worse	0.462320922793258	0.664666368226318
Adipocytokine signaling pathway	G6PC	UP	Better	0.507924626934165	0.665689094390989
cAMP signaling pathway	AKT3	DOWN	Worse	0.466849960699445	0.66932356243926
mTOR signaling pathway	ULK3	DOWN	Better	0.466721403182146	0.66932356243926
FoxO signaling pathway	FASLG	DOWN	Better	0.469222804694307	0.671797615548539
cAMP signaling pathway	RHOA*	UP	Worse	0.513750159881388	0.672408416588995
Thyroid hormone signaling pathway	PFKFB2	UP	Better	0.514347093228961	0.672408416588995
Apoptosis	DFFB	UP	Better	0.515395218696577	0.672931115732135
PI3K-Akt signaling pathway	GYS1	DOWN	Better	0.471445368403531	0.674049989535627
Ras signaling pathway	ELK1	UP	Better	0.517383802049477	0.674678877546932
AMPK signaling pathway	CCND1	DOWN	Worse	0.4730545544416	0.674862727176347
p53 signaling pathway	DDB2	DOWN	Better	0.473448291865825	0.674862727176347
Proteoglycans in cancer	CTTN	DOWN	Better	0.47396428527125	0.674862727176347
Hepatitis C	NFKB1*	UP	Worse	0.518653506278265	0.675485996884365
Neurotrophin signaling pathway	ATF4*	DOWN	Worse	0.475111296660485	0.675569213607648
TNF signaling pathway	JUN*	DOWN	Better	0.478650136306072	0.677815609121014
Apoptosis	BAX	DOWN	Worse	0.477406565796162	0.677815609121014
Pathways in cancer	BMP2	DOWN	Better	0.478626734714935	0.677815609121014
PI3K-Akt signaling pathway	BCL2L1*	DOWN	Worse	0.481811314008712	0.680435569987813
Pathways in cancer	PDGFB	DOWN	Worse	0.481770761291453	0.680435569987813
cAMP signaling pathway	C00416	DOWN	Worse	0.484292156142525	0.683009861516223
PPAR signaling pathway	UBC	UP	Better	0.526277023612041	0.684555827705888
cAMP signaling pathway	ATP1B4 FXYD1	DOWN	Better	0.486114067935833	0.684649121461865
PI3K-Akt signaling pathway	NOS3	UP	Worse	0.528613684954975	0.685282870964972
Cell cycle	RB1*	UP	Better	0.527856012531627	0.685282870964972
Pathways in cancer	NOS2	UP	Better	0.528816550715744	0.685282870964972
FoxO signaling pathway	PLK4	DOWN	Better	0.487792095601716	0.686081565358511
Progesterone-mediated oocyte maturation	CDK1	DOWN	Better	0.488737370021963	0.686480906742622
AMPK signaling pathway	CFTR	UP	Better	0.531424007426717	0.687803141781712
Pathways in cancer	SMAD2 SMAD4	UP	Worse	0.532657790632938	0.68854145289787
Pathways in cancer	MTOR	UP	Better	0.534215122850391	0.689695643679983
Progesterone-mediated oocyte maturation	ARAF	UP	Better	0.535020189146564	0.689876964390228
FoxO signaling pathway	ATM	DOWN	Worse	0.492741972433386	0.690237742760938
Focal adhesion	VASP ITGB1 ITGA11	DOWN	Better	0.492096002657495	0.690237742760938
Glucagon signaling pathway	PYGB	UP	Worse	0.53686457867472	0.69053956959648
Glucagon signaling pathway	ITPR1	UP	Worse	0.53686457867472	0.69053956959648
Proteoglycans in cancer	PTK2	UP	Better	0.53761523305807	0.690649272171135
Toll-like receptor signaling pathway	CD86	DOWN	Better	0.494106766356233	0.690715790965266
Adrenergic signaling in cardiomyocytes	ATP2B1	DOWN	Worse	0.495079526472214	0.690715790965266
Gastric acid secretion	ITPR1	DOWN	Worse	0.494694699754772	0.690715790965266
NF-kappa B signaling pathway	CXCL12	UP	Better	0.539580387755367	0.692316987008741
Fc gamma R-mediated phagocytosis	WAS	UP	Worse	0.545257201696871	0.698737006618953
RIG-I-like receptor signaling pathway	CHUK IKBKB IKBKG	DOWN	Worse	0.502853946084544	0.700620665819807
Adherens junction	CTNND1	DOWN	Better	0.503562239318488	0.700667030043687
HIF-1 signaling pathway	PDHA1	DOWN	Better	0.505728634549554	0.701799896607536
Estrogen signaling pathway	CREB3***	DOWN	Worse	0.505548009172881	0.701799896607536
Sphingolipid signaling pathway	C01245	DOWN	Worse	0.507694452445427	0.703587238502474
VEGF signaling pathway	PLA2G4B	UP	Better	0.553585793742308	0.705923899145596
Apoptosis	BCL2L1	UP	Better	0.5532893087762	0.705923899145596
Neurotrophin signaling pathway	SHC2 GAB1	UP	Better	0.55169534373571	0.705923899145596
Proteoglycans in cancer	HSPB2	UP	Better	0.552709362178306	0.705923899145596
Oxytocin signaling pathway	MEF2C	UP	Better	0.554551314989881	0.706287441668094
Hippo signaling pathway	AXIN1	UP	Worse	0.55725567822161	0.708862002443665
NF-kappa B signaling pathway	TRAF1	UP	Worse	0.558837076453195	0.710003531650448
Choline metabolism in cancer	RPS6KB1	DOWN	Better	0.513236303560473	0.710319044127695
HIF-1 signaling pathway	SERPINE1	DOWN	Better	0.51587010016136	0.711394766974025
PI3K-Akt signaling pathway	TP53	DOWN	Worse	0.516069614192139	0.711394766974025
Transcriptional misregulation in cancer	CD14	DOWN	Better	0.515042384885433	0.711394766974025
Neurotrophin signaling pathway	SHC2 GAB1	DOWN	Worse	0.517426874193842	0.712319755189932
PI3K-Akt signaling pathway	MCL1	DOWN	Worse	0.518851323091555	0.713334666713952
Progesterone-mediated oocyte maturation	ANAPC10	DOWN	Worse	0.519957770023243	0.71391027153985
AMPK signaling pathway	CCND1	UP	Better	0.562658159007037	0.713984314241203
Hippo signaling pathway	ID1	DOWN	Worse	0.521543944694995	0.715142159304366
Neurotrophin signaling pathway	ZNF274	DOWN	Worse	0.52279262698347	0.715908636950979
NF-kappa B signaling pathway	ICAM1	DOWN	Better	0.525561085585681	0.718751524160654
p53 signaling pathway	GTSE1	DOWN	Worse	0.527554430703697	0.720528288250576
Calcium signaling pathway	C00575	DOWN	Worse	0.529757091578602	0.722585888381851
cAMP signaling pathway	HHIP	UP	Worse	0.570637413589499	0.722878595475994
Proteoglycans in cancer	MAPK1*	UP	Worse	0.571060162129398	0.722878595475994
Ras signaling pathway	PIK3R5*	UP	Better	0.572595597121105	0.723197028754202
ErbB signaling pathway	MYC	UP	Better	0.572705161498992	0.723197028754202
p53 signaling pathway	RCHY1	UP	Better	0.574543128316146	0.724636412141141
Pathways in cancer	TGFB1*	DOWN	Better	0.532237428095602	0.725016339059364
NF-kappa B signaling pathway	CARD11	DOWN	Better	0.53654376385136	0.729405016576386
Glucagon signaling pathway	PKM	DOWN	Worse	0.53686457867472	0.729405016576386
PI3K-Akt signaling pathway	BCL2	UP	Better	0.57908203540838	0.729474699944052
Fc gamma R-mediated phagocytosis	MARCKS	DOWN	Better	0.538557366391393	0.730393433334411
Neurotrophin signaling pathway	SH2B3	DOWN	Worse	0.538999393000153	0.730393433334411
FoxO signaling pathway	BNIP3	UP	Better	0.583020059863304	0.732539270537081
NOD-like receptor signaling pathway	NFKB1	UP	Worse	0.583631962171643	0.732539270537081
Proteoglycans in cancer	EIF4B RPS6	UP	Better	0.583101337113643	0.732539270537081
MAPK signaling pathway	MEF2C	DOWN	Worse	0.542072011953533	0.73285738744729
Pathways in cancer	PPARD	DOWN	Better	0.542229743313602	0.73285738744729
ErbB signaling pathway	PRKCA	UP	Better	0.587594794106186	0.7357338917759
PI3K-Akt signaling pathway	CCND1	UP	Better	0.587365422873624	0.7357338917759
Pathways in cancer	FIGF	UP	Better	0.592010587452132	0.740369867199172
cAMP signaling pathway	MAPK8	DOWN	Worse	0.549294121379359	0.741439919365116
Rap1 signaling pathway	ITGA2B	DOWN	Better	0.550433088667977	0.742012397451117
Rap1 signaling pathway	PLCE1	UP	Worse	0.59459283831914	0.742580813387989
AMPK signaling pathway	SLC2A4*	UP	Better	0.595209283948754	0.742580813387989
Sphingolipid signaling pathway	MAPK1	UP	Better	0.596434878895119	0.743216571780473
Hippo signaling pathway	MOB1A	DOWN	Better	0.552268513314545	0.743521033489621
Fc epsilon RI signaling pathway	PLA2G4B	UP	Worse	0.597670673784223	0.743863500465255
ErbB signaling pathway	ELK1	UP	Better	0.59887764302131	0.744347506543284
Oxytocin signaling pathway	JUN	UP	Worse	0.600210850651954	0.744347506543284
Gastric acid secretion	EZR	UP	Worse	0.600165942289432	0.744347506543284
HIF-1 signaling pathway	LTBR	DOWN	Worse	0.556087222899897	0.746725145368814
Pathways in cancer	BIRC8	DOWN	Worse	0.556078162932277	0.746725145368814
Focal adhesion	TLN1 ITGB1 ITGA11	UP	Worse	0.603410885938621	0.747423030554044
NF-kappa B signaling pathway	TNFSF13B*	DOWN	Better	0.559026779328941	0.749702580030286
cGMP-PKG signaling pathway	PDE3A	UP	Better	0.606862432419572	0.750384366037652
Chemokine signaling pathway	NFKB1	UP	Worse	0.607247463845499	0.750384366037652
cAMP signaling pathway	PAK1	DOWN	Worse	0.561725685136961	0.752350014415698
PPAR signaling pathway	FADS2	DOWN	Worse	0.562553106352214	0.75248727370309
MAPK signaling pathway	MAX	DOWN	Better	0.565022882359015	0.754818213498916
MAPK signaling pathway	ECSIT TRAF6	UP	Better	0.613600834560937	0.757333729220276
p53 signaling pathway	TSC2	UP	Worse	0.618251793646689	0.760665469160231
Fc epsilon RI signaling pathway	MAPK14	UP	Worse	0.6184987051746	0.760665469160231
PPAR signaling pathway	NR1H3	UP	Worse	0.617667652523307	0.760665469160231
Cell cycle	CDC6 ORC3 ORC5 ORC4 ORC2 ORC1 ORC6	DOWN	Better	0.574713023314077	0.766256100428548
Toll-like receptor signaling pathway	IL12A	DOWN	Better	0.575061177489248	0.766256100428548
HIF-1 signaling pathway	C01245	DOWN	Worse	0.577726203028562	0.768820254799548
Transcriptional misregulation in cancer	PER2	DOWN	Worse	0.579544607321194	0.770252627912163
Ras signaling pathway	FASLG	UP	Worse	0.629196968551369	0.770542927904084
FoxO signaling pathway	GADD45G	UP	Better	0.629344422142747	0.770542927904084
FoxO signaling pathway	GADD45G*	UP	Better	0.629344422142747	0.770542927904084
FoxO signaling pathway	ATM	UP	Worse	0.629499424723182	0.770542927904084
Chemokine signaling pathway	NCF1	DOWN	Worse	0.580911146976518	0.77108154803277
p53 signaling pathway	TP73	DOWN	Better	0.584174813764503	0.774423316331486
PI3K-Akt signaling pathway	BCL2L11	UP	Better	0.639227587039993	0.781529134684939
Wnt signaling pathway	SIAH1	DOWN	Worse	0.590367735075188	0.781634832918425
FoxO signaling pathway	TNFSF10	UP	Better	0.641366322789708	0.782981637204299
Focal adhesion	ACTN4 ITGB1 ITGA11	UP	Worse	0.641924251696395	0.782981637204299
FoxO signaling pathway	CAT	DOWN	Worse	0.594168860107529	0.78566532075365
Hippo signaling pathway	MYC	DOWN	Worse	0.595555520572091	0.78649698518299
MAPK signaling pathway	NR4A1	UP	Worse	0.64780704614286	0.788304471156258
PPAR signaling pathway	DBI	UP	Worse	0.647525363312998	0.788304471156258
Wnt signaling pathway	CCND1	UP	Worse	0.648645805659595	0.788400873857915
Adipocytokine signaling pathway	PPARGC1A	UP	Better	0.650428691020744	0.789643252958517
HIF-1 signaling pathway	LTBR	UP	Worse	0.653337693075961	0.791568215605776
p53 signaling pathway	PERP	UP	Worse	0.653760620105934	0.791568215605776
Insulin signaling pathway	LIPE	UP	Better	0.654302051049861	0.791568215605776
PPAR signaling pathway	FABP1	UP	Worse	0.65564709020252	0.792272036822137
Hippo signaling pathway	SAV1	UP	Better	0.658108183653064	0.792516481449291
cGMP-PKG signaling pathway	TRPC6*	UP	Better	0.657481348462713	0.792516481449291
Tight junction	ACTB MLLT4	UP	Better	0.65813989114575	0.792516481449291
PI3K-Akt signaling pathway	BCL2L1	UP	Worse	0.659884037631673	0.793695980372743
p53 signaling pathway	GADD45G	UP	Worse	0.661498496594734	0.794716943825618
Sphingolipid signaling pathway	BAX	UP	Worse	0.663432223999137	0.795617942973422
Progesterone-mediated oocyte maturation	PDE3B	UP	Worse	0.663781443752392	0.795617942973422
HIF-1 signaling pathway	HK1	UP	Worse	0.664619846557261	0.795704037746756
HIF-1 signaling pathway	ANGPT1	UP	Better	0.667860856177926	0.796827090474353
Adrenergic signaling in cardiomyocytes	KCNE1	UP	Worse	0.666550074700881	0.796827090474353
Pathways in cancer	CDK4	UP	Worse	0.66782454551799	0.796827090474353
NF-kappa B signaling pathway	CCL4L1	UP	Better	0.671281468134533	0.798590590012077
FoxO signaling pathway	PCK1	UP	Better	0.671646999114204	0.798590590012077
Choline metabolism in cancer	RPS6KB1	UP	Worse	0.671428167298146	0.798590590012077
Progesterone-mediated oocyte maturation	CDK2	DOWN	Better	0.605635663178966	0.798792653595637
Tight junction	IGSF5 IGSF5	UP	Better	0.675250760839854	0.800167037823759
Tight junction	IGSF5 TJP1 MLLT4	UP	Better	0.675418315674309	0.800167037823759
T cell receptor signaling pathway	RHOA	UP	Better	0.676056350839534	0.800167037823759
Proteoglycans in cancer	ITGAV	UP	Better	0.675023476073761	0.800167037823759
Vascular smooth muscle contraction	ITPR1*	DOWN	Better	0.608754402754184	0.800870811227938
Pathways in cancer	CSF1R*	DOWN	Better	0.608256326474782	0.800870811227938
p53 signaling pathway	SIAH1	UP	Worse	0.68011997673944	0.802235188880765
Oxytocin signaling pathway	PTGS2	UP	Worse	0.67908174427834	0.802235188880765
Thyroid hormone signaling pathway	ESR1	UP	Better	0.680122318126275	0.802235188880765
ErbB signaling pathway	CDKN1A	UP	Worse	0.68531607262245	0.80288722729357
Hippo signaling pathway	CCND1	UP	Worse	0.684273176532167	0.80288722729357
HIF-1 signaling pathway	NOS2	UP	Better	0.684244270414951	0.80288722729357
AMPK signaling pathway	SIRT1	UP	Better	0.68522184018664	0.80288722729357
Toll-like receptor signaling pathway	TNF	UP	Better	0.682044150420881	0.80288722729357
PPAR signaling pathway	ILK	UP	Better	0.684846456033695	0.80288722729357
Neurotrophin signaling pathway	CRK FRS2	DOWN	Worse	0.611108611538705	0.802950302249589
NF-kappa B signaling pathway	NFKB2*	UP	Worse	0.690207841389549	0.80752240970915
PI3K-Akt signaling pathway	RXRA	UP	Better	0.690828419866787	0.80752240970915
HIF-1 signaling pathway	GAPDH	UP	Better	0.696069427308992	0.809904808539606
FoxO signaling pathway	G6PC	UP	Better	0.696767816980605	0.809904808539606
Toll-like receptor signaling pathway	CXCL8	UP	Better	0.693706143258239	0.809904808539606
Fc gamma R-mediated phagocytosis	ARF6*	UP	Worse	0.695387008848239	0.809904808539606
PPAR signaling pathway	SLC27A4	UP	Better	0.695442941934707	0.809904808539606
Pathways in cancer	FOXO1	UP	Better	0.698049870813391	0.810487433897427
Pathways in cancer	CASP3*	UP	Better	0.700159368472397	0.812028407233908
MAPK signaling pathway	HSPB1	DOWN	Better	0.619904169393162	0.813477279178384
mTOR signaling pathway	TSC1	DOWN	Worse	0.62108073440298	0.813774486152006
NOD-like receptor signaling pathway	IKBKG CHUK IKBKB	DOWN	Worse	0.621698619960058	0.813774486152006
Thyroid hormone signaling pathway	SLC2A1	UP	Worse	0.705885088357205	0.817755269770958
Fc gamma R-mediated phagocytosis	NCF1	DOWN	Worse	0.627055767316123	0.818721869778787
Hepatitis C	MAPK14	DOWN	Worse	0.626424183421616	0.818721869778787
NF-kappa B signaling pathway	BCL2	UP	Better	0.713863657164885	0.819083063222583
HIF-1 signaling pathway	TFRC	UP	Worse	0.709443601755447	0.819083063222583
HIF-1 signaling pathway	ALDOA	UP	Better	0.710867370499968	0.819083063222583
Sphingolipid signaling pathway	RAC1	UP	Better	0.712833790049068	0.819083063222583
Tight junction	OCLN TJP3 TJP1	UP	Better	0.714133113888668	0.819083063222583
Toll-like receptor signaling pathway	IL1B	UP	Worse	0.711448857108291	0.819083063222583
Adipocytokine signaling pathway	NPY	UP	Better	0.709980783997601	0.819083063222583
Pathways in cancer	MYC**	UP	Worse	0.712227302331496	0.819083063222583
Gastric acid secretion	KCNJ1	UP	Worse	0.713006400712453	0.819083063222583
Hedgehog signaling pathway	C00187	UP	Better	0.715966119655842	0.820279064241462
FoxO signaling pathway	CCNB3	DOWN	Better	0.629234909138692	0.820534969454726
Progesterone-mediated oocyte maturation	CDK1*	DOWN	Better	0.632215597752207	0.821326396078587
Proteoglycans in cancer	CDKN1A*	DOWN	Worse	0.6307978599187	0.821326396078587
Proteoglycans in cancer	PXN	DOWN	Worse	0.631969962504247	0.821326396078587
Proteoglycans in cancer	NUDT16L1	UP	Better	0.720120849811056	0.824129484127758
Apoptosis	BAD	DOWN	Better	0.636281240937346	0.82454422982892
p53 signaling pathway	STEAP3	DOWN	Better	0.635509324931305	0.82454422982892
TNF signaling pathway	CASP7	UP	Worse	0.722416317096244	0.825845966019715
Rap1 signaling pathway	GNAI1	UP	Worse	0.726472059848122	0.827585846002067
PI3K-Akt signaling pathway	RPS6	UP	Worse	0.725801122015003	0.827585846002067
AMPK signaling pathway	LIPE	UP	Worse	0.727127448510487	0.827585846002067
Toll-like receptor signaling pathway	CCL3L3	UP	Worse	0.725334807587762	0.827585846002067
TNF signaling pathway	NFKB1*	DOWN	Better	0.641930138811685	0.82876055234643
Adherens junction	NLK	DOWN	Worse	0.640486909731623	0.82876055234643
Oxytocin signaling pathway	MYL9 ACTB	DOWN	Worse	0.641579186500543	0.82876055234643
Chemokine signaling pathway	MAPK1	UP	Better	0.730311439315235	0.830299314358395
Sphingolipid signaling pathway	PTEN	UP	Better	0.732187709089512	0.831521709009752
FoxO signaling pathway	SMAD2	UP	Better	0.739110395185312	0.838466218800387
cAMP signaling pathway	JUN	DOWN	Worse	0.651084569035673	0.839535133737924
Focal adhesion	FLNA ITGB1 ITGA11	UP	Worse	0.743678064917035	0.842726890157077
Hippo signaling pathway	GLI2	UP	Worse	0.745452286745782	0.843816219893263
Ras signaling pathway	RALGDS*	DOWN	Better	0.655449240480424	0.844114530544268
HIF-1 signaling pathway	GAPDH	DOWN	Better	0.657064972893861	0.845146768108833
PI3K-Akt signaling pathway	FASLG	UP	Worse	0.747637137127189	0.845367481849697
Apoptosis	FADD TRADD	UP	Worse	0.749499642472776	0.845631118355154
Transcriptional misregulation in cancer	PER2	UP	Better	0.74887633548442	0.845631118355154
PPAR signaling pathway	UCP1	UP	Better	0.75194914903104	0.847473633761368
FoxO signaling pathway	CCND1	DOWN	Worse	0.662320084542467	0.85085179177609
MAPK signaling pathway	MAP3K4	UP	Worse	0.757798444934578	0.853139680956716
Rap1 signaling pathway	PLCE1	DOWN	Worse	0.669169520296286	0.854364036983451
Hippo signaling pathway	GLI2	DOWN	Better	0.66797580301553	0.854364036983451
cAMP signaling pathway	FOS	DOWN	Worse	0.668827672077666	0.854364036983451
Cell cycle	RB1	DOWN	Better	0.66684083144883	0.854364036983451
Apoptosis	BIRC8	DOWN	Worse	0.666447382381572	0.854364036983451
HIF-1 signaling pathway	SERPINE1	UP	Worse	0.761259125414762	0.855180705823077
p53 signaling pathway	IGFBP3	UP	Worse	0.760496230363912	0.855180705823077
Thyroid hormone signaling pathway	STAT1	UP	Worse	0.764030210266675	0.857365792710064
FoxO signaling pathway	BCL6	DOWN	Better	0.673698472355494	0.857822767829004
FoxO signaling pathway	BCL6*	DOWN	Better	0.673698472355494	0.857822767829004
Focal adhesion	BAD	DOWN	Better	0.674357782801992	0.857822767829004
p53 signaling pathway	PPM1D	UP	Worse	0.767236924519794	0.860034479105342
Estrogen signaling pathway	CREB3***	UP	Worse	0.769261093745817	0.861373263547096
Hippo signaling pathway	ID1	UP	Better	0.770306067875875	0.861613899197369
FoxO signaling pathway	RBL2	DOWN	Worse	0.679508556154208	0.86331686816165
Neurotrophin signaling pathway	BAD	DOWN	Worse	0.682759625725553	0.866386908928025
MAPK signaling pathway	NFKB1	DOWN	Better	0.684137839583194	0.867075796687857
PI3K-Akt signaling pathway	CASP9	DOWN	Better	0.685232221955758	0.867403715109849
NF-kappa B signaling pathway	PTGS2	DOWN	Better	0.687178996433531	0.868808524114501
FoxO signaling pathway	GABARAP	DOWN	Worse	0.689401530440341	0.870558136979408
MAPK signaling pathway	NLK	DOWN	Better	0.692318741322085	0.873179651874027
NF-kappa B signaling pathway	NFKB2	UP	Worse	0.781542594971183	0.873241349386531
Ras signaling pathway	RAF1*	DOWN	Better	0.695508207756946	0.876137766567609
PPAR signaling pathway	APOA2	UP	Better	0.787179978558472	0.877849186101364
Progesterone-mediated oocyte maturation	PIK3R5	UP	Better	0.787357988690145	0.877849186101364
Fc gamma R-mediated phagocytosis	PLA2G4B	UP	Worse	0.789573839813652	0.879375156358982
MAPK signaling pathway	TP53	DOWN	Better	0.699694200277456	0.879686853282299
Platelet activation	P2RX1	DOWN	Better	0.700020559548342	0.879686853282299
p53 signaling pathway	PTEN	UP	Worse	0.792784845830637	0.882005005329262
Hepatitis C	STAT3	UP	Worse	0.794214951683837	0.882650021250346
Adipocytokine signaling pathway	POMC	UP	Worse	0.798057361976929	0.885971702387222
Calcium signaling pathway	C00575	UP	Worse	0.801410121491083	0.888743275756137
B cell receptor signaling pathway	RAC1	DOWN	Worse	0.70901148577462	0.889908007538157
TNF signaling pathway	CHUK*	UP	Better	0.803572449616199	0.890190184313356
Pathways in cancer	HHIP	UP	Worse	0.806091203059611	0.892028431530785
p53 signaling pathway	GADD45G	DOWN	Worse	0.712336558766709	0.893001628019135
Toll-like receptor signaling pathway	CCL4L1	UP	Better	0.810274304481192	0.895224293451351
Adipocytokine signaling pathway	C00165	UP	Better	0.810704080774827	0.895224293451351
AMPK signaling pathway	HMGCR	UP	Worse	0.812374232963164	0.896115253789335
cAMP signaling pathway	BAD	DOWN	Better	0.715718378007834	0.896158837602089
Ras signaling pathway	PRKCA	DOWN	Better	0.717913566874857	0.89730990678035
AMPK signaling pathway	EEF2	DOWN	Better	0.718366601670974	0.89730990678035
HIF-1 signaling pathway	HK1	DOWN	Worse	0.722558859557498	0.901461654111398
HIF-1 signaling pathway	C01245	UP	Better	0.819174086963744	0.901699578227323
Apoptosis	BAD	UP	Better	0.818790136622858	0.901699578227323
NF-kappa B signaling pathway	BCL2L1	UP	Better	0.822208421823645	0.903124171272957
FoxO signaling pathway	IL7R	UP	Better	0.822070841716341	0.903124171272957
Cell cycle	CDC45 MCM7 MCM6 MCM5 MCM4 MCM3 MCM2	DOWN	Worse	0.725473195211189	0.903489516316696
Proteoglycans in cancer	PDCD4	DOWN	Better	0.725925102705323	0.903489516316696
p53 signaling pathway	BAX	UP	Worse	0.826045183953079	0.906379387889319
Natural killer cell mediated cytotoxicity	ITGAL ITGB2	DOWN	Worse	0.730474330793614	0.907145796089167
Estrogen signaling pathway	AKT3*	DOWN	Worse	0.730610679701872	0.907145796089167
FoxO signaling pathway	CDKN2D	DOWN	Worse	0.732644903134798	0.90858471858294
PPAR signaling pathway	FABP4	UP	Worse	0.828937612458121	0.908592652303621
HIF-1 signaling pathway	VEGFA	UP	Better	0.832892937395071	0.910237166157334
Gap junction	C00780	UP	Worse	0.833251780147742	0.910237166157334
PPAR signaling pathway	CYP27A1	UP	Better	0.83333344165982	0.910237166157334
Hepatitis C	CDKN1A	UP	Better	0.833945611768424	0.910237166157334
Pathways in cancer	E2F1*	UP	Better	0.836474892873202	0.911682780108341
Proteoglycans in cancer	TNF	UP	Worse	0.837026675764209	0.911682780108341
MAPK signaling pathway	NFATC1	UP	Worse	0.842459681164352	0.913159380976566
NF-kappa B signaling pathway	PLCG2	UP	Worse	0.843676706951726	0.913159380976566
Tight junction	ACTB TJP3	UP	Worse	0.84269965581977	0.913159380976566
Tight junction	TJP1 YBX3 CDK4	UP	Better	0.84026957333782	0.913159380976566
Glucagon signaling pathway	PFKFB1	UP	Worse	0.842405011994933	0.913159380976566
Pathways in cancer	FIGF*	UP	Better	0.84305405909419	0.913159380976566
Choline metabolism in cancer	WAS	UP	Better	0.844540467955205	0.913159380976566
Natural killer cell mediated cytotoxicity	SH2D1B	UP	Better	0.846119219053024	0.913914411422517
cAMP signaling pathway	CFTR	UP	Worse	0.84833471046178	0.915354916277888
ErbB signaling pathway	CDKN1A	DOWN	Worse	0.739038400976286	0.915419880922894
FoxO signaling pathway	G6PC	DOWN	Better	0.743749502253088	0.916129092621143
cAMP signaling pathway	PTCH1	DOWN	Better	0.744484861060103	0.916129092621143
cAMP signaling pathway	ATP2B1	DOWN	Better	0.742282470072815	0.916129092621143
cGMP-PKG signaling pathway	ITPR1	DOWN	Better	0.740862301333785	0.916129092621143
Chemokine signaling pathway	PRKACA	DOWN	Worse	0.742584501262662	0.916129092621143
Oxytocin signaling pathway	ELK1	DOWN	Worse	0.747554278853668	0.916129092621143
Neurotrophin signaling pathway	ATF4	DOWN	Worse	0.747494332450806	0.916129092621143
Neurotrophin signaling pathway	SH2B2	DOWN	Better	0.745362173587865	0.916129092621143
Pathways in cancer	BIRC5	DOWN	Worse	0.747360940901189	0.916129092621143
NF-kappa B signaling pathway	IL1B*	DOWN	Worse	0.750011871352751	0.918056984037919
Proteoglycans in cancer	NUDT16L1	DOWN	Worse	0.754937996815767	0.922998398933764
Oxytocin signaling pathway	MYL9 ACTB	UP	Better	0.858625635075332	0.925443263166375
Choline metabolism in cancer	WASF2	UP	Worse	0.859467539202683	0.925443263166375
NF-kappa B signaling pathway	CXCL8	UP	Worse	0.862512253310173	0.92584045391516
Toll-like receptor signaling pathway	NFKB1	UP	Better	0.861142863446446	0.92584045391516
Pathways in cancer	MYC*	UP	Worse	0.8620662197855	0.92584045391516
Ras signaling pathway	PLCE1*	UP	Worse	0.868065747513211	0.930839097023464
FoxO signaling pathway	CCNG2	DOWN	Worse	0.762834632604266	0.93155570428615
Leukocyte transendothelial migration	PECAM1	UP	Worse	0.87074955736292	0.932753395812911
Proteoglycans in cancer	CASP3	DOWN	Better	0.765872637209877	0.934166624469862
Hepatitis C	IKBKG CHUK IKBKB	UP	Better	0.873382685327409	0.934609512752424
Oxytocin signaling pathway	FOS	UP	Better	0.876121316683224	0.934649462196492
Neurotrophin signaling pathway	NGFRAP1 YWHAE	UP	Worse	0.874652749945527	0.934649462196492
Proteoglycans in cancer	CDKN1A*	UP	Better	0.875973079689529	0.934649462196492
FoxO signaling pathway	BNIP3	DOWN	Worse	0.767870154262032	0.93550377948825
p53 signaling pathway	FAS	UP	Better	0.880185582761369	0.938021185735422
Hepatitis C	NFKB1	DOWN	Worse	0.772182185981883	0.93965428962391
Hippo signaling pathway	SNAI2	DOWN	Worse	0.774239363453386	0.941054401949198
NF-kappa B signaling pathway	VCAM1	UP	Better	0.885939949700184	0.943185300296196
Progesterone-mediated oocyte maturation	MAPK14	UP	Better	0.887236818083694	0.943397011861345
Melanogenesis	MITF*	UP	Worse	0.887956532358896	0.943397011861345
Rap1 signaling pathway	CDH1	DOWN	Worse	0.780107127052842	0.944867208729113
Wnt signaling pathway	NFATC1	DOWN	Worse	0.78003517398195	0.944867208729113
HIF-1 signaling pathway	PFKFB3	DOWN	Better	0.779285007203349	0.944867208729113
Proteoglycans in cancer	MAPK1****	UP	Better	0.890434367845286	0.945062243173218
Thyroid hormone signaling pathway	FOXO1	UP	Worse	0.893929511480517	0.947802689394052
PI3K-Akt signaling pathway	EIF4B	UP	Better	0.897071266764796	0.950163239695774
Hepatitis C	GSK3B	DOWN	Better	0.789018639335804	0.954547025210448
Proteoglycans in cancer	CD63	DOWN	Better	0.790920932690081	0.955734491422939
PI3K-Akt signaling pathway	CSF3R JAK1	UP	Better	0.904404435994248	0.955979434380885
Proteoglycans in cancer	MAPK1******	UP	Better	0.903996594807038	0.955979434380885
VEGF signaling pathway	SHC2	UP	Worse	0.907714587349228	0.957884845248445
HIF-1 signaling pathway	RPS6	UP	Better	0.909898321209023	0.957884845248445
Fc epsilon RI signaling pathway	MAPK8	UP	Better	0.909276085054965	0.957884845248445
Hepatitis C	MAPK14	UP	Worse	0.908420470183428	0.957884845248445
Sphingolipid signaling pathway	PRKCA	UP	Better	0.913887126645726	0.961109257809791
TGF-beta signaling pathway	RPS6KB1	UP	Better	0.916744441495687	0.963138390964092
Proteoglycans in cancer	VEGFA*	UP	Better	0.917962737283993	0.963443196461865
Platelet activation	C00219	UP	Worse	0.919052161967459	0.963612266790123
MAPK signaling pathway	FOS	DOWN	Worse	0.798624124028688	0.963920745048579
Ras signaling pathway	REL	UP	Worse	0.922683722477209	0.966443697206198
Thyroid hormone signaling pathway	HIF1A	UP	Better	0.925273114017244	0.967203919788418
Proteoglycans in cancer	RAC1*	UP	Better	0.924504291570507	0.967203919788418
Hepatitis C	EGFR GRB2	UP	Better	0.927712588738204	0.968778337133055
Melanogenesis	TYR*	UP	Worse	0.928803673864622	0.968942928112038
TGF-beta signaling pathway	ACVR2A	DOWN	Worse	0.804898494971291	0.970269731564772
Sphingolipid signaling pathway	SPHK2	DOWN	Better	0.806603625998966	0.970269731564772
cAMP signaling pathway	AMH	DOWN	Better	0.806688611117917	0.970269731564772
mTOR signaling pathway	PRKCA	DOWN	Better	0.807731160109995	0.97039924096548
Toll-like receptor signaling pathway	CCL5	DOWN	Better	0.809698962856725	0.971564394267573
Pathways in cancer	SLC2A1	DOWN	Better	0.810572991749247	0.971564394267573
Hippo signaling pathway	YAP1	UP	Worse	0.932828333201935	0.972164467734547
MAPK signaling pathway	STMN1	DOWN	Better	0.812193134906789	0.972383476393595
cAMP signaling pathway	C00165	DOWN	Worse	0.816062099514875	0.972528655908657
cAMP signaling pathway	C01245	DOWN	Worse	0.816062099514875	0.972528655908657
RIG-I-like receptor signaling pathway	MAVS TMEM173	DOWN	Better	0.815693609207828	0.972528655908657
T cell receptor signaling pathway	CD3E	DOWN	Better	0.81541228750012	0.972528655908657
cAMP signaling pathway	CREB3 CREBBP	DOWN	Better	0.818135885991972	0.97276637990798
mTOR signaling pathway	RPS6	DOWN	Better	0.817611567150588	0.97276637990798
cAMP signaling pathway	NFKBIA NFKB1	DOWN	Better	0.822668085022441	0.977036009443128
Proteoglycans in cancer	ITGA5*	DOWN	Better	0.824118919667219	0.977640501273799
HIF-1 signaling pathway	SLC2A1	UP	Better	0.943421416433977	0.981596123927097
AMPK signaling pathway	PPARGC1A**	UP	Worse	0.943769683698693	0.981596123927097
Ras signaling pathway	RAC1**	UP	Better	0.952548284022161	0.982921115515435
Rap1 signaling pathway	THBS1	UP	Worse	0.947884609810977	0.982921115515435
Hedgehog signaling pathway	PTCH1*	UP	Worse	0.952996728917314	0.982921115515435
NF-kappa B signaling pathway	TNFAIP3	UP	Worse	0.947628674972525	0.982921115515435
Sphingolipid signaling pathway	BAX*	UP	Worse	0.951460081909177	0.982921115515435
p53 signaling pathway	MDM2*	UP	Worse	0.954512990789555	0.982921115515435
T cell receptor signaling pathway	LAT GRAP2	UP	Better	0.95371453437124	0.982921115515435
T cell receptor signaling pathway	GRAP2 LCP2	UP	Better	0.95371453437124	0.982921115515435
Pathways in cancer	BCL2L1	UP	Better	0.946321839368907	0.982921115515435
Proteoglycans in cancer	CTNNB1	UP	Worse	0.951639779539636	0.982921115515435
FoxO signaling pathway	BCL2L11	DOWN	Worse	0.830186160993067	0.983199960155526
Neurotrophin signaling pathway	CRK KIDINS220	DOWN	Worse	0.830699773657414	0.983199960155526
Calcium signaling pathway	ADCY1	UP	Worse	0.958446362359415	0.985993383675989
Focal adhesion	ACTN4 ITGB1 ITGA11	DOWN	Better	0.834833396601094	0.986967045184437
Choline metabolism in cancer	PLA2G4B	UP	Better	0.96212421311115	0.988796963573638
MAPK signaling pathway	ELK1	DOWN	Better	0.838545015814691	0.990227220040557
Wnt signaling pathway	PRKCA	DOWN	Worse	0.844327531909299	0.991742398218578
p53 signaling pathway	SHISA5	DOWN	Better	0.844297529508082	0.991742398218578
Toll-like receptor signaling pathway	CCL4L1	DOWN	Better	0.84312047969104	0.991742398218578
Leukocyte transendothelial migration	MMP2	DOWN	Worse	0.842506690808377	0.991742398218578
Pathways in cancer	STK4	DOWN	Better	0.844605279407729	0.991742398218578
Hippo signaling pathway	AXIN1	DOWN	Worse	0.846015231522965	0.992275491887952
NF-kappa B signaling pathway	GADD45B	UP	Worse	0.96682930152311	0.992649668626101
Adrenergic signaling in cardiomyocytes	ATP1B4	UP	Worse	0.968594941461694	0.99291485498894
Proteoglycans in cancer	MAPK1*****	UP	Worse	0.969000720716567	0.99291485498894
TGF-beta signaling pathway	SMAD4	UP	Worse	0.971981264866595	0.993028103279061
Adrenergic signaling in cardiomyocytes	SLC8A1	UP	Worse	0.97009580241001	0.993028103279061
Proteoglycans in cancer	SLC9A1	UP	Worse	0.971502288181226	0.993028103279061
Focal adhesion	VASP ACTB	DOWN	Better	0.847864967612976	0.993322614426941
FoxO signaling pathway	ATG12	UP	Worse	0.973385336803515	0.993484739038396
p53 signaling pathway	BAX	DOWN	Worse	0.850435941696957	0.9940906615782
Gap junction	C03758	DOWN	Worse	0.849978134215147	0.9940906615782
Hippo signaling pathway	CTGF	DOWN	Worse	0.854208893182514	0.994331382960508
Calcium signaling pathway	ADCY1	DOWN	Better	0.854473596917893	0.994331382960508
cAMP signaling pathway	MLLT4	DOWN	Worse	0.853887576059444	0.994331382960508
Focal adhesion	ZYX ACTB	DOWN	Better	0.853246363527613	0.994331382960508
PPAR signaling pathway	CD36	UP	Better	0.975443557670109	0.994607478253019
Gap junction	C00547	DOWN	Worse	0.856140935836758	0.995155981409356
NF-kappa B signaling pathway	CCL13	DOWN	Worse	0.858681650713052	0.99699278908294
Natural killer cell mediated cytotoxicity	TNF	UP	Better	0.979882901671752	0.998153534774562
Ras signaling pathway	BCL2L1	UP	Better	0.997445271734383	1
ErbB signaling pathway	ABL1	UP	Better	0.990045588739732	1
Hippo signaling pathway	NKD1	UP	Worse	0.98477234190652	1
Sphingolipid signaling pathway	SMPD1	UP	Better	0.987697249288949	1
AMPK signaling pathway	CPT1C	UP	NA	1	1
AMPK signaling pathway	FBP1	UP	NA	1	1
mTOR signaling pathway	RPTOR MTOR MLST8	UP	NA	1	1
Cell cycle	TFDP1 E2F4	UP	Worse	0.989081368784632	1
Insulin signaling pathway	PKLR	UP	NA	1	1
Glucagon signaling pathway	PKM	UP	NA	1	1
Glucagon signaling pathway	FBP1	UP	NA	1	1
Glucagon signaling pathway	CPT1C*	UP	NA	1	1
Adipocytokine signaling pathway	C15493	UP	Better	0.982978336136343	1
PPAR signaling pathway	FADS2	UP	Worse	0.985623838474951	1
Oxytocin signaling pathway	KCNJ2	UP	Better	0.999557753036866	1
Melanogenesis	C05606	UP	NA	1	1
Vascular smooth muscle contraction	KCNMB2	UP	NA	1	1
Proteoglycans in cancer	ITGA2 C00925	UP	NA	1	1
Proteoglycans in cancer	PRKCA	UP	Better	0.998354321962637	1
Ras signaling pathway	ELK1	DOWN	Better	0.865815975045991	1
Rap1 signaling pathway	THBS1	DOWN	Worse	0.962460459159609	1
MAPK signaling pathway	ATF2	DOWN	Better	0.967537589535478	1
MAPK signaling pathway	ECSIT TRAF6	DOWN	Worse	0.967180413146482	1
ErbB signaling pathway	GSK3B	DOWN	Better	0.925626517221567	1
ErbB signaling pathway	CDKN1B	DOWN	Better	0.871506124321655	1
Wnt signaling pathway	CAMK2A	DOWN	Better	0.959682148325753	1
Wnt signaling pathway	PPARD	DOWN	Worse	0.938347986530725	1
Notch signaling pathway	PTCRA	DOWN	Worse	0.960638824084778	1
Hedgehog signaling pathway	WNT16	DOWN	NA	1	1
Hedgehog signaling pathway	BMP2	DOWN	NA	1	1
Hedgehog signaling pathway	PTCH1	DOWN	NA	1	1
TGF-beta signaling pathway	TGFBR2 TGFBR1	DOWN	Better	0.900213818381763	1
TGF-beta signaling pathway	PITX2	DOWN	NA	1	1
TGF-beta signaling pathway	ID1	DOWN	Better	0.987015726966081	1
Hippo signaling pathway	SOX2	DOWN	NA	1	1
Hippo signaling pathway	AFP	DOWN	NA	1	1
Hippo signaling pathway	BBC3	DOWN	Better	0.985757049612921	1
VEGF signaling pathway	PLA2G4B	DOWN	Worse	0.87340238938339	1
Jak-STAT signaling pathway	MYC	DOWN	Better	0.930986240153502	1
NF-kappa B signaling pathway	IKBKG CHUK IKBKB	DOWN	Worse	0.948684146943949	1
NF-kappa B signaling pathway	PLAU	DOWN	Better	0.898260957568	1
NF-kappa B signaling pathway	CCL21	DOWN	Worse	0.978395830679032	1
NF-kappa B signaling pathway	CXCL12	DOWN	Worse	0.941510322636435	1
TNF signaling pathway	DNM1L	DOWN	Better	0.910496084996331	1
HIF-1 signaling pathway	TFRC	DOWN	Worse	0.997270659527916	1
HIF-1 signaling pathway	NPPA	DOWN	NA	1	1
FoxO signaling pathway	CDKN2B	DOWN	Worse	0.960505203660398	1
FoxO signaling pathway	GADD45G	DOWN	Better	0.894347338246264	1
FoxO signaling pathway	TNFSF10	DOWN	Better	0.968707913881403	1
FoxO signaling pathway	GADD45G*	DOWN	Better	0.894347338246264	1
Calcium signaling pathway	C00002	DOWN	Worse	0.956269636506521	1
Calcium signaling pathway	C00004	DOWN	Worse	0.956269636506521	1
Calcium signaling pathway	C13051	DOWN	Worse	0.956269636506521	1
Sphingolipid signaling pathway	SMPD1	DOWN	Better	0.886920683526124	1
cAMP signaling pathway	MYL9	DOWN	Worse	0.878515366440303	1
cAMP signaling pathway	ACOX1	DOWN	Better	0.94175138762447	1
cAMP signaling pathway	GRIA1	DOWN	Worse	0.928945947069159	1
cAMP signaling pathway	CFTR	DOWN	NA	1	1
cAMP signaling pathway	CACNA1C	DOWN	Worse	0.922235236975824	1
cAMP signaling pathway	PDE3A	DOWN	Worse	0.928945947069159	1
cGMP-PKG signaling pathway	C00144	DOWN	Worse	0.86339403109833	1
cGMP-PKG signaling pathway	MYH7	DOWN	NA	1	1
cGMP-PKG signaling pathway	NPPB	DOWN	NA	1	1
AMPK signaling pathway	PPARG	DOWN	Worse	0.989312863019588	1
AMPK signaling pathway	GYS1	DOWN	Better	0.983665894779585	1
AMPK signaling pathway	CFTR	DOWN	NA	1	1
AMPK signaling pathway	CPT1C	DOWN	NA	1	1
AMPK signaling pathway	FBP1	DOWN	NA	1	1
AMPK signaling pathway	ADIPOR1	DOWN	NA	1	1
AMPK signaling pathway	LEPR	DOWN	NA	1	1
mTOR signaling pathway	RPTOR MTOR MLST8	DOWN	NA	1	1
Oocyte meiosis	REC8*	DOWN	NA	1	1
Oocyte meiosis	REC8	DOWN	Worse	0.995383296933856	1
Apoptosis	BAD*	DOWN	Better	0.980630566790727	1
p53 signaling pathway	CDK1 CCNB3	DOWN	Worse	0.88045646441792	1
p53 signaling pathway	CDK4 CCND1	DOWN	Worse	0.912754294181644	1
p53 signaling pathway	RPRM	DOWN	NA	1	1
p53 signaling pathway	EI24	DOWN	Better	0.871478836884855	1
p53 signaling pathway	PERP	DOWN	Better	0.962889095209125	1
p53 signaling pathway	SERPINB5	DOWN	NA	1	1
Focal adhesion	TLN1 ITGB1 ITGA11	DOWN	Better	0.873811846240932	1
Tight junction	ACTB MYL12B	DOWN	Better	0.883766967549775	1
Toll-like receptor signaling pathway	IFNA1	DOWN	NA	1	1
Toll-like receptor signaling pathway	IFNB1*	DOWN	NA	1	1
NOD-like receptor signaling pathway	NLRC4 PYCARD	DOWN	Worse	0.888326649091109	1
[truncated: 78 more rows]
