# Supplementary material for: High throughput estimation of functional cell activities reveals disease mechanisms and predicts relevant clinical outcomes
Source: Oncotarget. 2016 Dec 22;8(3):5160–78. doi: 10.18632/oncotarget.14107 (PMC5354899; doi:10.18632/oncotarget.14107)
Supplement: Supplementary file 7 [file oncotarget-08-5160-s007.xlsx]

## Sheet: Table S1 legend
Table S1	Canonical circuits differentially activated between cancer and the normal tissue. First column (Pathway) contains the Pathway name; Second Column (Genes in the receptor node -> genes in the effector node) contains the definition of the canonical circuit by specifying the genes in the receptor node and the genes in the effector node; third column (state) constains the activation state of the circu…

## Sheet: Table S6
Table S6	Uniprot functions associated to patient survival. First column (Uniprot Function) contains Uniprot function annotations; Second Column (state) constains the activation state of the function (UP or DOWN); third column (prognosis) contains the association to survival (Better or Worse prognosis); fourth column (p-value) contains the nominal p-value for the statistic; fifth column (FDR adj. p-value) …
Uniprot function	state	prognosis	p-value	FDR adjusted p-value	Pathway: Effector that trigger the function
Mitosis	UP	Worse	2.14273043752655e-14	1.73561165439651e-12	Oocyte meiosis: CDC25C*, Progesterone-mediated oocyte maturation: ANAPC10, Progesterone-mediated oocyte maturation: CDK1, Progesterone-mediated oocyte maturation: CDK1*, Progesterone-mediated oocyte maturation: CDK2, Choline metabolism in cancer: WAS
Sodium/potassium transport	DOWN	Worse	3.63944430148422e-11	2.94794988420222e-09	Thyroid hormone signaling pathway: ATP1B4
DNA replication	UP	Worse	1.46701428782592e-09	5.94140786569497e-08	Cell cycle: CDC6 ORC3 ORC5 ORC4 ORC2 ORC1 ORC6, Cell cycle: CDC45 MCM7 MCM6 MCM5 MCM4 MCM3 MCM2, Cell cycle: ORC3 ORC5 ORC4 ORC2 ORC1 ORC6 MCM7 MCM6 MCM5 MCM4 MCM3 MCM2, p53 signaling pathway: RRM2B
Gonadal differentiation	UP	Worse	1.47481949319683e-07	3.98201263163145e-06	cAMP signaling pathway: AMH
Gluconeogenesis	DOWN	Worse	3.17721233322743e-07	8.960021053106e-06	FoxO signaling pathway: PCK1, FoxO signaling pathway: G6PC, PI3K-Akt signaling pathway: PCK1, PI3K-Akt signaling pathway: G6PC, AMPK signaling pathway: FBP1, AMPK signaling pathway: G6PC, AMPK signaling pathway: PCK1, Insulin signaling pathway: G6PC, Insulin signaling pathway: FBP1, Insulin signaling pathway: PCK1, Glucagon signaling pathway : FBP1, Glucagon signaling pathway : G6PC, Glucagon sig…
Sodium transport	DOWN	Worse	3.31852631596519e-07	8.960021053106e-06	Thyroid hormone signaling pathway: SLC9A1, Choline metabolism in cancer: SLC44A3
Lipid metabolism	DOWN	Worse	8.94342403467974e-07	1.58934971153935e-05	Ras signaling pathway: PLA2G4B, VEGF signaling pathway: PTGS2, AMPK signaling pathway: LIPE, AMPK signaling pathway: HMGCR, Insulin signaling pathway: LIPE, PPAR signaling pathway: HMGCS2, PPAR signaling pathway: APOA1, PPAR signaling pathway: APOC3, PPAR signaling pathway: CYP7A1, PPAR signaling pathway: LPL, PPAR signaling pathway: PLIN1, Choline metabolism in cancer: PCYT1A, Choline metabolism…
DNA recombination	DOWN	Worse	9.81080068851448e-07	1.58934971153935e-05	FoxO signaling pathway: RAG1
Translation regulation	UP	Worse	1.96794342133266e-06	3.98508542819864e-05	ErbB signaling pathway: EIF4EBP1, HIF-1 signaling pathway: NOS2, HIF-1 signaling pathway: NOS3, PI3K-Akt signaling pathway: EIF4E, PI3K-Akt signaling pathway: NOS3, AMPK signaling pathway: RPS6KB1, AMPK signaling pathway: EIF4EBP1, Oocyte meiosis: CPEB2, Oocyte meiosis: CPEB2*, Insulin signaling pathway: EIF4E, Oxytocin signaling pathway: RGS2, Choline metabolism in cancer: RPS6KB1, Choline metab…
Cell adhesion	DOWN	Worse	3.30369731516011e-06	4.45999137546615e-05	Ras signaling pathway: ABL1, Ras signaling pathway: MLLT4*, Ras signaling pathway: MLLT4, Rap1 signaling pathway: ITGAL, Rap1 signaling pathway: ITGA2B, Rap1 signaling pathway: THBS1, ErbB signaling pathway: ABL1, Hippo signaling pathway: ITGB2, VEGF signaling pathway: PXN, cAMP signaling pathway: MLLT4, PI3K-Akt signaling pathway: PRKCA, PI3K-Akt signaling pathway: PKN3, PI3K-Akt signaling pathw…
Transport	DOWN	Worse	6.43577413617091e-06	6.51622131287305e-05	Ras signaling pathway: RALBP1*, cGMP-PKG signaling pathway: PPIF, Fc gamma R-mediated phagocytosis: MYO10, PPAR signaling pathway: DBI, PPAR signaling pathway: FABP1, PPAR signaling pathway: UCP1, PPAR signaling pathway: FABP3, PPAR signaling pathway: FABP4, PPAR signaling pathway: SORBS1, PPAR signaling pathway: AQP7, Adrenergic signaling in cardiomyocytes: AKT3, Choline metabolism in cancer: SL…
Fatty acid metabolism	DOWN	Worse	5.6857724620718e-06	6.51622131287305e-05	cAMP signaling pathway: ACOX1, AMPK signaling pathway: MLYCD, AMPK signaling pathway: ACACB, AMPK signaling pathway: ACACA, AMPK signaling pathway: CPT1C, AMPK signaling pathway: ADIPOR1, AMPK signaling pathway: FASN, AMPK signaling pathway: ACACA*, AMPK signaling pathway: SCD, Glucagon signaling pathway : CPT1C*, Glucagon signaling pathway : ACACA, Glucagon signaling pathway : CPT1C, PPAR signal…
Cell shape	DOWN	Worse	9.22585575924284e-06	8.30327018331856e-05	Tight junction: ACTB MYL12B, Tight junction: ACTB SHROOM1, Tight junction: TJP1 SHROOM1, Tight junction: MYL12B CGN, Gastric acid secretion: EZR, Gastric acid secretion: EZR ACTB
Biological rhythms	DOWN	Worse	2.05093289198377e-05	0.000166125564250685	Ras signaling pathway: MAPK8, Ras signaling pathway: PRKCA, ErbB signaling pathway: PRKCA, Wnt signaling pathway: PRKCA, Wnt signaling pathway: MAPK8, Wnt signaling pathway: ROCK2, TGF-beta signaling pathway: ID1, NF-kappa B signaling pathway: NFKB2, NF-kappa B signaling pathway: NFKB2*, Sphingolipid signaling pathway: PRKCA, cAMP signaling pathway: CREB3 CREBBP, cAMP signaling pathway: MAPK8, cG…
Angiogenesis	DOWN	Worse	8.29248405861405e-05	0.000610628371588853	Ras signaling pathway: PIK3R5*, ErbB signaling pathway: PTK2, Hippo signaling pathway: FGF1, VEGF signaling pathway: PTK2, HIF-1 signaling pathway: VEGFA, HIF-1 signaling pathway: FLT1, HIF-1 signaling pathway: ANGPT1, HIF-1 signaling pathway: TEK, FoxO signaling pathway: S1PR1, cAMP signaling pathway: PDE3A, cGMP-PKG signaling pathway: PDE3A, PI3K-Akt signaling pathway: ITGA11 ITGB1 PTK2, mTOR s…
cGMP biosynthesis	UP	Worse	3.78985065553339e-05	0.000613955806196409	Vascular smooth muscle contraction: NPR2
Antiviral defense	UP	Worse	4.77298280852079e-05	0.000644352679150306	Toll-like receptor signaling pathway: IFNA1, Toll-like receptor signaling pathway: IFNB1*, RIG-I-like receptor signaling pathway: MAVS TRAF3 TRADD, RIG-I-like receptor signaling pathway: MAVS TMEM173, RIG-I-like receptor signaling pathway: IRF7, RIG-I-like receptor signaling pathway: IRF3 PIN1, Hepatitis C: STAT1 IRF9, Hepatitis C: IRF1, Hepatitis C: IRF3
Sugar transport	DOWN	Worse	0.000191145132284465	0.00119098120884936	HIF-1 signaling pathway: SLC2A1, AMPK signaling pathway: SLC2A4*, AMPK signaling pathway: SLC2A4, Adipocytokine signaling pathway: SLC2A1, Thyroid hormone signaling pathway: SLC2A1, Pathways in cancer: SLC2A1
Glycogen metabolism	DOWN	Worse	0.000182976272683821	0.00119098120884936	B cell receptor signaling pathway: GSK3B, Chemokine signaling pathway: GSK3A, Glucagon signaling pathway : PYGB, Proteoglycans in cancer: AKT3, Proteoglycans in cancer: AKT3*, Proteoglycans in cancer: PPP1R12A
Ion transport	DOWN	Worse	0.000258163657736121	0.00149366116261613	cAMP signaling pathway: ORAI1, cAMP signaling pathway: RYR2, cAMP signaling pathway: GRIN3A, cAMP signaling pathway: GRIA1, cAMP signaling pathway: CFTR, cAMP signaling pathway: SLC9A1, cAMP signaling pathway: ATP2B1, cAMP signaling pathway: CACNA1C, cAMP signaling pathway: ATP1B4 FXYD1, cAMP signaling pathway: HCN4, cGMP-PKG signaling pathway: CNGB1, cGMP-PKG signaling pathway: ATP1B4, cGMP-PKG …
Cell division	DOWN	Worse	0.000281797664906658	0.00152170739049595	Wnt signaling pathway: CCND1, Hippo signaling pathway: CCND1, AMPK signaling pathway: CCND1, AMPK signaling pathway: CCNA2, Focal adhesion: CCND1, Adherens junction: RHOA, Adherens junction: PARD3, Tight junction: TJP1 YBX3 CDK4, Tight junction: PARD6A MPP5, Tight junction: LLGL2, T cell receptor signaling pathway: RHOA, Progesterone-mediated oocyte maturation: ANAPC10
Elongation factor	DOWN	Worse	0.000382190474664035	0.00193483927798668	AMPK signaling pathway: EEF2, Oxytocin signaling pathway: EEF2
Protein transport	DOWN	Worse	0.000766610559939318	0.00344974751972693	Ras signaling pathway: RAB5A, Focal adhesion: VCL ACTN4, Focal adhesion: ACTN4 ITGB1 ITGA11, Adherens junction: ACTB ACTN4 CTNNA1, Tight junction: CTNNA1 ACTB ACTN4, Tight junction: TJP1 ACTN4
B-cell activation	DOWN	Worse	0.000725144787028897	0.00344974751972693	B cell receptor signaling pathway: BLNK GRB2
Lactation	DOWN	Worse	0.000862383101433273	0.0036764753271629	ErbB signaling pathway: STAT5A, ErbB signaling pathway: STAT5A*
Unfolded protein response	DOWN	Worse	0.000963507464131319	0.00390220522973184	TNF signaling pathway: CREB3, cAMP signaling pathway: CREB3 CREBBP, cGMP-PKG signaling pathway: CREB3, p53 signaling pathway: THBS1, Estrogen signaling pathway: CREB3, Estrogen signaling pathway: CREB3*, Estrogen signaling pathway: CREB3**, Estrogen signaling pathway: CREB3***, Adrenergic signaling in cardiomyocytes: CREB3
Inflammatory response	UP	Worse	0.000414251897657758	0.00479348624432549	Rap1 signaling pathway: PRKCI PARD6A PARD3, NF-kappa B signaling pathway: CXCL8, NF-kappa B signaling pathway: IL1B*, NF-kappa B signaling pathway: TNFAIP3, NF-kappa B signaling pathway: CCL4L1, NF-kappa B signaling pathway: CXCL2, NF-kappa B signaling pathway: CCL13, NF-kappa B signaling pathway: CCL19, NF-kappa B signaling pathway: CCL21, FoxO signaling pathway: BCL6, FoxO signaling pathway: BC…
Notch signaling pathway	DOWN	Worse	0.00149140391517055	0.00575255795851499	Notch signaling pathway: DTX2, Thyroid hormone signaling pathway: NOTCH1
Transcription regulation	DOWN	Worse	0.00158606553753438	0.00583960493364929	Ras signaling pathway: ELK1, Ras signaling pathway: ETS1, Ras signaling pathway: RAC1*, Ras signaling pathway: REL, Rap1 signaling pathway: RAC1, MAPK signaling pathway: NFKB1, MAPK signaling pathway: MYC, MAPK signaling pathway: ATF4, MAPK signaling pathway: ATF2, MAPK signaling pathway: ELK1, MAPK signaling pathway: TP53, MAPK signaling pathway: ELK4, MAPK signaling pathway: DDIT3, MAPK signali…
Glycerol metabolism	DOWN	Worse	0.00232903051887134	0.00820223791428604	PPAR signaling pathway: GK
Glycogen biosynthesis	UP	Worse	0.000817001864248712	0.00827214387551821	Rap1 signaling pathway: AKT3, Jak-STAT signaling pathway: AKT3, TNF signaling pathway: AKT3, cAMP signaling pathway: AKT3, PI3K-Akt signaling pathway: GYS1, AMPK signaling pathway: GYS1, Tight junction: AKT3, Fc epsilon RI signaling pathway: AKT3, Glucagon signaling pathway : GYS1, Estrogen signaling pathway: AKT3*
Glycolysis	DOWN	Worse	0.00303417044870979	0.0102403252643956	HIF-1 signaling pathway: HK1, HIF-1 signaling pathway: PFKL, HIF-1 signaling pathway: GAPDH, HIF-1 signaling pathway: ALDOA, HIF-1 signaling pathway: PGK1, HIF-1 signaling pathway: ENO1, AMPK signaling pathway: PFKL, Insulin signaling pathway: PKLR, Insulin signaling pathway: GCK, Glucagon signaling pathway : PKM, Glucagon signaling pathway : PFKL, Thyroid hormone signaling pathway: PFKP
Acute phase	UP	Worse	0.00124074831885201	0.0111667348696681	Toll-like receptor signaling pathway: IL6, Pathways in cancer: IL6
Ubl conjugation pathway	DOWN	Worse	0.00448418871125111	0.0145287714244536	Ras signaling pathway: BRAP*, ErbB signaling pathway: CBLC, Notch signaling pathway: DTX2, FoxO signaling pathway: FBXO32, p53 signaling pathway: RFWD2, p53 signaling pathway: RCHY1
Chromosome partition	UP	Worse	0.00216215256091845	0.0159213052213086	Oocyte meiosis: REC8, Oocyte meiosis: REC8*
B-cell activation	UP	Better	0.00202932874253192	0.0159213052213086	B cell receptor signaling pathway: BLNK GRB2
Vision	DOWN	Worse	0.0063199412171614	0.0196890476380797	Tight junction: CLDN24 TJP1 TJP2
Cilium biogenesis/degradation	DOWN	Worse	0.00675159260591418	0.0202547778177425	Cell cycle: TFDP1 E2F4, Fc gamma R-mediated phagocytosis: C04637 GSN
Chondrogenesis	UP	Worse	0.00425399865157094	0.0246124207698033	Hedgehog signaling pathway: BMP2, Pathways in cancer: BMP2
Gluconeogenesis	UP	Better	0.00418976664554671	0.0246124207698033	FoxO signaling pathway: PCK1, FoxO signaling pathway: G6PC, PI3K-Akt signaling pathway: PCK1, PI3K-Akt signaling pathway: G6PC, AMPK signaling pathway: FBP1, AMPK signaling pathway: G6PC, AMPK signaling pathway: PCK1, Insulin signaling pathway: G6PC, Insulin signaling pathway: FBP1, Insulin signaling pathway: PCK1, Glucagon signaling pathway : FBP1, Glucagon signaling pathway : G6PC, Glucagon sig…
Glycogen metabolism	UP	Better	0.00386925042605391	0.0246124207698033	B cell receptor signaling pathway: GSK3B, Chemokine signaling pathway: GSK3A, Glucagon signaling pathway : PYGB, Proteoglycans in cancer: AKT3, Proteoglycans in cancer: AKT3*, Proteoglycans in cancer: PPP1R12A
Oogenesis	DOWN	Worse	0.0102496358201569	0.0296507321940254	VEGF signaling pathway: NOS3
Exocytosis	DOWN	Worse	0.013472466950425	0.0376299938960147	cAMP signaling pathway: PAK1, Tight junction: LLGL2
Ion channel	DOWN	Worse	0.0151490285785758	0.0409023771621547	Estrogen signaling pathway: KCNJ3, Estrogen signaling pathway: ITPR1, Vascular smooth muscle contraction: ITPR1, Vascular smooth muscle contraction: KCNMB2, Vascular smooth muscle contraction: KCNMB2*, Vascular smooth muscle contraction: ITPR1*, Gastric acid secretion: KCNQ1, Gastric acid secretion: KCNJ1, Gastric acid secretion: ITPR1
Neurogenesis	DOWN	Worse	0.0162924638353403	0.0425706313116957	Ras signaling pathway: RAP1A, MAPK signaling pathway: STMN1, ErbB signaling pathway: CAMK2A, ErbB signaling pathway: GSK3B, Notch signaling pathway: HES1, Leukocyte transendothelial migration: CDC42, GnRH signaling pathway: CAMK2A, Oxytocin signaling pathway: MEF2C, Neurotrophin signaling pathway: CRK KIDINS220, Gastric acid secretion: CAMK2A
Host-virus interaction	DOWN	Worse	0.0193353897629349	0.0474595930544766	Ras signaling pathway: RHOA, Ras signaling pathway: NFKB1, Hippo signaling pathway: YWHAQ YAP1, NF-kappa B signaling pathway: IKBKG CHUK IKBKB, NF-kappa B signaling pathway: PLCG1, NF-kappa B signaling pathway: NFKBIA*, NF-kappa B signaling pathway: VCAM1, NF-kappa B signaling pathway: ICAM1, Sphingolipid signaling pathway: NFKB1, cAMP signaling pathway: NFKBIA NFKB1, cAMP signaling pathway: RHOA…
Osteogenesis	DOWN	Worse	0.0188898220395035	0.0474595930544766	MAPK signaling pathway: ECSIT TRAF6, Pathways in cancer: TRAF1, Hepatitis C: TRAF6 RIPK1
Stress response	DOWN	Worse	0.0202870771529776	0.0483309779232702	Ras signaling pathway: PIK3R5*, Rap1 signaling pathway: MAPK14, MAPK signaling pathway: HSPB1, MAPK signaling pathway: MAP4K2, VEGF signaling pathway: HSPB1, Platelet activation: PIK3R5*, NOD-like receptor signaling pathway: MAPK14, RIG-I-like receptor signaling pathway: MAPK14, Fc epsilon RI signaling pathway: MAPK14, Leukocyte transendothelial migration: MAPK14, GnRH signaling pathway: MAPK14, …
Initiation factor	DOWN	Worse	0.0214999630782363	0.0497570574096326	PI3K-Akt signaling pathway: EIF4B, mTOR signaling pathway: EIF4E, mTOR signaling pathway: EIF4B, Proteoglycans in cancer: EIF4B RPS6, Hepatitis C: EIF2S1, Hepatitis C: EIF3E
Acute phase	DOWN	Better	0.0225774831828452	0.0507993371614018	Toll-like receptor signaling pathway: IL6, Pathways in cancer: IL6
Fatty acid biosynthesis	DOWN	Better	0.0233112383231826	0.0510327109237241	Insulin signaling pathway: ACACA, Insulin signaling pathway: FASN, Oxytocin signaling pathway: PTGS2, Oxytocin signaling pathway: PRKAG2, Oxytocin signaling pathway: PTGS2*
Ion channel	UP	Better	0.00979948094628624	0.0529171971099457	Estrogen signaling pathway: KCNJ3, Estrogen signaling pathway: ITPR1, Vascular smooth muscle contraction: ITPR1, Vascular smooth muscle contraction: KCNMB2, Vascular smooth muscle contraction: KCNMB2*, Vascular smooth muscle contraction: ITPR1*, Gastric acid secretion: KCNQ1, Gastric acid secretion: KCNJ1, Gastric acid secretion: ITPR1
Immunity	DOWN	Better	0.0256207266368587	0.0546126015154093	NF-kappa B signaling pathway: TNFSF13B*, PI3K-Akt signaling pathway: CSF3R JAK1, Toll-like receptor signaling pathway: CD40
Calcium transport	DOWN	Worse	0.0266659463675758	0.0553831193788113	cGMP-PKG signaling pathway: SLC8A2, cGMP-PKG signaling pathway: ATP2B1, cGMP-PKG signaling pathway: TRPC6, cGMP-PKG signaling pathway: CACNA1C, cGMP-PKG signaling pathway: ATP2A1 PLN, cGMP-PKG signaling pathway: ITPR1, cGMP-PKG signaling pathway: TRPC6*, Adrenergic signaling in cardiomyocytes: ATP2B1, Adrenergic signaling in cardiomyocytes: SLC8A1, Adrenergic signaling in cardiomyocytes: CACNG3, …
Angiogenesis	UP	Better	0.0158139189926949	0.080057964900518	Ras signaling pathway: PIK3R5*, ErbB signaling pathway: PTK2, Hippo signaling pathway: FGF1, VEGF signaling pathway: PTK2, HIF-1 signaling pathway: VEGFA, HIF-1 signaling pathway: FLT1, HIF-1 signaling pathway: ANGPT1, HIF-1 signaling pathway: TEK, FoxO signaling pathway: S1PR1, cAMP signaling pathway: PDE3A, cGMP-PKG signaling pathway: PDE3A, PI3K-Akt signaling pathway: ITGA11 ITGB1 PTK2, mTOR s…
Glycerol metabolism	UP	Better	0.0169899358002793	0.0809520470483896	PPAR signaling pathway: GK
Vision	UP	Better	0.0190185931680436	0.085583669256196	Tight junction: CLDN24 TJP1 TJP2
Prostaglandin biosynthesis	DOWN	Better	0.0460567796794097	0.0932649788508046	NF-kappa B signaling pathway: PTGS2, Pathways in cancer: PTGS2
Wnt signaling pathway	DOWN	Worse	0.0473638355976608	0.0935724556929396	Hedgehog signaling pathway: WNT16, Hippo signaling pathway: AXIN1, Hippo signaling pathway: NKD1, Adherens junction: NLK, Adherens junction: CTNND1, Adherens junction: CDH1 CTNNB1, Adherens junction: CTNNA1 CTNNB1, Adherens junction: CTNND1**, Adherens junction: LEF1 CTNNB1, Thyroid hormone signaling pathway: WNT4, Pathways in cancer: BIRC8, Pathways in cancer: WNT16*
Melanin biosynthesis	DOWN	Worse	0.0542675682414837	0.104658881608576	Melanogenesis: TYR*, Melanogenesis: TYRP1, Melanogenesis: DCT, Melanogenesis: TYR
Iron transport	DOWN	Better	0.0598091339535155	0.11266371744732	HIF-1 signaling pathway: TF
Sphingolipid metabolism	DOWN	Better	0.0628814450585597	0.115759023857803	Sphingolipid signaling pathway: SMPD2
Notch signaling pathway	UP	Better	0.0283334844472687	0.120790117906777	Notch signaling pathway: DTX2, Thyroid hormone signaling pathway: NOTCH1
Cell shape	UP	Better	0.0346979059034522	0.140526518908982	Tight junction: ACTB MYL12B, Tight junction: ACTB SHROOM1, Tight junction: TJP1 SHROOM1, Tight junction: MYL12B CGN, Gastric acid secretion: EZR, Gastric acid secretion: EZR ACTB
Iron transport	UP	Worse	0.0367106101354133	0.141598067665166	HIF-1 signaling pathway: TF
Host-virus interaction	UP	Better	0.0455820367033462	0.153839373873793	Ras signaling pathway: RHOA, Ras signaling pathway: NFKB1, Hippo signaling pathway: YWHAQ YAP1, NF-kappa B signaling pathway: IKBKG CHUK IKBKB, NF-kappa B signaling pathway: PLCG1, NF-kappa B signaling pathway: NFKBIA*, NF-kappa B signaling pathway: VCAM1, NF-kappa B signaling pathway: ICAM1, Sphingolipid signaling pathway: NFKB1, cAMP signaling pathway: NFKBIA NFKB1, cAMP signaling pathway: RHOA…
Cell division	UP	Better	0.0447159127512604	0.153839373873793	Wnt signaling pathway: CCND1, Hippo signaling pathway: CCND1, AMPK signaling pathway: CCND1, AMPK signaling pathway: CCNA2, Focal adhesion: CCND1, Adherens junction: RHOA, Adherens junction: PARD3, Tight junction: TJP1 YBX3 CDK4, Tight junction: PARD6A MPP5, Tight junction: LLGL2, T cell receptor signaling pathway: RHOA, Progesterone-mediated oocyte maturation: ANAPC10
Sphingolipid metabolism	UP	Worse	0.0444167881161588	0.153839373873793	Sphingolipid signaling pathway: SMPD2
Transcription regulation	UP	Better	0.0480459863074524	0.155668995636146	Ras signaling pathway: ELK1, Ras signaling pathway: ETS1, Ras signaling pathway: RAC1*, Ras signaling pathway: REL, Rap1 signaling pathway: RAC1, MAPK signaling pathway: NFKB1, MAPK signaling pathway: MYC, MAPK signaling pathway: ATF4, MAPK signaling pathway: ATF2, MAPK signaling pathway: ELK1, MAPK signaling pathway: TP53, MAPK signaling pathway: ELK4, MAPK signaling pathway: DDIT3, MAPK signali…
Erythrocyte maturation	UP	Worse	0.0525176396717127	0.163612646669567	HIF-1 signaling pathway: EPO
Blood coagulation	DOWN	Worse	0.0910987950303846	0.163977831054692	cAMP signaling pathway: F2R
Antiviral defense	DOWN	Better	0.101404946707236	0.174761716665662	Toll-like receptor signaling pathway: IFNA1, Toll-like receptor signaling pathway: IFNB1*, RIG-I-like receptor signaling pathway: MAVS TRAF3 TRADD, RIG-I-like receptor signaling pathway: MAVS TMEM173, RIG-I-like receptor signaling pathway: IRF7, RIG-I-like receptor signaling pathway: IRF3 PIN1, Hepatitis C: STAT1 IRF9, Hepatitis C: IRF1, Hepatitis C: IRF3
Antiport	DOWN	Worse	0.0998770605208998	0.174761716665662	Proteoglycans in cancer: SLC9A1
Exocytosis	UP	Worse	0.0670859982866144	0.201257994859843	cAMP signaling pathway: PAK1, Tight junction: LLGL2
Adaptive immunity	DOWN	Better	0.125454216252409	0.21170398992594	PI3K-Akt signaling pathway: CSF3R JAK1, mTOR signaling pathway: PRKCA, Platelet activation: PLCG2 LCP2 BTK, Platelet activation: PIK3R5*, Natural killer cell mediated cytotoxicity: KLRC4-KLRK1, GnRH signaling pathway: PTK2B, Choline metabolism in cancer: PRKCA
Oogenesis	UP	Better	0.0750177325387218	0.217015583415588	VEGF signaling pathway: NOS3
Differentiation	DOWN	Worse	0.135829238085542	0.224534046631202	Wnt signaling pathway: NFATC1, Wnt signaling pathway: CAMK2A, Wnt signaling pathway: SIAH1, GnRH signaling pathway: MAPK7, Thyroid hormone signaling pathway: BMP4, Melanogenesis: CAMK2A, Pathways in cancer: FIGF, Pathways in cancer: NOS2, Pathways in cancer: RAC1, Pathways in cancer: FIGF**, Pathways in cancer: CTBP1 HDAC1, Pathways in cancer: GLI1, Pathways in cancer: FIGF*
DNA synthesis	DOWN	Worse	0.149482256380103	0.242161255335766	Hippo signaling pathway: CTGF, Hippo signaling pathway: CTGF*
Translation regulation	DOWN	Better	0.154608187186116	0.245554179648537	ErbB signaling pathway: EIF4EBP1, HIF-1 signaling pathway: NOS2, HIF-1 signaling pathway: NOS3, PI3K-Akt signaling pathway: EIF4E, PI3K-Akt signaling pathway: NOS3, AMPK signaling pathway: RPS6KB1, AMPK signaling pathway: EIF4EBP1, Oocyte meiosis: CPEB2, Oocyte meiosis: CPEB2*, Insulin signaling pathway: EIF4E, Oxytocin signaling pathway: RGS2, Choline metabolism in cancer: RPS6KB1, Choline metab…
Endocytosis	DOWN	Better	0.167593365986237	0.261058897017024	Ras signaling pathway: ABL1, Ras signaling pathway: RAB5A, Ras signaling pathway: BCL2L1, Ras signaling pathway: PIK3R5*, Ras signaling pathway: RIN1*, HIF-1 signaling pathway: TFRC, PI3K-Akt signaling pathway: CSF3R JAK1, Tight junction: TJP1 ACTB CTTN, Platelet activation: PIK3R5*, Fc gamma R-mediated phagocytosis: DNM2 AMPH, Progesterone-mediated oocyte maturation: PIK3R5, Proteoglycans in can…
Glycogen biosynthesis	DOWN	Better	0.171133002735531	0.26154289097317	Rap1 signaling pathway: AKT3, Jak-STAT signaling pathway: AKT3, TNF signaling pathway: AKT3, cAMP signaling pathway: AKT3, PI3K-Akt signaling pathway: GYS1, AMPK signaling pathway: GYS1, Tight junction: AKT3, Fc epsilon RI signaling pathway: AKT3, Glucagon signaling pathway : GYS1, Estrogen signaling pathway: AKT3*
Detoxification	UP	Better	0.103358516841507	0.288691029798693	FoxO signaling pathway: CAT
Erythrocyte maturation	DOWN	Better	0.194338252346389	0.291507378519584	HIF-1 signaling pathway: EPO
Voltage-gated channel	DOWN	Better	0.226171541310263	0.333088997202388	Oxytocin signaling pathway: KCNJ2, Oxytocin signaling pathway: KCNJ3
Lactation	UP	Better	0.131267597998087	0.3450338536891	ErbB signaling pathway: STAT5A, ErbB signaling pathway: STAT5A*
Necrosis	UP	Worse	0.132049993387186	0.3450338536891	TNF signaling pathway: PGAM5, TNF signaling pathway: DNM1L, cGMP-PKG signaling pathway: PPIF, Apoptosis: TRAF2 RIPK1 TRADD, Hepatitis C: TRAF6 RIPK1
Sodium/potassium transport	UP	Better	0.139718435918413	0.353662290918483	Thyroid hormone signaling pathway: ATP1B4
Biological rhythms	UP	Better	0.172204542314158	0.39410976407752	Ras signaling pathway: MAPK8, Ras signaling pathway: PRKCA, ErbB signaling pathway: PRKCA, Wnt signaling pathway: PRKCA, Wnt signaling pathway: MAPK8, Wnt signaling pathway: ROCK2, TGF-beta signaling pathway: ID1, NF-kappa B signaling pathway: NFKB2, NF-kappa B signaling pathway: NFKB2*, Sphingolipid signaling pathway: PRKCA, cAMP signaling pathway: CREB3 CREBBP, cAMP signaling pathway: MAPK8, cG…
Collagen degradation	UP	Worse	0.185629241541889	0.39410976407752	Wnt signaling pathway: MMP7, Leukocyte transendothelial migration: MMP2, PPAR signaling pathway: MMP1, Pathways in cancer: MMP1
Glycolysis	UP	Better	0.179725876177242	0.39410976407752	HIF-1 signaling pathway: HK1, HIF-1 signaling pathway: PFKL, HIF-1 signaling pathway: GAPDH, HIF-1 signaling pathway: ALDOA, HIF-1 signaling pathway: PGK1, HIF-1 signaling pathway: ENO1, AMPK signaling pathway: PFKL, Insulin signaling pathway: PKLR, Insulin signaling pathway: GCK, Glucagon signaling pathway : PKM, Glucagon signaling pathway : PFKL, Thyroid hormone signaling pathway: PFKP
DNA recombination	UP	Better	0.189756553074362	0.39410976407752	FoxO signaling pathway: RAG1
Myogenesis	UP	Worse	0.180716394893908	0.39410976407752	Focal adhesion: FLNA ITGB1 ITGA11, Proteoglycans in cancer: FLNA, Proteoglycans in cancer: PAK1 FLNA
Ligand-gated ion channel	UP	Worse	0.16507912568878	0.39410976407752	Platelet activation: P2RX1
Sodium transport	UP	Better	0.17329148725663	0.39410976407752	Thyroid hormone signaling pathway: SLC9A1, Choline metabolism in cancer: SLC44A3
Wnt signaling pathway	UP	Better	0.202015433133187	0.409081252094704	Hedgehog signaling pathway: WNT16, Hippo signaling pathway: AXIN1, Hippo signaling pathway: NKD1, Adherens junction: NLK, Adherens junction: CTNND1, Adherens junction: CDH1 CTNNB1, Adherens junction: CTNNA1 CTNNB1, Adherens junction: CTNND1**, Adherens junction: LEF1 CTNNB1, Thyroid hormone signaling pathway: WNT4, Pathways in cancer: BIRC8, Pathways in cancer: WNT16*
Myogenesis	DOWN	Worse	0.28554303797012	0.413017608492495	Focal adhesion: FLNA ITGB1 ITGA11, Proteoglycans in cancer: FLNA, Proteoglycans in cancer: PAK1 FLNA
Differentiation	UP	Better	0.209671349627635	0.414228763898498	Wnt signaling pathway: NFATC1, Wnt signaling pathway: CAMK2A, Wnt signaling pathway: SIAH1, GnRH signaling pathway: MAPK7, Thyroid hormone signaling pathway: BMP4, Melanogenesis: CAMK2A, Pathways in cancer: FIGF, Pathways in cancer: NOS2, Pathways in cancer: RAC1, Pathways in cancer: FIGF**, Pathways in cancer: CTBP1 HDAC1, Pathways in cancer: GLI1, Pathways in cancer: FIGF*
Fibrinolysis	UP	Worse	0.215265974349494	0.415155807674025	NF-kappa B signaling pathway: PLAU, Pathways in cancer: KLK3, Proteoglycans in cancer: PLAU
DNA synthesis	UP	Better	0.226300074873669	0.426286187552725	Hippo signaling pathway: CTGF, Hippo signaling pathway: CTGF*
Elongation factor	UP	Better	0.244731028615113	0.450527575405094	AMPK signaling pathway: EEF2, Oxytocin signaling pathway: EEF2
Apoptosis	DOWN	Worse	0.326196825896342	0.456242392477569	Ras signaling pathway: PAK4, Ras signaling pathway: PRKCA, Ras signaling pathway: NFKB1, Ras signaling pathway: FASLG, Ras signaling pathway: RASSF5, Ras signaling pathway: STK4 STK4, MAPK signaling pathway: STK3, ErbB signaling pathway: RPS6KB1, ErbB signaling pathway: ABL1, ErbB signaling pathway: PRKCA, ErbB signaling pathway: BAD, Wnt signaling pathway: PRKCA, TGF-beta signaling pathway: RPS6…
cGMP biosynthesis	DOWN	Better	0.326692083502457	0.456242392477569	Vascular smooth muscle contraction: NPR2
Cell adhesion	UP	Better	0.267698991992347	0.481858185586225	Ras signaling pathway: ABL1, Ras signaling pathway: MLLT4*, Ras signaling pathway: MLLT4, Rap1 signaling pathway: ITGAL, Rap1 signaling pathway: ITGA2B, Rap1 signaling pathway: THBS1, ErbB signaling pathway: ABL1, Hippo signaling pathway: ITGB2, VEGF signaling pathway: PXN, cAMP signaling pathway: MLLT4, PI3K-Akt signaling pathway: PRKCA, PI3K-Akt signaling pathway: PKN3, PI3K-Akt signaling pathw…
Necrosis	DOWN	Better	0.35998994351331	0.494223481772511	TNF signaling pathway: PGAM5, TNF signaling pathway: DNM1L, cGMP-PKG signaling pathway: PPIF, Apoptosis: TRAF2 RIPK1 TRADD, Hepatitis C: TRAF6 RIPK1
Inflammatory response	DOWN	Better	0.390391283854894	0.527028233204106	Rap1 signaling pathway: PRKCI PARD6A PARD3, NF-kappa B signaling pathway: CXCL8, NF-kappa B signaling pathway: IL1B*, NF-kappa B signaling pathway: TNFAIP3, NF-kappa B signaling pathway: CCL4L1, NF-kappa B signaling pathway: CXCL2, NF-kappa B signaling pathway: CCL13, NF-kappa B signaling pathway: CCL19, NF-kappa B signaling pathway: CCL21, FoxO signaling pathway: BCL6, FoxO signaling pathway: BC…
Apoptosis	UP	Worse	0.327607844193768	0.540766200764564	Ras signaling pathway: PAK4, Ras signaling pathway: PRKCA, Ras signaling pathway: NFKB1, Ras signaling pathway: FASLG, Ras signaling pathway: RASSF5, Ras signaling pathway: STK4 STK4, MAPK signaling pathway: STK3, ErbB signaling pathway: RPS6KB1, ErbB signaling pathway: ABL1, ErbB signaling pathway: PRKCA, ErbB signaling pathway: BAD, Wnt signaling pathway: PRKCA, TGF-beta signaling pathway: RPS6…
Protein transport	UP	Better	0.333268361731628	0.540766200764564	Ras signaling pathway: RAB5A, Focal adhesion: VCL ACTN4, Focal adhesion: ACTN4 ITGB1 ITGA11, Adherens junction: ACTB ACTN4 CTNNA1, Tight junction: CTNNA1 ACTB ACTN4, Tight junction: TJP1 ACTN4
Growth regulation	UP	Better	0.333806296768249	0.540766200764564	TGF-beta signaling pathway: TGFBR2 TGFBR1
Immunity	UP	Worse	0.320808696645483	0.540766200764564	NF-kappa B signaling pathway: TNFSF13B*, PI3K-Akt signaling pathway: CSF3R JAK1, Toll-like receptor signaling pathway: CD40
Calcium transport	UP	Better	0.310118443638201	0.540766200764564	cGMP-PKG signaling pathway: SLC8A2, cGMP-PKG signaling pathway: ATP2B1, cGMP-PKG signaling pathway: TRPC6, cGMP-PKG signaling pathway: CACNA1C, cGMP-PKG signaling pathway: ATP2A1 PLN, cGMP-PKG signaling pathway: ITPR1, cGMP-PKG signaling pathway: TRPC6*, Adrenergic signaling in cardiomyocytes: ATP2B1, Adrenergic signaling in cardiomyocytes: SLC8A1, Adrenergic signaling in cardiomyocytes: CACNG3, …
Blood coagulation	UP	Better	0.355029174348091	0.563869865141086	cAMP signaling pathway: F2R
Chondrogenesis	DOWN	Better	0.437853232950906	0.58141166998399	Hedgehog signaling pathway: BMP2, Pathways in cancer: BMP2
Chemotaxis	DOWN	Worse	0.474644166668832	0.61025678571707	Ras signaling pathway: PIK3R5*, NF-kappa B signaling pathway: CXCL12, Toll-like receptor signaling pathway: CXCL8, Toll-like receptor signaling pathway: CCL5, Toll-like receptor signaling pathway: CCL3L3, Toll-like receptor signaling pathway: CCL4L1, Toll-like receptor signaling pathway: CXCL10, Toll-like receptor signaling pathway: CXCL11, Progesterone-mediated oocyte maturation: PIK3R5
Lipid transport	DOWN	Worse	0.467289482732937	0.61025678571707	PPAR signaling pathway: APOA2, PPAR signaling pathway: PLTP, PPAR signaling pathway: SCP2
Unfolded protein response	UP	Better	0.399675992252891	0.622572218701619	TNF signaling pathway: CREB3, cAMP signaling pathway: CREB3 CREBBP, cGMP-PKG signaling pathway: CREB3, p53 signaling pathway: THBS1, Estrogen signaling pathway: CREB3, Estrogen signaling pathway: CREB3*, Estrogen signaling pathway: CREB3**, Estrogen signaling pathway: CREB3***, Adrenergic signaling in cardiomyocytes: CREB3
Collagen degradation	DOWN	Better	0.496647036095808	0.628568905058757	Wnt signaling pathway: MMP7, Leukocyte transendothelial migration: MMP2, PPAR signaling pathway: MMP1, Pathways in cancer: MMP1
Endocytosis	UP	Better	0.419225220128228	0.640702694912952	Ras signaling pathway: ABL1, Ras signaling pathway: RAB5A, Ras signaling pathway: BCL2L1, Ras signaling pathway: PIK3R5*, Ras signaling pathway: RIN1*, HIF-1 signaling pathway: TFRC, PI3K-Akt signaling pathway: CSF3R JAK1, Tight junction: TJP1 ACTB CTTN, Platelet activation: PIK3R5*, Fc gamma R-mediated phagocytosis: DNM2 AMPH, Progesterone-mediated oocyte maturation: PIK3R5, Proteoglycans in can…
Osteogenesis	UP	Better	0.4369664901679	0.644695516761254	MAPK signaling pathway: ECSIT TRAF6, Pathways in cancer: TRAF1, Hepatitis C: TRAF6 RIPK1
Melanin biosynthesis	UP	Worse	0.437756215084802	0.644695516761254	Melanogenesis: TYR*, Melanogenesis: TYRP1, Melanogenesis: DCT, Melanogenesis: TYR
Cilium biogenesis/degradation	UP	Worse	0.459308699590592	0.664357226193535	Cell cycle: TFDP1 E2F4, Fc gamma R-mediated phagocytosis: C04637 GSN
Cell cycle	DOWN	Worse	0.551994993472391	0.666067638858747	Rap1 signaling pathway: MAPK1, Rap1 signaling pathway: RALA, Rap1 signaling pathway: MAPK14, Rap1 signaling pathway: PRKCI PARD6A PARD3, Rap1 signaling pathway: GNAI1, Rap1 signaling pathway: CDH1, MAPK signaling pathway: CDC25B, ErbB signaling pathway: CDKN1B, ErbB signaling pathway: CDKN1A, TGF-beta signaling pathway: CDKN2B, Jak-STAT signaling pathway: CCND1, HIF-1 signaling pathway: CDKN1A, F…
Innate immunity	DOWN	Better	0.56021970766554	0.666067638858747	MAPK signaling pathway: ECSIT TRAF6, Apoptosis: IRAK3 MYD88, RIG-I-like receptor signaling pathway: MAVS TMEM173, Transcriptional misregulation in cancer: CD14, Transcriptional misregulation in cancer: FCGR1A
Autophagy	DOWN	Better	0.567390951620414	0.666067638858747	FoxO signaling pathway: ATG12, FoxO signaling pathway: GABARAP, AMPK signaling pathway: FOXO1, AMPK signaling pathway: ULK1, mTOR signaling pathway: ULK3
Mitosis	DOWN	Better	0.55222370789302	0.666067638858747	Oocyte meiosis: CDC25C*, Progesterone-mediated oocyte maturation: ANAPC10, Progesterone-mediated oocyte maturation: CDK1, Progesterone-mediated oocyte maturation: CDK1*, Progesterone-mediated oocyte maturation: CDK2, Choline metabolism in cancer: WAS
Calcium channel	DOWN	Worse	0.561028916040218	0.666067638858747	Platelet activation: ITPR1, Platelet activation: ORAI1, Glucagon signaling pathway : ITPR1, Oxytocin signaling pathway: CACNG3, Oxytocin signaling pathway: TRPM2, Oxytocin signaling pathway: RYR1
Glucose metabolism	DOWN	Better	0.593332830448536	0.677854615052252	HIF-1 signaling pathway: PDHA1, HIF-1 signaling pathway: PDK1
Detoxification	DOWN	Worse	0.594168860107529	0.677854615052252	FoxO signaling pathway: CAT
Chloride channel	UP	Better	0.531424007426717	0.755181484237967	AMPK signaling pathway: CFTR
Stress response	UP	Worse	0.552098687271535	0.757965994389734	Ras signaling pathway: PIK3R5*, Rap1 signaling pathway: MAPK14, MAPK signaling pathway: HSPB1, MAPK signaling pathway: MAP4K2, VEGF signaling pathway: HSPB1, Platelet activation: PIK3R5*, NOD-like receptor signaling pathway: MAPK14, RIG-I-like receptor signaling pathway: MAPK14, Fc epsilon RI signaling pathway: MAPK14, Leukocyte transendothelial migration: MAPK14, GnRH signaling pathway: MAPK14, …
Prostaglandin biosynthesis	UP	Worse	0.545257456983884	0.757965994389734	NF-kappa B signaling pathway: PTGS2, Pathways in cancer: PTGS2
Lipid transport	UP	Worse	0.569854516662412	0.769303597494256	PPAR signaling pathway: APOA2, PPAR signaling pathway: PLTP, PPAR signaling pathway: SCP2
Lipid degradation	UP	Better	0.624694266711174	0.779599201996477	Ras signaling pathway: PLA2G4B, Ras signaling pathway: PLD1, Ras signaling pathway: PLCE1*, Rap1 signaling pathway: PLCE1, MAPK signaling pathway: PLA2G4B, VEGF signaling pathway: PLA2G4B, NF-kappa B signaling pathway: PLCG2, Platelet activation: PLCG2 LCP2 BTK, Fc epsilon RI signaling pathway: PLA2G4B, Fc gamma R-mediated phagocytosis: PLA2G6, Fc gamma R-mediated phagocytosis: PLA2G4B, GnRH sign…
Lipid metabolism	UP	Worse	0.612666179736846	0.779599201996477	Ras signaling pathway: PLA2G4B, VEGF signaling pathway: PTGS2, AMPK signaling pathway: LIPE, AMPK signaling pathway: HMGCR, Insulin signaling pathway: LIPE, PPAR signaling pathway: HMGCS2, PPAR signaling pathway: APOA1, PPAR signaling pathway: APOC3, PPAR signaling pathway: CYP7A1, PPAR signaling pathway: LPL, PPAR signaling pathway: PLIN1, Choline metabolism in cancer: PCYT1A, Choline metabolism…
Transport	UP	Better	0.602159290748403	0.779599201996477	Ras signaling pathway: RALBP1*, cGMP-PKG signaling pathway: PPIF, Fc gamma R-mediated phagocytosis: MYO10, PPAR signaling pathway: DBI, PPAR signaling pathway: FABP1, PPAR signaling pathway: UCP1, PPAR signaling pathway: FABP3, PPAR signaling pathway: FABP4, PPAR signaling pathway: SORBS1, PPAR signaling pathway: AQP7, Adrenergic signaling in cardiomyocytes: AKT3, Choline metabolism in cancer: SL…
Innate immunity	UP	Worse	0.598345064789279	0.779599201996477	MAPK signaling pathway: ECSIT TRAF6, Apoptosis: IRAK3 MYD88, RIG-I-like receptor signaling pathway: MAVS TMEM173, Transcriptional misregulation in cancer: CD14, Transcriptional misregulation in cancer: FCGR1A
Glucose metabolism	UP	Worse	0.654147714340962	0.779599201996477	HIF-1 signaling pathway: PDHA1, HIF-1 signaling pathway: PDK1
Adaptive immunity	UP	Worse	0.63260722362111	0.779599201996477	PI3K-Akt signaling pathway: CSF3R JAK1, mTOR signaling pathway: PRKCA, Platelet activation: PLCG2 LCP2 BTK, Platelet activation: PIK3R5*, Natural killer cell mediated cytotoxicity: KLRC4-KLRK1, GnRH signaling pathway: PTK2B, Choline metabolism in cancer: PRKCA
DNA damage	UP	Worse	0.649702936688712	0.779599201996477	p53 signaling pathway: DDB2, p53 signaling pathway: RRM2B
Calcium channel	UP	Worse	0.668659011429062	0.779599201996477	Platelet activation: ITPR1, Platelet activation: ORAI1, Glucagon signaling pathway : ITPR1, Oxytocin signaling pathway: CACNG3, Oxytocin signaling pathway: TRPM2, Oxytocin signaling pathway: RYR1
Fatty acid biosynthesis	UP	Worse	0.671823312004885	0.779599201996477	Insulin signaling pathway: ACACA, Insulin signaling pathway: FASN, Oxytocin signaling pathway: PTGS2, Oxytocin signaling pathway: PRKAG2, Oxytocin signaling pathway: PTGS2*
Voltage-gated channel	UP	Worse	0.673727705429054	0.779599201996477	Oxytocin signaling pathway: KCNJ2, Oxytocin signaling pathway: KCNJ3
Ligand-gated ion channel	DOWN	Better	0.700020559548342	0.787523129491885	Platelet activation: P2RX1
Fatty acid metabolism	UP	Better	0.704418297011687	0.79332995637206	cAMP signaling pathway: ACOX1, AMPK signaling pathway: MLYCD, AMPK signaling pathway: ACACB, AMPK signaling pathway: ACACA, AMPK signaling pathway: CPT1C, AMPK signaling pathway: ADIPOR1, AMPK signaling pathway: FASN, AMPK signaling pathway: ACACA*, AMPK signaling pathway: SCD, Glucagon signaling pathway : CPT1C*, Glucagon signaling pathway : ACACA, Glucagon signaling pathway : CPT1C, PPAR signal…
Initiation factor	UP	Better	0.705182183441831	0.79332995637206	PI3K-Akt signaling pathway: EIF4B, mTOR signaling pathway: EIF4E, mTOR signaling pathway: EIF4B, Proteoglycans in cancer: EIF4B RPS6, Hepatitis C: EIF2S1, Hepatitis C: EIF3E
Chemotaxis	UP	Worse	0.732093422564209	0.812322838735629	Ras signaling pathway: PIK3R5*, NF-kappa B signaling pathway: CXCL12, Toll-like receptor signaling pathway: CXCL8, Toll-like receptor signaling pathway: CCL5, Toll-like receptor signaling pathway: CCL3L3, Toll-like receptor signaling pathway: CCL4L1, Toll-like receptor signaling pathway: CXCL10, Toll-like receptor signaling pathway: CXCL11, Progesterone-mediated oocyte maturation: PIK3R5
Sugar transport	UP	Worse	0.75796261412925	0.829661780330665	HIF-1 signaling pathway: SLC2A1, AMPK signaling pathway: SLC2A4*, AMPK signaling pathway: SLC2A4, Adipocytokine signaling pathway: SLC2A1, Thyroid hormone signaling pathway: SLC2A1, Pathways in cancer: SLC2A1
Neurogenesis	UP	Better	0.781326060602576	0.843832145450782	Ras signaling pathway: RAP1A, MAPK signaling pathway: STMN1, ErbB signaling pathway: CAMK2A, ErbB signaling pathway: GSK3B, Notch signaling pathway: HES1, Leukocyte transendothelial migration: CDC42, GnRH signaling pathway: CAMK2A, Oxytocin signaling pathway: MEF2C, Neurotrophin signaling pathway: CRK KIDINS220, Gastric acid secretion: CAMK2A
Ubl conjugation pathway	UP	Worse	0.809268138828851	0.862509463751802	Ras signaling pathway: BRAP*, ErbB signaling pathway: CBLC, Notch signaling pathway: DTX2, FoxO signaling pathway: FBXO32, p53 signaling pathway: RFWD2, p53 signaling pathway: RCHY1
Fibrinolysis	DOWN	Worse	0.803590212518605	0.87122370000735	NF-kappa B signaling pathway: PLAU, Pathways in cancer: KLK3, Proteoglycans in cancer: PLAU
Gonadal differentiation	DOWN	Better	0.806688611117917	0.87122370000735	cAMP signaling pathway: AMH
DNA replication	DOWN	Worse	0.801092804101787	0.87122370000735	Cell cycle: CDC6 ORC3 ORC5 ORC4 ORC2 ORC1 ORC6, Cell cycle: CDC45 MCM7 MCM6 MCM5 MCM4 MCM3 MCM2, Cell cycle: ORC3 ORC5 ORC4 ORC2 ORC1 ORC6 MCM7 MCM6 MCM5 MCM4 MCM3 MCM2, p53 signaling pathway: RRM2B
cAMP biosynthesis	DOWN	Better	0.854473596917893	0.910688965136176	Calcium signaling pathway: ADCY1
Autophagy	UP	Better	0.892264151885496	0.938615536399028	FoxO signaling pathway: ATG12, FoxO signaling pathway: GABARAP, AMPK signaling pathway: FOXO1, AMPK signaling pathway: ULK1, mTOR signaling pathway: ULK3
Growth regulation	DOWN	Better	0.900213818381763	0.946978172583413	TGF-beta signaling pathway: TGFBR2 TGFBR1
DNA damage	DOWN	Worse	0.922903684329117	0.958399979880237	p53 signaling pathway: DDB2, p53 signaling pathway: RRM2B
Lipid degradation	DOWN	Worse	0.946581272141409	0.970545354980432	Ras signaling pathway: PLA2G4B, Ras signaling pathway: PLD1, Ras signaling pathway: PLCE1*, Rap1 signaling pathway: PLCE1, MAPK signaling pathway: PLA2G4B, VEGF signaling pathway: PLA2G4B, NF-kappa B signaling pathway: PLCG2, Platelet activation: PLCG2 LCP2 BTK, Fc epsilon RI signaling pathway: PLA2G4B, Fc gamma R-mediated phagocytosis: PLA2G6, Fc gamma R-mediated phagocytosis: PLA2G4B, GnRH sign…
Cell cycle	UP	Better	0.943705049767933	0.98000139783593	Rap1 signaling pathway: MAPK1, Rap1 signaling pathway: RALA, Rap1 signaling pathway: MAPK14, Rap1 signaling pathway: PRKCI PARD6A PARD3, Rap1 signaling pathway: GNAI1, Rap1 signaling pathway: CDH1, MAPK signaling pathway: CDC25B, ErbB signaling pathway: CDKN1B, ErbB signaling pathway: CDKN1A, TGF-beta signaling pathway: CDKN2B, Jak-STAT signaling pathway: CCND1, HIF-1 signaling pathway: CDKN1A, F…
cAMP biosynthesis	UP	Worse	0.958446362359415	0.982710827229273	Calcium signaling pathway: ADCY1
Antiport	UP	Worse	0.971502288181226	0.983646066783491	Proteoglycans in cancer: SLC9A1
Ion transport	UP	Better	0.996481169414323	0.996481169414323	cAMP signaling pathway: ORAI1, cAMP signaling pathway: RYR2, cAMP signaling pathway: GRIN3A, cAMP signaling pathway: GRIA1, cAMP signaling pathway: CFTR, cAMP signaling pathway: SLC9A1, cAMP signaling pathway: ATP2B1, cAMP signaling pathway: CACNA1C, cAMP signaling pathway: ATP1B4 FXYD1, cAMP signaling pathway: HCN4, cGMP-PKG signaling pathway: CNGB1, cGMP-PKG signaling pathway: ATP1B4, cGMP-PKG …
Chloride channel	DOWN	NA	1	1	AMPK signaling pathway: CFTR
Chromosome partition	DOWN	Worse	0.995383296933856	1	Oocyte meiosis: REC8, Oocyte meiosis: REC8*
