# Supplementary material for: High throughput estimation of functional cell activities reveals disease mechanisms and predicts relevant clinical outcomes
Source: Oncotarget. 2016 Dec 22;8(3):5160–78. doi: 10.18632/oncotarget.14107 (PMC5354899; doi:10.18632/oncotarget.14107)
Supplement: Supplementary file 8 [file oncotarget-08-5160-s008.xlsx]

## Sheet: Table S1 legend
Table S1	Canonical circuits differentially activated between cancer and the normal tissue. First column (Pathway) contains the Pathway name; Second Column (Genes in the receptor node -> genes in the effector node) contains the definition of the canonical circuit by specifying the genes in the receptor node and the genes in the effector node; third column (state) constains the activation state of the circu…

## Sheet: Table S7
Table S7	Gene Ontology functions associated to patient survival. First column (Uniprot Function) contains Uniprot function annotations; Second Column (state) constains the activation state of the function (UP or DOWN); third column (prognosis) contains the association to survival (Better or Worse prognosis); fourth column (p-value) contains the nominal p-value for the statistic; fifth column (FDR adj. p-v…
GO function	GO ID	state	prognosis	p-value	FDR adjusted p-value	Pathway: Effector that trigger the function
positive regulation of bone mineralization	GO:0030501	UP	Worse	1.2972145579937e-10	3.96030702676242e-08	Hedgehog signaling pathway: BMP2
regulation of gene silencing	GO:0060968	UP	Worse	2.14070650095266e-10	3.96030702676242e-08	p53 signaling pathway: CDK2 CCNE1
long-chain fatty acid import	GO:0044539	DOWN	Worse	4.60013394043557e-09	1.70204955796116e-06	PPAR signaling pathway: ACSL1, PPAR signaling pathway: CD36
protein localization to kinetochore	GO:0034501	UP	Worse	1.52123907914969e-08	1.87619486428462e-06	p53 signaling pathway: CDK1 CCNB3
quaternary ammonium group transport	GO:0015697	DOWN	Worse	2.42515840742641e-08	2.99102870249257e-06	Choline metabolism in cancer: SLC44A3
organic cation transport	GO:0015695	DOWN	Worse	2.42515840742641e-08	2.99102870249257e-06	Choline metabolism in cancer: SLC44A3
carnitine metabolic process	GO:0009437	DOWN	Worse	7.36868194239904e-08	6.81603079671911e-06	AMPK signaling pathway: CPT1C, Glucagon signaling pathway : CPT1C*, Glucagon signaling pathway : CPT1C
response to iron ion	GO:0010039	DOWN	Worse	9.90073277806758e-08	7.32654225577001e-06	Focal adhesion: BCL2
cleavage furrow formation	GO:0036089	DOWN	Worse	2.54067631044741e-07	1.34292890695077e-05	cAMP signaling pathway: RHOA*, Adherens junction: RHOA, Platelet activation: RHOA*, T cell receptor signaling pathway: RHOA, Neurotrophin signaling pathway: RHOA
positive regulation of sequence-specific DNA binding transcription factor activity	GO:0051091	DOWN	Worse	2.40807150886369e-07	1.34292890695077e-05	AMPK signaling pathway: PPARGC1A**, Insulin signaling pathway: PPARGC1A, Estrogen signaling pathway: AKT3*
Mullerian duct regression	GO:0001880	UP	Worse	1.47481949319683e-07	1.36420803120707e-05	cAMP signaling pathway: AMH
regulation of calcium ion transport	GO:0051924	DOWN	Worse	5.48636771569022e-07	2.53744506850673e-05	Adrenergic signaling in cardiomyocytes: ATP2A2 PLN, Adrenergic signaling in cardiomyocytes: BCL2
cytoplasmic sequestering of protein	GO:0051220	DOWN	Worse	8.07651798107045e-07	2.98831165299607e-05	Hippo signaling pathway: YWHAQ YAP1
regulation of sodium ion transport	GO:0002028	DOWN	Worse	8.07651798107045e-07	2.98831165299607e-05	Hippo signaling pathway: YWHAQ YAP1
regulation of neurogenesis	GO:0050767	DOWN	Worse	1.13471147078492e-06	3.81675676536746e-05	Hippo signaling pathway: YAP1, Hippo signaling pathway: YWHAQ YAP1
negative regulation of cell motility	GO:2000146	UP	Worse	6.48625888111098e-07	4.79983157202213e-05	RIG-I-like receptor signaling pathway: IRF3 PIN1
response to insulin	GO:0032868	DOWN	Worse	1.95577197792396e-06	5.56642793716819e-05	FoxO signaling pathway: PCK1, PI3K-Akt signaling pathway: PCK1, AMPK signaling pathway: PCK1, Insulin signaling pathway: PCK1, Glucagon signaling pathway : PCK1, Adipocytokine signaling pathway: PCK1
plasma membrane long-chain fatty acid transport	GO:0015911	DOWN	Worse	1.94501926631396e-06	5.56642793716819e-05	AMPK signaling pathway: CD36
positive regulation of adaptive immune response	GO:0002821	DOWN	Worse	2.37799083802059e-06	6.28469007191157e-05	AMPK signaling pathway: SIRT1
positive regulation of protein phosphorylation	GO:0001934	DOWN	Worse	2.90005115122227e-06	7.15345950634827e-05	Hippo signaling pathway: AXIN1, Jak-STAT signaling pathway: AKT3, Thyroid hormone signaling pathway: CCND1, Pathways in cancer: FIGF, Pathways in cancer: CCND1**, Pathways in cancer: FIGF**, Pathways in cancer: CCND1***, Pathways in cancer: CCND1*, Pathways in cancer: CCND1, Pathways in cancer: FIGF*, Pathways in cancer: CCND1****, Pathways in cancer: MTOR, Proteoglycans in cancer: AKT3, Proteogl…
cellular response to indole-3-methanol	GO:0071681	DOWN	Worse	3.18170248381211e-06	7.3576869938155e-05	Adherens junction: CDH1*, Adherens junction: CDH1 CTNNB1, Adherens junction: CTNNA1 CTNNB1, Adherens junction: ACTB ACTN4 CTNNA1, Adherens junction: LEF1 CTNNB1, Tight junction: CTNNA1 ACTB ACTN4, Tight junction: TJP1 CTNNB1 CTNNA1, Leukocyte transendothelial migration: ACTB CTNNA1 CTNNB1
canonical Wnt signaling pathway	GO:0060070	UP	Worse	1.60049916098082e-06	7.40230861953628e-05	Hedgehog signaling pathway: WNT16, Pathways in cancer: WNT16*
Wnt signaling pathway	GO:0016055	UP	Worse	1.60049916098082e-06	7.40230861953628e-05	Hedgehog signaling pathway: WNT16, Pathways in cancer: WNT16*
hematopoietic stem cell proliferation	GO:0071425	UP	Worse	1.60049916098082e-06	7.40230861953628e-05	Hedgehog signaling pathway: WNT16, Pathways in cancer: WNT16*
internal protein amino acid acetylation	GO:0006475	DOWN	Worse	3.57464256128814e-06	7.78010439809772e-05	PPAR signaling pathway: EHHADH, PPAR signaling pathway: PCK1
positive regulation of intracellular cholesterol transport	GO:0032385	DOWN	Worse	3.97674816987603e-06	8.17442679363407e-05	PPAR signaling pathway: SCP2
response to ethanol	GO:0045471	UP	Worse	2.25920612872965e-06	8.35906267629971e-05	cAMP signaling pathway: GRIN3A
negative regulation of release of cytochrome c from mitochondria	GO:0090201	UP	Worse	2.1243278010008e-06	8.35906267629971e-05	cGMP-PKG signaling pathway: PPIF
dephosphorylation	GO:0016311	DOWN	Worse	5.58201545031167e-06	0.000103267285830766	Glucagon signaling pathway : PFKFB1, Proteoglycans in cancer: PPP1R12A
regulation of cell adhesion	GO:0030155	DOWN	Worse	5.58201545031167e-06	0.000103267285830766	Proteoglycans in cancer: PPP1R12A
response to osmotic stress	GO:0006970	DOWN	Worse	7.59981083697792e-06	0.000130917235838852	cGMP-PKG signaling pathway: CREB3, Adrenergic signaling in cardiomyocytes: CREB3, Adrenergic signaling in cardiomyocytes: MAPK14
long-chain fatty acid metabolic process	GO:0001676	DOWN	Worse	7.78426807690469e-06	0.000130917235838852	PPAR signaling pathway: SLC27A4, PPAR signaling pathway: ACSL1, PPAR signaling pathway: CPT1C
peptidyl-threonine dephosphorylation	GO:0035970	DOWN	Worse	8.32567220498959e-06	0.000133934726775919	p53 signaling pathway: PPM1D
release of sequestered calcium ion into cytosol	GO:0051209	DOWN	Worse	9.13258463797195e-06	0.000140794013168734	NF-kappa B signaling pathway: PLCG2
monovalent inorganic cation transport	GO:0015672	DOWN	Worse	1.14454479814841e-05	0.000162877528967273	cAMP signaling pathway: ATP1B4 FXYD1, cGMP-PKG signaling pathway: ATP1B4, Thyroid hormone signaling pathway: ATP1B4, Adrenergic signaling in cardiomyocytes: ATP1B4
sperm motility	GO:0030317	DOWN	Worse	1.14454479814841e-05	0.000162877528967273	cAMP signaling pathway: ATP1B4 FXYD1, cGMP-PKG signaling pathway: ATP1B4, Thyroid hormone signaling pathway: ATP1B4, Adrenergic signaling in cardiomyocytes: ATP1B4
medium-chain fatty acid catabolic process	GO:0051793	DOWN	Worse	1.85910505632325e-05	0.000254766248459112	PPAR signaling pathway: ACADM
regulation of translation	GO:0006417	DOWN	Worse	2.0598640299796e-05	0.000265100717315122	PI3K-Akt signaling pathway: EIF4E, AMPK signaling pathway: FOXO1, mTOR signaling pathway: EIF4E, Chemokine signaling pathway: FOXO3, Insulin signaling pathway: EIF4E
malonyl-CoA catabolic process	GO:2001294	DOWN	Worse	2.07781643301042e-05	0.000265100717315122	AMPK signaling pathway: MLYCD
positive regulation of protein binding	GO:0032092	DOWN	Worse	3.52814108205424e-05	0.000435137400120023	Tight junction: EPB41 TJP2 ACTB, Tight junction: TJP1 EPB41, Pathways in cancer: STK4
positive regulation of gene expression	GO:0010628	DOWN	Worse	5.11639504443551e-05	0.000591583177012855	Oxytocin signaling pathway: MEF2C, Oxytocin signaling pathway: PRKAG2
regulation of RNA biosynthetic process	GO:2001141	DOWN	Worse	5.01053803728668e-05	0.000591583177012855	Melanogenesis: MITF*
positive regulation of chromosome segregation	GO:0051984	UP	Worse	1.96888721590849e-05	0.000662262063532855	Cell cycle: CDC6 ORC3 ORC5 ORC4 ORC2 ORC1 ORC6
TOR signaling	GO:0031929	UP	Worse	2.3366275189729e-05	0.000720460151683311	ErbB signaling pathway: RPS6KB1, ErbB signaling pathway: EIF4EBP1, TGF-beta signaling pathway: RPS6KB1, HIF-1 signaling pathway: RPS6, AMPK signaling pathway: RPS6KB1, AMPK signaling pathway: EIF4EBP1, mTOR signaling pathway: RPTOR MTOR MLST8, mTOR signaling pathway: RPS6, Fc gamma R-mediated phagocytosis: RPS6KB1, Choline metabolism in cancer: RPS6KB1, Choline metabolism in cancer: EIF4EBP1
diapedesis	GO:0050904	DOWN	Worse	6.83559790057853e-05	0.000752584396714198	Leukocyte transendothelial migration: PECAM1
intracellular receptor signaling pathway	GO:0030522	DOWN	Worse	6.91564040223858e-05	0.000752584396714198	Thyroid hormone signaling pathway: THRA C02465, Thyroid hormone signaling pathway: THRB
JAK-STAT cascade involved in growth hormone signaling pathway	GO:0060397	DOWN	Worse	7.21372124404818e-05	0.000762593388656522	ErbB signaling pathway: STAT5A, ErbB signaling pathway: STAT5A*, Chemokine signaling pathway: STAT1
N-terminal peptidyl-lysine acetylation	GO:0018076	UP	Worse	2.76074099535562e-05	0.000785749360216598	cAMP signaling pathway: CREB3 CREBBP
protein complex assembly	GO:0006461	DOWN	Worse	7.97331867030682e-05	0.000809935726388457	Rap1 signaling pathway: PRKCI PARD6A PARD3, Tight junction: PARD6A MPP5, Tight junction: LLGL2, Thyroid hormone signaling pathway: SLC2A1, Pathways in cancer: SLC2A1
positive regulation of fast-twitch skeletal muscle fiber contraction	GO:0031448	DOWN	Worse	8.31825881155712e-05	0.000809935726388457	cGMP-PKG signaling pathway: ATP2A1 PLN
cell morphogenesis	GO:0000902	DOWN	Worse	8.30510265502626e-05	0.000809935726388457	Tight junction: ACTB SHROOM1, Tight junction: TJP1 SHROOM1
response to organic substance	GO:0010033	UP	Worse	3.21959664768556e-05	0.00085089339974547	cAMP signaling pathway: CREB3 CREBBP, cAMP signaling pathway: NFKBIA NFKB1
response to cytokine	GO:0034097	DOWN	Worse	9.33655300977554e-05	0.000885775541953064	PI3K-Akt signaling pathway: BCL2L1, PI3K-Akt signaling pathway: BCL2*, PI3K-Akt signaling pathway: BCL2L1*, PI3K-Akt signaling pathway: CSF3R JAK1, PI3K-Akt signaling pathway: BCL2, PI3K-Akt signaling pathway: MCL1, PI3K-Akt signaling pathway: BCL2**
transforming growth factor beta receptor signaling pathway	GO:0007179	DOWN	Worse	9.96686076314424e-05	0.000921934620590842	ErbB signaling pathway: JUN, TGF-beta signaling pathway: TGFBR2 TGFBR1, Proteoglycans in cancer: SMAD2, Proteoglycans in cancer: PXN
negative regulation of cellular senescence	GO:2000773	UP	Worse	3.92882837060293e-05	0.000969110998082057	p53 signaling pathway: CDK4 CCND1
negative regulation of peptidyl-serine dephosphorylation	GO:1902309	DOWN	Worse	0.000110941762320294	0.000981722955148074	Hippo signaling pathway: YWHAQ YAP1, Neurotrophin signaling pathway: NGFRAP1 YWHAE
cell communication by electrical coupling	GO:0010644	DOWN	Worse	0.00011238220015708	0.000981722955148074	Gap junction: GJA1 GJA1***, Gap junction: GJA1 GJA1, Gap junction: GJA1 GJA1*, Gap junction: GJA1 TJP1, Gap junction: GJA1 GJA1**
triglyceride catabolic process	GO:0019433	DOWN	Worse	0.000114092127219911	0.000981722955148074	PPAR signaling pathway: LPL
positive regulation of stress fiber assembly	GO:0051496	UP	Worse	4.54478064000341e-05	0.00104700073918572	Ras signaling pathway: RHOA, Proteoglycans in cancer: RHOA ARHGEF1
calcium ion transport	GO:0006816	UP	Worse	5.37649028230502e-05	0.00104700073918572	cAMP signaling pathway: RYR2, cAMP signaling pathway: CACNA1C, cGMP-PKG signaling pathway: CACNA1C, Oxytocin signaling pathway: CACNG3, Oxytocin signaling pathway: RYR1, Adrenergic signaling in cardiomyocytes: CACNG3, Adrenergic signaling in cardiomyocytes: RYR2
ionotropic glutamate receptor signaling pathway	GO:0035235	UP	Worse	5.00249184478552e-05	0.00104700073918572	cAMP signaling pathway: GRIA1
receptor guanylyl cyclase signaling pathway	GO:0007168	UP	Worse	5.27329802737508e-05	0.00104700073918572	cGMP-PKG signaling pathway: NPPB, Vascular smooth muscle contraction: NPR2
cellular response to cGMP	GO:0071321	DOWN	Worse	0.000124735357589167	0.00104891096154527	cAMP signaling pathway: HCN4, cGMP-PKG signaling pathway: PDE3A, cGMP-PKG signaling pathway: PDE2A
negative regulation of transcription by competitive promoter binding	GO:0010944	DOWN	Worse	0.000146937372773159	0.00120306681358967	cGMP-PKG signaling pathway: CREB3, Adrenergic signaling in cardiomyocytes: CREB3
cell growth	GO:0016049	DOWN	Worse	0.000149570468716553	0.00120306681358967	Thyroid hormone signaling pathway: MTOR
negative regulation of calcium ion transmembrane transporter activity	GO:1901020	DOWN	Worse	0.000157429560929012	0.0012393390966752	cAMP signaling pathway: PLN, cGMP-PKG signaling pathway: ATP2A1 PLN, Thyroid hormone signaling pathway: PLN
positive regulation of endoplasmic reticulum calcium ion concentration	GO:0032470	DOWN	Worse	0.000161861106527383	0.00124767936281525	cGMP-PKG signaling pathway: ATP2A1 PLN, Thyroid hormone signaling pathway: ATP2A2
positive regulation of transcription from RNA polymerase II promoter involved in unfolded protein response	GO:0006990	DOWN	Worse	0.000187778275744899	0.00141791759235944	cAMP signaling pathway: CREB3 CREBBP, cGMP-PKG signaling pathway: CREB3, Adrenergic signaling in cardiomyocytes: CREB3
positive regulation of MAP kinase activity	GO:0043406	DOWN	Worse	0.000195162439831309	0.00144420205475169	HIF-1 signaling pathway: FLT1, HIF-1 signaling pathway: EGF*, HIF-1 signaling pathway: EDN1
SMAD protein complex assembly	GO:0007183	DOWN	Worse	0.000228791768892012	0.00161361340048063	Hippo signaling pathway: SMAD1 SMAD4, FoxO signaling pathway: SMAD2, Adherens junction: SMAD4 SMAD2
positive regulation of endothelial cell migration	GO:0010595	DOWN	Worse	0.000231139216825604	0.00161361340048063	HIF-1 signaling pathway: VEGFA, HIF-1 signaling pathway: ANGPT1, HIF-1 signaling pathway: TEK
negative regulation of natural killer cell chemotaxis	GO:2000502	DOWN	Worse	0.000226009258451842	0.00161361340048063	Natural killer cell mediated cytotoxicity: KLRC4-KLRK1
peptidyl-threonine phosphorylation	GO:0018107	DOWN	Worse	0.000241543802266042	0.00165502234885992	Wnt signaling pathway: CAMK2A, Fc epsilon RI signaling pathway: PRKCA, Gastric acid secretion: CAMK2A, Gastric acid secretion: MYLK4
hippo signaling	GO:0035329	DOWN	Worse	0.000268842898012656	0.0018085794957215	Hippo signaling pathway: YAP1, Hippo signaling pathway: YWHAQ YAP1, Hippo signaling pathway: MOB1A
positive regulation of transcription from RNA polymerase II promoter	GO:0045944	DOWN	Worse	0.000292641700331053	0.00193352552004446	MAPK signaling pathway: NFKB1, MAPK signaling pathway: MYC, MAPK signaling pathway: ATF4, MAPK signaling pathway: ATF2, MAPK signaling pathway: ELK1, MAPK signaling pathway: TP53, MAPK signaling pathway: DDIT3, MAPK signaling pathway: MEF2C, MAPK signaling pathway: ECSIT TRAF6, MAPK signaling pathway: JUN, MAPK signaling pathway: NFATC1, MAPK signaling pathway: NFATC3, MAPK signaling pathway: ATF…
positive regulation of protein K63-linked ubiquitination	GO:1902523	DOWN	Worse	0.000321729098949564	0.00208841695809366	Hippo signaling pathway: BIRC2, NF-kappa B signaling pathway: BIRC2, Focal adhesion: BIRC2
positive regulation of substrate adhesion-dependent cell spreading	GO:1900026	DOWN	Worse	0.000352699232178288	0.00221184264247401	Rap1 signaling pathway: RAC1, VEGF signaling pathway: RAC1, Sphingolipid signaling pathway: RAC1, B cell receptor signaling pathway: RAC1, Leukocyte transendothelial migration: CDC42, Pathways in cancer: RAC1
negative regulation of intrinsic apoptotic signaling pathway	GO:2001243	DOWN	Worse	0.00035096173056226	0.00221184264247401	NF-kappa B signaling pathway: BCL2L1, NF-kappa B signaling pathway: BCL2, NF-kappa B signaling pathway: BCL2L1*, NF-kappa B signaling pathway: BCL2L1**, Apoptosis: BCL2L1, Apoptosis: BCL2*
membrane to membrane docking	GO:0022614	DOWN	Worse	0.000388258067234859	0.00228024579169679	TGF-beta signaling pathway: ROCK1
positive regulation of proteasomal ubiquitin-dependent protein catabolic process	GO:0032436	DOWN	Worse	0.00038036133585162	0.00228024579169679	p53 signaling pathway: RCHY1
muscle contraction	GO:0006936	DOWN	Worse	0.000387621856747344	0.00228024579169679	Tight junction: ACTB MYL12B, Tight junction: MYL12B CGN
actomyosin structure organization	GO:0031032	DOWN	Worse	0.000387621856747344	0.00228024579169679	Tight junction: ACTB MYL12B, Tight junction: MYL12B CGN
response to epidermal growth factor	GO:0070849	DOWN	Worse	0.000424572726498984	0.00245456107507225	Rap1 signaling pathway: MAPK1, Sphingolipid signaling pathway: MAPK1, cGMP-PKG signaling pathway: MAPK1, NOD-like receptor signaling pathway: MAPK1, Adrenergic signaling in cardiomyocytes: MAPK1, Proteoglycans in cancer: MAPK1*, Proteoglycans in cancer: MAPK1***, Proteoglycans in cancer: MAPK1****, Proteoglycans in cancer: MAPK1*****, Proteoglycans in cancer: MAPK1******, Hepatitis C: MAPK1
SMAD protein complex assembly	GO:0007183	UP	Better	0.000143025995274604	0.00252574136792308	Hippo signaling pathway: SMAD1 SMAD4, FoxO signaling pathway: SMAD2, Adherens junction: SMAD4 SMAD2
regulation of bile acid biosynthetic process	GO:0070857	UP	Worse	0.000143352888449688	0.00252574136792308	PPAR signaling pathway: CYP7A1
protein secretion	GO:0009306	UP	Worse	0.00015634454652913	0.0026294310098081	p53 signaling pathway: STEAP3
interferon-gamma-mediated signaling pathway	GO:0060333	UP	Worse	0.000163948070409425	0.00263742548049945	Chemokine signaling pathway: STAT1, Hepatitis C: STAT1 IRF9
positive regulation of transcription from RNA polymerase II promoter in response to endoplasmic reticulum stress	GO:1990440	DOWN	Worse	0.000485472234551088	0.00276345733513696	TNF signaling pathway: CEBPB, TNF signaling pathway: CREB3, cAMP signaling pathway: CREB3 CREBBP, cGMP-PKG signaling pathway: CREB3, GnRH signaling pathway: ATF4, Estrogen signaling pathway: CREB3, Estrogen signaling pathway: CREB3*, Estrogen signaling pathway: CREB3**, Estrogen signaling pathway: CREB3***, Adrenergic signaling in cardiomyocytes: CREB3
negative regulation of transcription, DNA-templated	GO:0045892	DOWN	Worse	0.000550152922601299	0.00308419062670425	TGF-beta signaling pathway: ID1, Hippo signaling pathway: YWHAQ YAP1, Cell cycle: TFDP1 E2F4
cellular response to DNA damage stimulus	GO:0006974	UP	Worse	0.000209642639291685	0.00323199068908014	PI3K-Akt signaling pathway: CASP9, PI3K-Akt signaling pathway: TP53, p53 signaling pathway: PIDD1, p53 signaling pathway: TP73, Thyroid hormone signaling pathway: CASP9
angiogenesis	GO:0001525	DOWN	Worse	0.00062289687471917	0.00343987826337452	Tight junction: IGSF5 IGSF5, Tight junction: IGSF5 TJP1 MLLT4, Tight junction: IGSF5 MAGI1, Tight junction: IGSF5 MPDZ
negative regulation of apoptotic process	GO:0043066	DOWN	Worse	0.000738950379051806	0.00393952648857705	Ras signaling pathway: BCL2L1, Ras signaling pathway: NFKB1, Ras signaling pathway: RAF1*, Jak-STAT signaling pathway: BCL2L1, Jak-STAT signaling pathway: PIM1, Sphingolipid signaling pathway: NFKB1, Apoptosis: BIRC8, Progesterone-mediated oocyte maturation: ARAF, Pathways in cancer: BCL2L1**, Pathways in cancer: BCL2L1, Pathways in cancer: BCL2, Pathways in cancer: BIRC8, Pathways in cancer: BCL…
regulation of nucleic acid-templated transcription	GO:1903506	DOWN	Worse	0.000766610559939318	0.00393952648857705	Focal adhesion: VCL ACTN4, Focal adhesion: ACTN4 ITGB1 ITGA11, Adherens junction: ACTB ACTN4 CTNNA1, Tight junction: CTNNA1 ACTB ACTN4, Tight junction: TJP1 ACTN4
microspike assembly	GO:0030035	DOWN	Worse	0.000766610559939318	0.00393952648857705	Focal adhesion: VCL ACTN4, Focal adhesion: ACTN4 ITGB1 ITGA11, Adherens junction: ACTB ACTN4 CTNNA1, Tight junction: CTNNA1 ACTB ACTN4, Tight junction: TJP1 ACTN4
negative regulation of cell proliferation	GO:0008285	DOWN	Worse	0.000758992051203999	0.00393952648857705	Thyroid hormone signaling pathway: NOTCH1
mammary gland development	GO:0030879	DOWN	Worse	0.000758992051203999	0.00393952648857705	Thyroid hormone signaling pathway: NOTCH1
BMP signaling pathway	GO:0030509	DOWN	Worse	0.000842977507454656	0.00427262572271538	TGF-beta signaling pathway: SMAD4, TGF-beta signaling pathway: ACVR2A, TGF-beta signaling pathway: ACVR2A*, TGF-beta signaling pathway: AMHR2
regulation of respiratory burst	GO:0060263	DOWN	Worse	0.000988213666486271	0.00494106833243135	Ras signaling pathway: RAC1*, Ras signaling pathway: RAC1**, Rap1 signaling pathway: RAC1, VEGF signaling pathway: RAC1, Sphingolipid signaling pathway: RAC1, B cell receptor signaling pathway: RAC1, Leukocyte transendothelial migration: RAC2, Leukocyte transendothelial migration: RAC1*, Pathways in cancer: RAC1
negative regulation of T-helper 2 cell cytokine production	GO:2000552	UP	Worse	0.000354354548729452	0.00524444732119589	Toll-like receptor signaling pathway: IFNB1*
calcium ion transmembrane transport	GO:0070588	DOWN	Worse	0.00116852372669929	0.00576471705171649	Oxytocin signaling pathway: CACNG3, Adrenergic signaling in cardiomyocytes: CACNG3, Adrenergic signaling in cardiomyocytes: ATP2A2 PLN
regulation of muscle filament sliding	GO:0032971	DOWN	Worse	0.0013492219321346	0.00656858045907636	Calcium signaling pathway: MYLK4
negative regulation of cell growth	GO:0030308	DOWN	Worse	0.001377644521243	0.00661985029688197	HIF-1 signaling pathway: ENO1, FoxO signaling pathway: SMAD2, p53 signaling pathway: EI24, Pathways in cancer: CDKN1B
positive regulation of protein phosphorylation	GO:0001934	UP	Better	0.000490405690793616	0.00697885021513992	Hippo signaling pathway: AXIN1, Jak-STAT signaling pathway: AKT3, Thyroid hormone signaling pathway: CCND1, Pathways in cancer: FIGF, Pathways in cancer: CCND1**, Pathways in cancer: FIGF**, Pathways in cancer: CCND1***, Pathways in cancer: CCND1*, Pathways in cancer: CCND1, Pathways in cancer: FIGF*, Pathways in cancer: CCND1****, Pathways in cancer: MTOR, Proteoglycans in cancer: AKT3, Proteogl…
actin filament-based movement	GO:0030048	DOWN	Worse	0.00148070213252849	0.0070238434491736	Tight junction: ACTB MYL12B, Tight junction: MYL12B CGN, Adrenergic signaling in cardiomyocytes: ACTC1 MYH6, Adrenergic signaling in cardiomyocytes: ACTC1 TPM1
cation transport	GO:0006812	DOWN	Worse	0.00171212610022009	0.00801881844406878	cGMP-PKG signaling pathway: CNGB1
arginine catabolic process	GO:0006527	DOWN	Worse	0.00181507843035378	0.00839473774038622	VEGF signaling pathway: NOS3, HIF-1 signaling pathway: NOS2, HIF-1 signaling pathway: NOS3, PI3K-Akt signaling pathway: NOS3, Pathways in cancer: NOS2
negative regulation of interferon-beta production	GO:0032688	DOWN	Worse	0.00187474577259139	0.00856365352912117	Ras signaling pathway: REL
response to UV-B	GO:0010224	DOWN	Worse	0.00207888063716644	0.00938031507014124	Chemokine signaling pathway: NFKB1
canonical Wnt signaling pathway	GO:0060070	DOWN	Better	0.00258652183631314	0.010532824588552	Hedgehog signaling pathway: WNT16, Pathways in cancer: WNT16*
Wnt signaling pathway	GO:0016055	DOWN	Better	0.00258652183631314	0.010532824588552	Hedgehog signaling pathway: WNT16, Pathways in cancer: WNT16*
hematopoietic stem cell proliferation	GO:0071425	DOWN	Better	0.00258652183631314	0.010532824588552	Hedgehog signaling pathway: WNT16, Pathways in cancer: WNT16*
Tie signaling pathway	GO:0048014	DOWN	Worse	0.00248042530599368	0.010532824588552	HIF-1 signaling pathway: ANGPT1
erythropoietin-mediated signaling pathway	GO:0038162	DOWN	Better	0.00267590678736185	0.010532824588552	PI3K-Akt signaling pathway: CSF3R JAK1
response to interferon-alpha	GO:0035455	DOWN	Better	0.00267590678736185	0.010532824588552	PI3K-Akt signaling pathway: CSF3R JAK1
activation of transmembrane receptor protein tyrosine kinase activity	GO:0007171	DOWN	Better	0.00267590678736185	0.010532824588552	PI3K-Akt signaling pathway: CSF3R JAK1
response to antibiotic	GO:0046677	DOWN	Better	0.00267590678736185	0.010532824588552	PI3K-Akt signaling pathway: CSF3R JAK1
interleukin-4-mediated signaling pathway	GO:0035771	DOWN	Better	0.00267590678736185	0.010532824588552	PI3K-Akt signaling pathway: CSF3R JAK1
glucose homeostasis	GO:0042593	DOWN	Worse	0.0023979706091769	0.010532824588552	AMPK signaling pathway: SLC2A4*, AMPK signaling pathway: SLC2A4, Adipocytokine signaling pathway: SLC2A1
fructose 6-phosphate metabolic process	GO:0006002	DOWN	Worse	0.00244155005796776	0.010532824588552	AMPK signaling pathway: PFKL, AMPK signaling pathway: FBP1, Glucagon signaling pathway : PFKL, Glucagon signaling pathway : FBP1
regulation of establishment or maintenance of cell polarity	GO:0032878	DOWN	Worse	0.00245004934466542	0.010532824588552	Tight junction: LLGL2
negative regulation of peptidyl-threonine phosphorylation	GO:0010801	DOWN	Worse	0.0027810169722009	0.0108313292601509	Jak-STAT signaling pathway: SPRY1
actin filament bundle assembly	GO:0051017	DOWN	Worse	0.00286760050961199	0.0110522102974629	Gastric acid secretion: EZR, Gastric acid secretion: EZR ACTB
response to nicotine	GO:0035094	DOWN	Worse	0.00336765085392943	0.0128456785149885	HIF-1 signaling pathway: HMOX1, HIF-1 signaling pathway: BCL2
activation of protein kinase B activity	GO:0032148	DOWN	Worse	0.00361255552276607	0.0136392402390148	PPAR signaling pathway: PDPK1
calcium ion import	GO:0070509	UP	Worse	0.00102000184490858	0.0139778030598583	cGMP-PKG signaling pathway: CACNA1C, Oxytocin signaling pathway: CACNG3, Adrenergic signaling in cardiomyocytes: CACNG3
cellular hypotonic response	GO:0071476	DOWN	Worse	0.0039486147903437	0.014757449216436	Calcium signaling pathway: MYLK4, Gastric acid secretion: MYLK4
neurotrophin TRK receptor signaling pathway	GO:0048011	UP	Worse	0.00126549821813216	0.0151043335712548	TNF signaling pathway: CASP3, Apoptosis: CASP3, p53 signaling pathway: CASP3, Natural killer cell mediated cytotoxicity: CASP3, Proteoglycans in cancer: CASP3
positive regulation of cytosolic calcium ion concentration	GO:0007204	UP	Worse	0.00126267293432314	0.0151043335712548	cAMP signaling pathway: CACNA1C, cGMP-PKG signaling pathway: CACNA1C, Oxytocin signaling pathway: CACNG3, Adrenergic signaling in cardiomyocytes: CACNG3
cAMP catabolic process	GO:0006198	UP	Worse	0.00115223326485969	0.0151043335712548	cAMP signaling pathway: PDE3A
chemotaxis	GO:0006935	UP	Worse	0.0012524015469324	0.0151043335712548	Toll-like receptor signaling pathway: CXCL10, Toll-like receptor signaling pathway: CXCL11, Toll-like receptor signaling pathway: CXCL9
intracellular signal transduction	GO:0035556	DOWN	Worse	0.00410731384514695	0.0151970612270437	Rap1 signaling pathway: MAPK14, MAPK signaling pathway: MAP4K2, MAPK signaling pathway: STK3, MAPK signaling pathway: MAP3K2, TNF signaling pathway: AKT3, TNF signaling pathway: PGAM5, TNF signaling pathway: MAPK14*, RIG-I-like receptor signaling pathway: MAPK14, B cell receptor signaling pathway: GSK3B, B cell receptor signaling pathway: BLNK GRB2, Fc epsilon RI signaling pathway: MAPK14, Leukoc…
positive regulation of sodium ion transport	GO:0010765	DOWN	Worse	0.00427863274863893	0.0156741991781822	Adrenergic signaling in cardiomyocytes: SCN1B
positive regulation of epithelial cell proliferation	GO:0050679	DOWN	Worse	0.00454262909849845	0.0164781643769061	Pathways in cancer: TGFA*
cellular response to lipopolysaccharide	GO:0071222	UP	Worse	0.00157340160215325	0.0181924560248969	NOD-like receptor signaling pathway: MAPK14, Hepatitis C: MAPK14
cellular response to epinephrine stimulus	GO:0071872	DOWN	Worse	0.00520331339321167	0.0186915141309546	cGMP-PKG signaling pathway: ATP2B1, Adrenergic signaling in cardiomyocytes: ATP2B1
transmembrane receptor protein tyrosine kinase signaling pathway	GO:0007169	DOWN	Worse	0.00536736802515203	0.019095443935637	Fc epsilon RI signaling pathway: GAB2
G1/S transition of mitotic cell cycle	GO:0000082	DOWN	Worse	0.00633339592057269	0.0223176808629704	FoxO signaling pathway: CCND1, PI3K-Akt signaling pathway: CDKN1B, Oxytocin signaling pathway: CCND1
peroxisome proliferator activated receptor signaling pathway	GO:0035357	DOWN	Worse	0.00652972597166002	0.0227924397123982	PI3K-Akt signaling pathway: RXRA, Focal adhesion: VCL ACTN4, Focal adhesion: ACTN4 ITGB1 ITGA11, Adherens junction: ACTB ACTN4 CTNNA1, Tight junction: CTNNA1 ACTB ACTN4, Tight junction: TJP1 ACTN4
cellular response to transforming growth factor beta stimulus	GO:0071560	UP	Worse	0.0021086384194281	0.0236423095511635	GnRH signaling pathway: MAPK7
negative regulation of epidermal growth factor receptor signaling pathway	GO:0042059	DOWN	Worse	0.00685446816737789	0.0237023665600918	ErbB signaling pathway: CBLC
negative regulation of protein binding	GO:0032091	DOWN	Worse	0.00747305279750765	0.0256021253247947	Chemokine signaling pathway: ROCK1, Neurotrophin signaling pathway: GSK3B, Neurotrophin signaling pathway: BAX
cellular response to insulin stimulus	GO:0032869	UP	Worse	0.00248915554497364	0.0263139300468642	Oocyte meiosis: CPEB2, Oocyte meiosis: CPEB2*
3'-UTR-mediated mRNA destabilization	GO:0061158	UP	Worse	0.00248915554497364	0.0263139300468642	Oocyte meiosis: CPEB2, Oocyte meiosis: CPEB2*
positive regulation of apoptotic process	GO:0043065	UP	Worse	0.00256751192225968	0.02638831697878	FoxO signaling pathway: GADD45G, FoxO signaling pathway: FASLG, FoxO signaling pathway: BCL6, FoxO signaling pathway: BNIP3, FoxO signaling pathway: GADD45G*, FoxO signaling pathway: BCL6*, PI3K-Akt signaling pathway: RPS6, p53 signaling pathway: FAS, p53 signaling pathway: PMAIP1, p53 signaling pathway: GADD45G, p53 signaling pathway: SIAH1, Natural killer cell mediated cytotoxicity: FAS, Insuli…
negative regulation of calcidiol 1-monooxygenase activity	GO:0010956	DOWN	Worse	0.00799024469011134	0.0271228489480844	Ras signaling pathway: NFKB1, Sphingolipid signaling pathway: NFKB1, Toll-like receptor signaling pathway: NFKB1, NOD-like receptor signaling pathway: NFKB1, Chemokine signaling pathway: NFKB1
cytoplasmic sequestering of protein	GO:0051220	UP	Better	0.00293929508685564	0.0277657180355067	Hippo signaling pathway: YWHAQ YAP1
regulation of sodium ion transport	GO:0002028	UP	Better	0.00293929508685564	0.0277657180355067	Hippo signaling pathway: YWHAQ YAP1
glycogen biosynthetic process	GO:0005978	UP	Worse	0.00314813933261548	0.0277657180355067	PI3K-Akt signaling pathway: GYS1, AMPK signaling pathway: GYS1, Glucagon signaling pathway : GYS1
positive regulation of peptidyl-tyrosine phosphorylation	GO:0050731	UP	Worse	0.00296864790653295	0.0277657180355067	Toll-like receptor signaling pathway: CD80
positive regulation of podosome assembly	GO:0071803	UP	Worse	0.00330186917178998	0.0277657180355067	Natural killer cell mediated cytotoxicity: TNF, Natural killer cell mediated cytotoxicity: CSF2
negative regulation of potassium ion transport	GO:0043267	UP	Worse	0.00310579000045297	0.0277657180355067	GnRH signaling pathway: PTK2B
SMAD protein import into nucleus	GO:0007184	UP	Worse	0.0032601404514595	0.0277657180355067	GnRH signaling pathway: JUN
positive regulation of protein kinase activity	GO:0045860	UP	Worse	0.00326496021345246	0.0277657180355067	Pathways in cancer: TRAF1
positive regulation by host of viral transcription	GO:0043923	UP	Worse	0.00353600711856961	0.029073836308239	cAMP signaling pathway: JUN
regulation of neurogenesis	GO:0050767	UP	Better	0.00364065683639681	0.0292835441188439	Hippo signaling pathway: YAP1, Hippo signaling pathway: YWHAQ YAP1
positive regulation of angiogenesis	GO:0045766	UP	Worse	0.0041152351770225	0.0299303486056787	NF-kappa B signaling pathway: PLCG1
eosinophil chemotaxis	GO:0048245	UP	Worse	0.00394876973010405	0.0299303486056787	NF-kappa B signaling pathway: CCL13
regulation of protein oligomerization	GO:0032459	UP	Worse	0.0041255345375395	0.0299303486056787	TNF signaling pathway: DNM1L
response to iron ion	GO:0010039	UP	Better	0.00397446068878782	0.0299303486056787	Focal adhesion: BCL2
regulation of actin cytoskeleton organization	GO:0032956	UP	Worse	0.00392339619408399	0.0299303486056787	Chemokine signaling pathway: CRK PTK2B, Neurotrophin signaling pathway: CRK KIDINS220, Neurotrophin signaling pathway: CRK FRS2
negative regulation of protein phosphorylation	GO:0001933	DOWN	Worse	0.00979190070201552	0.0329363932704158	p53 signaling pathway: PTEN
positive regulation of epithelial to mesenchymal transition	GO:0010718	UP	Worse	0.00463383479063761	0.0329715167795369	Pathways in cancer: TGFB1*
phosphatidylcholine acyl-chain remodeling	GO:0036151	DOWN	Worse	0.00997619093411029	0.0332539697803676	PPAR signaling pathway: DBI
negative regulation of cell cycle arrest	GO:0071157	UP	Worse	0.00495826206041439	0.0346142823085533	p53 signaling pathway: CDK4 CCND1, p53 signaling pathway: MDM2*
regulation of necroptotic process	GO:0060544	DOWN	Worse	0.0108326987566693	0.0352310457587601	NF-kappa B signaling pathway: CFLAR
positive regulation of cell proliferation	GO:0008284	DOWN	Better	0.01076523563127	0.0352310457587601	HIF-1 signaling pathway: EPO, HIF-1 signaling pathway: TIMP1*, HIF-1 signaling pathway: TIMP1
Arp2/3 complex-mediated actin nucleation	GO:0034314	DOWN	Worse	0.0108549708554018	0.0352310457587601	Fc gamma R-mediated phagocytosis: ARPC5
cellular response to tumor necrosis factor	GO:0071356	DOWN	Worse	0.0110333095242438	0.0354984741214799	NF-kappa B signaling pathway: IKBKG CHUK IKBKB, TNF signaling pathway: BAG4, NOD-like receptor signaling pathway: IKBKG CHUK IKBKB, Hepatitis C: TRAF6 RIPK1, Hepatitis C: NFKB1, Hepatitis C: IKBKG CHUK IKBKB, Hepatitis C: NFKB1*
cellular response to interleukin-4	GO:0071353	UP	Worse	0.00526532642366118	0.0360772366065673	Adherens junction: LEF1 CTNNB1
positive regulation of endothelial cell apoptotic process	GO:2000353	UP	Worse	0.00576497847862734	0.0387825824925839	Toll-like receptor signaling pathway: CD40
negative regulation of transcription, DNA-templated	GO:0045892	UP	Better	0.00611441787554556	0.0403988323919975	TGF-beta signaling pathway: ID1, Hippo signaling pathway: YWHAQ YAP1, Cell cycle: TFDP1 E2F4
negative regulation of leukocyte apoptotic process	GO:2000107	UP	Worse	0.00630822941343889	0.0409481558416209	NF-kappa B signaling pathway: CCL19, NF-kappa B signaling pathway: CCL21, NF-kappa B signaling pathway: CXCL12
response to toxic substance	GO:0009636	DOWN	Worse	0.0133247975619347	0.0425015094647918	NF-kappa B signaling pathway: CCL4L1
negative regulation of cyclin-dependent protein serine/threonine kinase activity involved in G1/S transition of mitotic cell cycle	GO:0031658	DOWN	Worse	0.0135830064977998	0.0429548068733838	Sphingolipid signaling pathway: PTEN
phosphatidylinositol 3-kinase signaling	GO:0014065	DOWN	Worse	0.0146234961557954	0.0458533354037652	Ras signaling pathway: PIK3R5*, Platelet activation: PIK3R5*, Progesterone-mediated oocyte maturation: PIK3R5
positive regulation of peptidyl-tyrosine phosphorylation	GO:0050731	DOWN	Better	0.0149265715377017	0.0464103484785684	Toll-like receptor signaling pathway: CD80
regulation of lipid kinase activity	GO:0043550	DOWN	Worse	0.0158489172884763	0.0488674949728018	FoxO signaling pathway: RBL2, PI3K-Akt signaling pathway: RBL2, Cell cycle: RB1*, Cell cycle: RB1
positive regulation of cyclin-dependent protein serine/threonine kinase activity	GO:0045737	DOWN	Worse	0.0163172343393355	0.0498956752525136	Wnt signaling pathway: CCND1, Hippo signaling pathway: CCND1, Jak-STAT signaling pathway: CCND1, FoxO signaling pathway: CCND1, PI3K-Akt signaling pathway: CCND1, PI3K-Akt signaling pathway: CCND1 CDK2, p53 signaling pathway: CDK4 CCND1, Focal adhesion: CCND1
neuron differentiation	GO:0030182	DOWN	Worse	0.0166789627603117	0.050583739518978	cAMP signaling pathway: ATP2B1, cGMP-PKG signaling pathway: ATP2B1, Adrenergic signaling in cardiomyocytes: ATP2B1
cellular sodium ion homeostasis	GO:0006883	DOWN	Worse	0.0169814971315381	0.0510825523469031	cAMP signaling pathway: SLC9A1, cAMP signaling pathway: ATP1B4 FXYD1, cGMP-PKG signaling pathway: SLC8A2, cGMP-PKG signaling pathway: ATP1B4, Thyroid hormone signaling pathway: ATP1B4, Thyroid hormone signaling pathway: SLC9A1, Adrenergic signaling in cardiomyocytes: ATP1B4, Adrenergic signaling in cardiomyocytes: SLC9A1, Adrenergic signaling in cardiomyocytes: SLC8A1
positive regulation of cysteine-type endopeptidase activity involved in apoptotic process	GO:0043280	UP	Worse	0.0082412461513871	0.0516526907395223	ErbB signaling pathway: BAD, ErbB signaling pathway: MYC, cAMP signaling pathway: BAD
meiotic nuclear division	GO:0007126	UP	Better	0.00837611201181443	0.0516526907395223	Cell cycle: SMC1B SMC3 STAG1 RAD21
regulation of transcription from RNA polymerase II promoter	GO:0006357	UP	Better	0.00837611201181443	0.0516526907395223	Cell cycle: SMC1B SMC3 STAG1 RAD21
sphingosine-1-phosphate signaling pathway	GO:0003376	DOWN	Worse	0.0179540417728871	0.0535725439997437	FoxO signaling pathway: S1PR1
negative regulation of membrane tubulation	GO:1903526	DOWN	Worse	0.0186376746246819	0.0551675168890585	Fc gamma R-mediated phagocytosis: WAS, Fc gamma R-mediated phagocytosis: DNM2 AMPH, Chemokine signaling pathway: WAS, Choline metabolism in cancer: WAS
intracellular receptor signaling pathway	GO:0030522	UP	Better	0.00913786464043365	0.0554263920813188	Thyroid hormone signaling pathway: THRA C02465, Thyroid hormone signaling pathway: THRB
cytokinesis	GO:0000910	DOWN	Worse	0.0190602863572246	0.0555299681273472	Rap1 signaling pathway: RALA
negative regulation of angiogenesis	GO:0016525	DOWN	Worse	0.0190431498447361	0.0555299681273472	cGMP-PKG signaling pathway: GTF2I
BMP signaling pathway	GO:0030509	UP	Better	0.00940842223715765	0.0561470359314247	TGF-beta signaling pathway: SMAD4, TGF-beta signaling pathway: ACVR2A, TGF-beta signaling pathway: ACVR2A*, TGF-beta signaling pathway: AMHR2
negative regulation of release of cytochrome c from mitochondria	GO:0090201	DOWN	Better	0.0195620945351371	0.0565466795156308	cGMP-PKG signaling pathway: PPIF
regulation of transcription, DNA-templated	GO:0006355	UP	Worse	0.0106594568620374	0.0606769082915975	TGF-beta signaling pathway: PITX2
response to nicotine	GO:0035094	UP	Better	0.010332450306526	0.0606769082915975	HIF-1 signaling pathway: HMOX1, HIF-1 signaling pathway: BCL2
medium-chain fatty acid catabolic process	GO:0051793	UP	Better	0.0105945301528901	0.0606769082915975	PPAR signaling pathway: ACADM
positive regulation of cholesterol efflux	GO:0010875	UP	Worse	0.0111413116084284	0.0624588681078559	PPAR signaling pathway: PLTP, PPAR signaling pathway: NR1H3, PPAR signaling pathway: ADIPOQ
positive regulation of protein serine/threonine kinase activity	GO:0071902	UP	Worse	0.01163727479945	0.0642655473999477	Adherens junction: IQGAP1**
chemotaxis	GO:0006935	DOWN	Better	0.022782328674566	0.065344663640228	Toll-like receptor signaling pathway: CXCL10, Toll-like receptor signaling pathway: CXCL11, Toll-like receptor signaling pathway: CXCL9
positive regulation of DNA-templated transcription, initiation	GO:2000144	UP	Worse	0.0130768574111232	0.0664935545913959	Wnt signaling pathway: JUN, Wnt signaling pathway: FOSL1
regulation of peptidyl-tyrosine phosphorylation	GO:0050730	UP	Worse	0.0136581355376921	0.0664935545913959	Hippo signaling pathway: ITGB2, Natural killer cell mediated cytotoxicity: ITGAL ITGB2
negative regulation of transcription by competitive promoter binding	GO:0010944	UP	Better	0.0122866201176793	0.0664935545913959	cGMP-PKG signaling pathway: CREB3, Adrenergic signaling in cardiomyocytes: CREB3
muscle contraction	GO:0006936	UP	Better	0.0135549015591745	0.0664935545913959	Tight junction: ACTB MYL12B, Tight junction: MYL12B CGN
actomyosin structure organization	GO:0031032	UP	Better	0.0135549015591745	0.0664935545913959	Tight junction: ACTB MYL12B, Tight junction: MYL12B CGN
actin filament-based movement	GO:0030048	UP	Better	0.0135549015591745	0.0664935545913959	Tight junction: ACTB MYL12B, Tight junction: MYL12B CGN, Adrenergic signaling in cardiomyocytes: ACTC1 MYH6, Adrenergic signaling in cardiomyocytes: ACTC1 TPM1
TRAIL-activated apoptotic signaling pathway	GO:0036462	UP	Worse	0.013614229267138	0.0664935545913959	NOD-like receptor signaling pathway: CASP8
positive regulation of intracellular cholesterol transport	GO:0032385	UP	Better	0.0133845667663428	0.0664935545913959	PPAR signaling pathway: SCP2
regulation of calcium ion transport	GO:0051924	UP	Better	0.0124067254216124	0.0664935545913959	Adrenergic signaling in cardiomyocytes: ATP2A2 PLN, Adrenergic signaling in cardiomyocytes: BCL2
PML body organization	GO:0030578	UP	Better	0.0142485891197186	0.0678220973757361	Ras signaling pathway: ETS1
positive regulation of cell growth	GO:0030307	UP	Worse	0.0142976313386687	0.0678220973757361	Sphingolipid signaling pathway: SPHK2
meiotic nuclear division	GO:0007126	DOWN	Worse	0.0242459780393053	0.0684810066759004	Cell cycle: SMC1B SMC3 STAG1 RAD21
regulation of transcription from RNA polymerase II promoter	GO:0006357	DOWN	Worse	0.0242459780393053	0.0684810066759004	Cell cycle: SMC1B SMC3 STAG1 RAD21
cellular hypotonic response	GO:0071476	UP	Better	0.0148268183069157	0.0694420604247949	Calcium signaling pathway: MYLK4, Gastric acid secretion: MYLK4
TRAIL-activated apoptotic signaling pathway	GO:0036462	DOWN	Better	0.0248236073297953	0.0695813235759413	NOD-like receptor signaling pathway: CASP8
negative regulation of stress-activated MAPK cascade	GO:0032873	UP	Better	0.0155518771684888	0.0711046873749676	AMPK signaling pathway: FOXO1
cellular response to lipoteichoic acid	GO:0071223	UP	Worse	0.0155661612901956	0.0711046873749676	Transcriptional misregulation in cancer: CD14
cellular response to cAMP	GO:0071320	DOWN	Worse	0.0256943911206136	0.0714806369520828	Ras signaling pathway: RAP1A
regulation of gene silencing	GO:0060968	DOWN	Better	0.0259475394409215	0.0716461909935893	p53 signaling pathway: CDK2 CCNE1
positive regulation of protein ubiquitination	GO:0031398	UP	Worse	0.0159562610630716	0.0719977633333717	NF-kappa B signaling pathway: BIRC2, Apoptosis: BIRC8, Focal adhesion: BIRC2, Pathways in cancer: BIRC8
histone monoubiquitination	GO:0010390	UP	Worse	0.0171563336998238	0.0738121333597072	Notch signaling pathway: DTX2
G1/S transition of mitotic cell cycle	GO:0000082	UP	Better	0.016636241581459	0.0738121333597072	FoxO signaling pathway: CCND1, PI3K-Akt signaling pathway: CDKN1B, Oxytocin signaling pathway: CCND1
positive regulation of G2/M transition of mitotic cell cycle	GO:0010971	UP	Worse	0.0170507308435135	0.0738121333597072	PI3K-Akt signaling pathway: CCND1 CDK2, Tight junction: TJP1 YBX3 CDK4, Pathways in cancer: CDK4
extrinsic apoptotic signaling pathway	GO:0097191	UP	Worse	0.0168644373439206	0.0738121333597072	Apoptosis: FADD TRADD, Apoptosis: BAX, Apoptosis: FADD TRADD*, Apoptosis: TRAF2 RIPK1 TRADD, Toll-like receptor signaling pathway: CASP8, Natural killer cell mediated cytotoxicity: TNFRSF10D
regulation of catalytic activity	GO:0050790	UP	Worse	0.017420243977294	0.0740860950758482	Ras signaling pathway: RALGDS*
negative regulation of secretion	GO:0051048	DOWN	Worse	0.027784561444173	0.0761502795136592	ErbB signaling pathway: ERBB3 ERBB3
regulation of cyclin-dependent protein serine/threonine kinase activity	GO:0000079	UP	Better	0.0186943400503692	0.0786012024845068	TGF-beta signaling pathway: CDKN2B
T cell costimulation	GO:0031295	UP	Worse	0.0190649643699126	0.0792588406389623	NF-kappa B signaling pathway: CARD11
regulation of smooth muscle cell-matrix adhesion	GO:2000097	UP	Worse	0.019747435993007	0.0802917727188196	NF-kappa B signaling pathway: PLAU
negative regulation of calcium-mediated signaling	GO:0050849	UP	Worse	0.0195709237716127	0.0802917727188196	cGMP-PKG signaling pathway: ITPR1
cellular response to cAMP	GO:0071320	UP	Better	0.0217094673958601	0.0811628311980111	Ras signaling pathway: RAP1A
negative regulation of canonical Wnt signaling pathway	GO:0090090	UP	Worse	0.0219359003237868	0.0811628311980111	Hippo signaling pathway: AXIN1, Hippo signaling pathway: SOX2, Hippo signaling pathway: SNAI2
negative regulation of peptidyl-threonine phosphorylation	GO:0010801	UP	Better	0.0217356096400054	0.0811628311980111	Jak-STAT signaling pathway: SPRY1
positive regulation of NF-kappaB transcription factor activity	GO:0051092	UP	Worse	0.0211517634961296	0.0811628311980111	NF-kappa B signaling pathway: IKBKG CHUK IKBKB, NF-kappa B signaling pathway: TRAF1, NF-kappa B signaling pathway: IL1B*, NF-kappa B signaling pathway: TNF*, NOD-like receptor signaling pathway: NFKB1, NOD-like receptor signaling pathway: IKBKG CHUK IKBKB, NOD-like receptor signaling pathway: NLRC4 PYCARD, NOD-like receptor signaling pathway: CASP1 PYCARD, NOD-like receptor signaling pathway: NLR…
cation transport	GO:0006812	UP	Better	0.0205449058262982	0.0811628311980111	cGMP-PKG signaling pathway: CNGB1
regulation of natural killer cell apoptotic process	GO:0070247	UP	Worse	0.0213677440629977	0.0811628311980111	Apoptosis: BIRC8, Pathways in cancer: BIRC8
peptidyl-tyrosine autophosphorylation	GO:0038083	UP	Worse	0.0211955151527711	0.0811628311980111	Chemokine signaling pathway: PXN PTK2B, Chemokine signaling pathway: CRK PTK2B
CDP-choline pathway	GO:0006657	UP	Worse	0.0211430657965348	0.0811628311980111	Choline metabolism in cancer: CHKA
translational initiation	GO:0006413	UP	Worse	0.0202612489366102	0.0811628311980111	Hepatitis C: EIF3E
cyclooxygenase pathway	GO:0019371	DOWN	Better	0.0299942794711525	0.0816020838553414	VEGF signaling pathway: PTGS2, NF-kappa B signaling pathway: PTGS2, Oxytocin signaling pathway: PTGS2, Oxytocin signaling pathway: PTGS2*, Pathways in cancer: PTGS2
positive regulation of protein linear polyubiquitination	GO:1902530	DOWN	Worse	0.0308541476808954	0.0833287200140972	NF-kappa B signaling pathway: XIAP, Pathways in cancer: BIRC8
synaptic vesicle recycling	GO:0036465	DOWN	Better	0.0327076058927218	0.0870634113691156	Ras signaling pathway: RAB5A
protein phosphorylation	GO:0006468	DOWN	Worse	0.0325521017079784	0.0870634113691156	Rap1 signaling pathway: PRKCI PARD6A PARD3, MAPK signaling pathway: CDC25B, ErbB signaling pathway: CAMK2A, ErbB signaling pathway: GSK3B, Wnt signaling pathway: CAMK2A, Wnt signaling pathway: ROCK2, Hippo signaling pathway: BIRC5, Hippo signaling pathway: BIRC2, HIF-1 signaling pathway: PDK1, PI3K-Akt signaling pathway: PRKCA, PI3K-Akt signaling pathway: PKN3, PI3K-Akt signaling pathway: CCND1 C…
positive regulation of tyrosine phosphorylation of Stat3 protein	GO:0042517	UP	Worse	0.0246616363742211	0.0885903442569109	Toll-like receptor signaling pathway: IFNA1
negative regulation of cell proliferation	GO:0008285	UP	Better	0.0245950646837487	0.0885903442569109	Thyroid hormone signaling pathway: NOTCH1
mammary gland development	GO:0030879	UP	Better	0.0245950646837487	0.0885903442569109	Thyroid hormone signaling pathway: NOTCH1
negative regulation of epidermal growth factor receptor signaling pathway	GO:0042059	UP	Better	0.0259761889582739	0.0906716029675599	ErbB signaling pathway: CBLC
positive regulation of protein linear polyubiquitination	GO:1902530	UP	Worse	0.025683952806609	0.0906716029675599	NF-kappa B signaling pathway: XIAP, Pathways in cancer: BIRC8
regulation of translation	GO:0006417	UP	Better	0.0258295198835101	0.0906716029675599	PI3K-Akt signaling pathway: EIF4E, AMPK signaling pathway: FOXO1, mTOR signaling pathway: EIF4E, Chemokine signaling pathway: FOXO3, Insulin signaling pathway: EIF4E
JNK cascade	GO:0007254	DOWN	Worse	0.0346858050351823	0.0912397775819739	Ras signaling pathway: MAPK8, Wnt signaling pathway: MAPK8, cAMP signaling pathway: MAPK8, NOD-like receptor signaling pathway: MAPK8, RIG-I-like receptor signaling pathway: MAPK8, Fc epsilon RI signaling pathway: MAPK8, Progesterone-mediated oocyte maturation: MAPK14, Pathways in cancer: MAPK8, Hepatitis C: MAPK8
protein oligomerization	GO:0051259	DOWN	Worse	0.0352629410654656	0.0912397775819739	ErbB signaling pathway: CAMK2A, Wnt signaling pathway: CAMK2A, GnRH signaling pathway: CAMK2A, Melanogenesis: CAMK2A, Gastric acid secretion: CAMK2A
negative regulation of very-low-density lipoprotein particle remodeling	GO:0010903	DOWN	Better	0.0352565845334736	0.0912397775819739	PPAR signaling pathway: APOA1, PPAR signaling pathway: APOA2, PPAR signaling pathway: APOC3
negative regulation of lipoprotein lipase activity	GO:0051005	DOWN	Worse	0.0349570597227152	0.0912397775819739	PPAR signaling pathway: ANGPTL4
cell cycle arrest	GO:0007050	UP	Better	0.0264045000861645	0.0913052806717837	Hippo signaling pathway: MYC, Toll-like receptor signaling pathway: CXCL8, Pathways in cancer: CXCL8, Pathways in cancer: CDKN1A*, Proteoglycans in cancer: CDKN1A, Proteoglycans in cancer: CDKN1A*, Hepatitis C: IRF1
positive regulation of protein oligomerization	GO:0032461	UP	Worse	0.0273899915085983	0.093836082020198	Sphingolipid signaling pathway: TP53 BCL2, Apoptosis: TP53, PPAR signaling pathway: MMP1, Pathways in cancer: MMP1
negative regulation of plasminogen activation	GO:0010757	UP	Worse	0.0281402613862756	0.0944576585278748	p53 signaling pathway: THBS1, p53 signaling pathway: SERPINE1
myoblast differentiation	GO:0045445	UP	Worse	0.0282800418446854	0.0944576585278748	Leukocyte transendothelial migration: MAPK14
triglyceride catabolic process	GO:0019433	UP	Better	0.0283372975583625	0.0944576585278748	PPAR signaling pathway: LPL
proteolysis	GO:0006508	DOWN	Worse	0.0375345325076385	0.0964428960265711	TNF signaling pathway: CASP7, Apoptosis: CASP6, Leukocyte transendothelial migration: MMP2, Pathways in cancer: MMP1, Pathways in cancer: CASP3*
mitotic spindle organization	GO:0007052	UP	Worse	0.0293819793736041	0.0970654675735135	MAPK signaling pathway: STMN1
positive regulation of oxidoreductase activity	GO:0051353	DOWN	Worse	0.0390430864582754	0.0996271861349096	Ras signaling pathway: ABL1, ErbB signaling pathway: ABL1
negative regulation of phosphatase activity	GO:0010923	UP	Better	0.0313270066657301	0.102575154569205	Jak-STAT signaling pathway: SPRED1
lipid metabolic process	GO:0006629	DOWN	Worse	0.0405160958239772	0.102677777088161	cAMP signaling pathway: ACOX1, PPAR signaling pathway: ACOX1
negative regulation of sequence-specific DNA binding transcription factor activity	GO:0043433	DOWN	Worse	0.0410432306740379	0.103306090812204	TGF-beta signaling pathway: ID1, Hippo signaling pathway: SMAD7, Hippo signaling pathway: ID1, Hippo signaling pathway: ID2
regulation of muscle filament sliding	GO:0032971	UP	Better	0.0340719193940041	0.110584299787557	Calcium signaling pathway: MYLK4
regulation of osteoblast differentiation	GO:0045667	UP	Worse	0.0347364018450678	0.110797143816164	Oxytocin signaling pathway: PRKACA
epithelial tube morphogenesis	GO:0060562	UP	Worse	0.0347364018450678	0.110797143816164	Oxytocin signaling pathway: PRKACA
regulation of alpha-amino-3-hydroxy-5-methyl-4-isoxazole propionate selective glutamate receptor activity	GO:2000311	UP	Worse	0.0356835480999468	0.112845408521199	Oxytocin signaling pathway: CACNG3, Adrenergic signaling in cardiomyocytes: CACNG3
fructose 1,6-bisphosphate metabolic process	GO:0030388	DOWN	Worse	0.0456640537103548	0.114160134275887	HIF-1 signaling pathway: PFKL, HIF-1 signaling pathway: ALDOA
potassium ion transport	GO:0006813	UP	Better	0.0365295419994963	0.114541784235709	Oxytocin signaling pathway: KCNJ2, Vascular smooth muscle contraction: KCNMB2, Vascular smooth muscle contraction: KCNMB2*
internal protein amino acid acetylation	GO:0006475	UP	Better	0.0377474396367146	0.117365988786423	PPAR signaling pathway: EHHADH, PPAR signaling pathway: PCK1
cellular response to nicotine	GO:0071316	UP	Worse	0.038393943907401	0.117976735070769	VEGF signaling pathway: BAD, cGMP-PKG signaling pathway: BAD, Insulin signaling pathway: BAD
response to hypoxia	GO:0001666	UP	Better	0.0385907045481229	0.117976735070769	cGMP-PKG signaling pathway: ITPR1, Platelet activation: ITPR1, Glucagon signaling pathway : ITPR1, Estrogen signaling pathway: ITPR1, Oxytocin signaling pathway: RYR1, Vascular smooth muscle contraction: ITPR1, Vascular smooth muscle contraction: ITPR1*, Gastric acid secretion: ITPR1
positive regulation of protein binding	GO:0032092	UP	Better	0.0389004369692807	0.117976735070769	Tight junction: EPB41 TJP2 ACTB, Tight junction: TJP1 EPB41, Pathways in cancer: STK4
regulation of gene expression	GO:0010468	DOWN	Better	0.0480405486989629	0.118766795660344	PI3K-Akt signaling pathway: MYC
positive chemotaxis	GO:0050918	DOWN	Worse	0.0481487009433827	0.118766795660344	Pathways in cancer: FIGF, Pathways in cancer: FIGF**, Pathways in cancer: FIGF*
negative regulation of smooth muscle cell migration	GO:0014912	DOWN	Worse	0.0491445948820899	0.120420530505783	p53 signaling pathway: IGFBP3
positive regulation of potassium ion export across plasma membrane	GO:1903766	UP	Worse	0.0408853917233996	0.122988576728926	HIF-1 signaling pathway: NPPA
response to osmotic stress	GO:0006970	UP	Better	0.0425914846041943	0.125070232567872	cGMP-PKG signaling pathway: CREB3, Adrenergic signaling in cardiomyocytes: CREB3, Adrenergic signaling in cardiomyocytes: MAPK14
regulation of autophagy	GO:0010506	UP	Worse	0.0421069638330379	0.125070232567872	AMPK signaling pathway: ULK1
positive regulation of sodium ion transport	GO:0010765	UP	Better	0.0423271014726898	0.125070232567872	Adrenergic signaling in cardiomyocytes: SCN1B
regulation of Rac protein signal transduction	GO:0035020	DOWN	Worse	0.0530540946366261	0.129144835628629	Fc gamma R-mediated phagocytosis: ARF6*
receptor guanylyl cyclase signaling pathway	GO:0007168	DOWN	Better	0.0540610248381557	0.130735811700115	cGMP-PKG signaling pathway: NPPB, Vascular smooth muscle contraction: NPR2
cholesterol biosynthetic process	GO:0006695	DOWN	Worse	0.0549372194375035	0.131992020726469	AMPK signaling pathway: HMGCR
positive regulation of transcription from RNA polymerase II promoter in response to endoplasmic reticulum stress	GO:1990440	UP	Better	0.0453441755294319	0.132105078314093	TNF signaling pathway: CEBPB, TNF signaling pathway: CREB3, cAMP signaling pathway: CREB3 CREBBP, cGMP-PKG signaling pathway: CREB3, GnRH signaling pathway: ATF4, Estrogen signaling pathway: CREB3, Estrogen signaling pathway: CREB3*, Estrogen signaling pathway: CREB3**, Estrogen signaling pathway: CREB3***, Adrenergic signaling in cardiomyocytes: CREB3
cellular response to insulin stimulus	GO:0032869	DOWN	Better	0.0569289131195455	0.132476087133534	Oocyte meiosis: CPEB2, Oocyte meiosis: CPEB2*
3'-UTR-mediated mRNA destabilization	GO:0061158	DOWN	Better	0.0569289131195455	0.132476087133534	Oocyte meiosis: CPEB2, Oocyte meiosis: CPEB2*
actin filament polymerization	GO:0030041	DOWN	Worse	0.0555790674914272	0.132476087133534	Fc gamma R-mediated phagocytosis: C04637 GSN
membrane repolarization	GO:0086009	DOWN	Worse	0.05678055209165	0.132476087133534	Adrenergic signaling in cardiomyocytes: KCNE1
positive regulation of potassium ion transmembrane transport	GO:1901381	DOWN	Worse	0.05678055209165	0.132476087133534	Adrenergic signaling in cardiomyocytes: KCNE1
histone H3-T6 phosphorylation	GO:0035408	DOWN	Worse	0.057744391210771	0.13344726886794	Ras signaling pathway: PRKCA, ErbB signaling pathway: PRKCA, Wnt signaling pathway: PRKCA, Sphingolipid signaling pathway: PRKCA, mTOR signaling pathway: PRKCA, Natural killer cell mediated cytotoxicity: PRKCA, Fc epsilon RI signaling pathway: PRKCA, Choline metabolism in cancer: PRKCA, Proteoglycans in cancer: PRKCA*
skeletal muscle satellite cell maintenance involved in skeletal muscle regeneration	GO:0014834	DOWN	Worse	0.0580675953722656	0.13344726886794	p53 signaling pathway: IGF1
PML body organization	GO:0030578	DOWN	Worse	0.0588954909355083	0.134514392877395	Ras signaling pathway: ETS1
metabolic process	GO:0008152	DOWN	Worse	0.0601209391464914	0.136375512130764	Ras signaling pathway: RAB5A, Ras signaling pathway: RAC1*, Ras signaling pathway: RAP1A, Ras signaling pathway: RALBP1*
leukocyte tethering or rolling	GO:0050901	DOWN	Worse	0.061000203497235	0.136375512130764	NF-kappa B signaling pathway: VCAM1
cellular response to DNA damage stimulus	GO:0006974	DOWN	Better	0.0611846892262349	0.136375512130764	PI3K-Akt signaling pathway: CASP9, PI3K-Akt signaling pathway: TP53, p53 signaling pathway: PIDD1, p53 signaling pathway: TP73, Thyroid hormone signaling pathway: CASP9
regulation of cell adhesion mediated by integrin	GO:0033628	DOWN	Worse	0.0611304265730942	0.136375512130764	Proteoglycans in cancer: PLAU, Proteoglycans in cancer: PTK2
cell communication by electrical coupling	GO:0010644	UP	Better	0.0479075473960183	0.138482754191615	Gap junction: GJA1 GJA1***, Gap junction: GJA1 GJA1, Gap junction: GJA1 GJA1*, Gap junction: GJA1 TJP1, Gap junction: GJA1 GJA1**
response to UV-A	GO:0070141	DOWN	Better	0.0641573178792095	0.142144955780285	Tight junction: AKT3
regulation of the force of heart contraction	GO:0002026	UP	Worse	0.0501088191452767	0.143333757834242	cGMP-PKG signaling pathway: MYH7, Thyroid hormone signaling pathway: MYH6, Adrenergic signaling in cardiomyocytes: ACTC1 MYH6
cellular response to organic substance	GO:0071310	UP	Worse	0.0503605095093282	0.143333757834242	NOD-like receptor signaling pathway: CASP1 PYCARD, NOD-like receptor signaling pathway: PYCARD CASP1, NOD-like receptor signaling pathway: CASP1, NOD-like receptor signaling pathway: NLRP3 CARD8 CASP1
negative regulation of phosphatase activity	GO:0010923	DOWN	Worse	0.0662728809127372	0.1453503628729	Jak-STAT signaling pathway: SPRED1
positive regulation of angiogenesis	GO:0045766	DOWN	Better	0.066782599157819	0.1453503628729	NF-kappa B signaling pathway: PLCG1
phosphatidylinositol biosynthetic process	GO:0006661	DOWN	Worse	0.0663959860898581	0.1453503628729	Platelet activation: PLCG2 LCP2 BTK
positive regulation of calcium ion transport	GO:0051928	DOWN	Worse	0.0693468509286572	0.150048741775457	cAMP signaling pathway: ORAI1, cGMP-PKG signaling pathway: TRPC6, cGMP-PKG signaling pathway: TRPC6*, Platelet activation: ORAI1
negative regulation of intrinsic apoptotic signaling pathway	GO:2001243	UP	Better	0.0535893712743879	0.151359292912393	NF-kappa B signaling pathway: BCL2L1, NF-kappa B signaling pathway: BCL2, NF-kappa B signaling pathway: BCL2L1*, NF-kappa B signaling pathway: BCL2L1**, Apoptosis: BCL2L1, Apoptosis: BCL2*
cellular response to indole-3-methanol	GO:0071681	UP	Better	0.0547532884483531	0.152563988597668	Adherens junction: CDH1*, Adherens junction: CDH1 CTNNB1, Adherens junction: CTNNA1 CTNNB1, Adherens junction: ACTB ACTN4 CTNNA1, Adherens junction: LEF1 CTNNB1, Tight junction: CTNNA1 ACTB ACTN4, Tight junction: TJP1 CTNNB1 CTNNA1, Leukocyte transendothelial migration: ACTB CTNNA1 CTNNB1
angiotensin-activated signaling pathway	GO:0038166	UP	Better	0.0548405688742968	0.152563988597668	GnRH signaling pathway: CAMK2A, Gastric acid secretion: CAMK2A
positive regulation of endoplasmic reticulum calcium ion concentration	GO:0032470	UP	Better	0.0559486235113009	0.154485005217771	cGMP-PKG signaling pathway: ATP2A1 PLN, Thyroid hormone signaling pathway: ATP2A2
peptidyl-serine phosphorylation	GO:0018105	UP	Worse	0.0571662923045982	0.156677986316306	Ras signaling pathway: STK4 STK4, Rap1 signaling pathway: MAPK1, Rap1 signaling pathway: MAPK14, Rap1 signaling pathway: PRKCI PARD6A PARD3, Rap1 signaling pathway: AKT3, TNF signaling pathway: MAPK14*, PI3K-Akt signaling pathway: CCND1 CDK2, NOD-like receptor signaling pathway: MAPK1, NOD-like receptor signaling pathway: MAPK8, NOD-like receptor signaling pathway: MAPK14, RIG-I-like receptor sig…
negative regulation of extrinsic apoptotic signaling pathway via death domain receptors	GO:1902042	UP	Worse	0.0591419916417107	0.160901006672301	NF-kappa B signaling pathway: ICAM1
TOR signaling	GO:0031929	DOWN	Better	0.0748574238640414	0.16103050482381	ErbB signaling pathway: RPS6KB1, ErbB signaling pathway: EIF4EBP1, TGF-beta signaling pathway: RPS6KB1, HIF-1 signaling pathway: RPS6, AMPK signaling pathway: RPS6KB1, AMPK signaling pathway: EIF4EBP1, mTOR signaling pathway: RPTOR MTOR MLST8, mTOR signaling pathway: RPS6, Fc gamma R-mediated phagocytosis: RPS6KB1, Choline metabolism in cancer: RPS6KB1, Choline metabolism in cancer: EIF4EBP1
protein targeting to membrane	GO:0006612	UP	Worse	0.0609452585655723	0.164596683717239	Fc gamma R-mediated phagocytosis: NCF1, Chemokine signaling pathway: NCF1
signal transduction in response to DNA damage	GO:0042770	DOWN	Better	0.0800264276761591	0.171154787515485	VEGF signaling pathway: CASP9, Cell cycle: SMC1B SMC3 STAG1 RAD21, Pathways in cancer: CASP9*, Pathways in cancer: CASP9
inositol phosphate-mediated signaling	GO:0048016	UP	Better	0.0652046319335865	0.172111775737223	cGMP-PKG signaling pathway: ITPR1, Platelet activation: ITPR1, Glucagon signaling pathway : ITPR1, Estrogen signaling pathway: ITPR1, Gastric acid secretion: ITPR1
response to ionizing radiation	GO:0010212	UP	Worse	0.0652570176985969	0.172111775737223	p53 signaling pathway: RFWD2
dephosphorylation	GO:0016311	UP	Better	0.0655885415647255	0.172111775737223	Glucagon signaling pathway : PFKFB1, Proteoglycans in cancer: PPP1R12A
regulation of cell adhesion	GO:0030155	UP	Better	0.0655885415647255	0.172111775737223	Proteoglycans in cancer: PPP1R12A
response to insulin	GO:0032868	UP	Better	0.0671007844961875	0.174840072278798	FoxO signaling pathway: PCK1, PI3K-Akt signaling pathway: PCK1, AMPK signaling pathway: PCK1, Insulin signaling pathway: PCK1, Glucagon signaling pathway : PCK1, Adipocytokine signaling pathway: PCK1
carbohydrate phosphorylation	GO:0046835	DOWN	Worse	0.0832094715766758	0.175928597047829	HIF-1 signaling pathway: HK1, AMPK signaling pathway: PFKFB1, Insulin signaling pathway: GCK
regulation of protein homodimerization activity	GO:0043496	DOWN	Worse	0.0828205058835541	0.175928597047829	Sphingolipid signaling pathway: TP53 BCL2, Sphingolipid signaling pathway: BAX, Sphingolipid signaling pathway: BAX*
positive regulation of glucose import in response to insulin stimulus	GO:2001275	UP	Worse	0.0689954558911139	0.177322011028455	Adipocytokine signaling pathway: IRS1, Adipocytokine signaling pathway: PTPN11
activation of protein kinase B activity	GO:0032148	UP	Better	0.0690118096975608	0.177322011028455	PPAR signaling pathway: PDPK1
positive regulation of cell adhesion	GO:0045785	UP	Better	0.070454595840286	0.179780692833833	Toll-like receptor signaling pathway: IL12A, Proteoglycans in cancer: ITGAV, Proteoglycans in cancer: ITGAV*, Proteoglycans in cancer: IL12B
microtubule cytoskeleton organization	GO:0000226	UP	Better	0.0723785176858709	0.183425010573782	MAPK signaling pathway: MAPT
positive regulation of JNK cascade	GO:0046330	DOWN	Worse	0.0875943652355462	0.184147245097455	NF-kappa B signaling pathway: GADD45B
potassium ion transport	GO:0006813	DOWN	Worse	0.0881286002262167	0.184223627591526	Oxytocin signaling pathway: KCNJ2, Vascular smooth muscle contraction: KCNMB2, Vascular smooth muscle contraction: KCNMB2*
cellular response to interleukin-4	GO:0071353	DOWN	Better	0.0895603147191637	0.18616469913534	Adherens junction: LEF1 CTNNB1
positive regulation of mismatch repair	GO:0032425	DOWN	Worse	0.0903817272098606	0.186822564623734	ErbB signaling pathway: PRKCA, Wnt signaling pathway: PRKCA, Natural killer cell mediated cytotoxicity: PRKCA, Choline metabolism in cancer: PRKCA
positive regulation of transcription from RNA polymerase II promoter involved in unfolded protein response	GO:0006990	UP	Better	0.0747718231711384	0.186929557927846	cAMP signaling pathway: CREB3 CREBBP, cGMP-PKG signaling pathway: CREB3, Adrenergic signaling in cardiomyocytes: CREB3
negative regulation of membrane tubulation	GO:1903526	UP	Worse	0.0743426072133909	0.186929557927846	Fc gamma R-mediated phagocytosis: WAS, Fc gamma R-mediated phagocytosis: DNM2 AMPH, Chemokine signaling pathway: WAS, Choline metabolism in cancer: WAS
response to ionizing radiation	GO:0010212	DOWN	Worse	0.0910506626765301	0.187159695501756	p53 signaling pathway: RFWD2
cellular response to epinephrine stimulus	GO:0071872	UP	Better	0.0766828259501042	0.190420440278782	cGMP-PKG signaling pathway: ATP2B1, Adrenergic signaling in cardiomyocytes: ATP2B1
protein oligomerization	GO:0051259	UP	Better	0.0775020317465545	0.190981850991351	ErbB signaling pathway: CAMK2A, Wnt signaling pathway: CAMK2A, GnRH signaling pathway: CAMK2A, Melanogenesis: CAMK2A, Gastric acid secretion: CAMK2A
carnitine metabolic process	GO:0009437	UP	Better	0.077941241891065	0.190981850991351	AMPK signaling pathway: CPT1C, Glucagon signaling pathway : CPT1C*, Glucagon signaling pathway : CPT1C
peptidyl-tyrosine phosphorylation	GO:0018108	UP	Worse	0.0785059137361434	0.191099921594559	Platelet activation: PLCG2 LCP2 BTK, Pathways in cancer: CSF1R*, Pathways in cancer: CSF1R
negative regulation of secretion	GO:0051048	UP	Better	0.082028742041877	0.198370160493428	ErbB signaling pathway: ERBB3 ERBB3
histone H3 deacetylation	GO:0070932	DOWN	Better	0.0978829267270778	0.198722734711089	MAPK signaling pathway: ELK4
positive regulation of cholesterol biosynthetic process	GO:0045542	DOWN	Worse	0.0981020084968215	0.198722734711089	Hippo signaling pathway: FGF1
growth hormone receptor signaling pathway	GO:0060396	DOWN	Worse	0.0982871904111602	0.198722734711089	VEGF signaling pathway: PTK2, VEGF signaling pathway: PXN, PI3K-Akt signaling pathway: CSF3R JAK1, Leukocyte transendothelial migration: PTK2, Leukocyte transendothelial migration: PXN, Chemokine signaling pathway: PXN PTK2B
cellular response to cGMP	GO:0071321	UP	Better	0.083186938502435	0.19986472237598	cAMP signaling pathway: HCN4, cGMP-PKG signaling pathway: PDE3A, cGMP-PKG signaling pathway: PDE2A
positive regulation of NFAT protein import into nucleus	GO:0051533	DOWN	Worse	0.0998770605208998	0.200839741264853	Proteoglycans in cancer: SLC9A1
transmembrane receptor protein tyrosine kinase signaling pathway	GO:0007169	UP	Better	0.0842885553734291	0.201204938633347	Fc epsilon RI signaling pathway: GAB2
Notch signaling pathway	GO:0007219	DOWN	Worse	0.103628813449232	0.206143338581805	Notch signaling pathway: HES1
cartilage development	GO:0051216	DOWN	Worse	0.103628813449232	0.206143338581805	Notch signaling pathway: HES1
cell morphogenesis	GO:0000902	UP	Better	0.0886159558737898	0.210178869700655	Tight junction: ACTB SHROOM1, Tight junction: TJP1 SHROOM1
sphingosine-1-phosphate signaling pathway	GO:0003376	UP	Better	0.0901398792951233	0.212431562670036	FoxO signaling pathway: S1PR1
cell growth	GO:0016049	UP	Worse	0.0953466754242037	0.223280189284528	Thyroid hormone signaling pathway: MTOR
protein phosphorylation	GO:0006468	UP	Worse	0.0966843265963323	0.224988684532346	Rap1 signaling pathway: PRKCI PARD6A PARD3, MAPK signaling pathway: CDC25B, ErbB signaling pathway: CAMK2A, ErbB signaling pathway: GSK3B, Wnt signaling pathway: CAMK2A, Wnt signaling pathway: ROCK2, Hippo signaling pathway: BIRC5, Hippo signaling pathway: BIRC2, HIF-1 signaling pathway: PDK1, PI3K-Akt signaling pathway: PRKCA, PI3K-Akt signaling pathway: PKN3, PI3K-Akt signaling pathway: CCND1 C…
synaptic vesicle recycling	GO:0036465	UP	Worse	0.0997586057986566	0.225791662178703	Ras signaling pathway: RAB5A
negative regulation of angiogenesis	GO:0016525	UP	Better	0.0986673768030528	0.225791662178703	cGMP-PKG signaling pathway: GTF2I
peroxisome proliferator activated receptor signaling pathway	GO:0035357	UP	Better	0.0983140539654206	0.225791662178703	PI3K-Akt signaling pathway: RXRA, Focal adhesion: VCL ACTN4, Focal adhesion: ACTN4 ITGB1 ITGA11, Adherens junction: ACTB ACTN4 CTNNA1, Tight junction: CTNNA1 ACTB ACTN4, Tight junction: TJP1 ACTN4
negative regulation of cysteine-type endopeptidase activity involved in execution phase of apoptosis	GO:2001271	UP	Better	0.100080628641371	0.225791662178703	T cell receptor signaling pathway: PAK4
actin filament polymerization	GO:0030041	UP	Worse	0.0999928606534635	0.225791662178703	Fc gamma R-mediated phagocytosis: C04637 GSN
fructose 2,6-bisphosphate metabolic process	GO:0006003	DOWN	Worse	0.114239907736094	0.226036181082111	AMPK signaling pathway: PFKFB1
low-density lipoprotein particle receptor biosynthetic process	GO:0045713	UP	Worse	0.101269478970699	0.227089134661567	AMPK signaling pathway: PPARG
signal transduction in response to DNA damage	GO:0042770	UP	Worse	0.10230507368541	0.228029381106035	VEGF signaling pathway: CASP9, Cell cycle: SMC1B SMC3 STAG1 RAD21, Pathways in cancer: CASP9*, Pathways in cancer: CASP9
hydrogen peroxide catabolic process	GO:0042744	UP	Better	0.103358516841507	0.228997911565016	FoxO signaling pathway: CAT
positive regulation of cholesterol efflux	GO:0010875	DOWN	Better	0.119462742654078	0.235112844585153	PPAR signaling pathway: PLTP, PPAR signaling pathway: NR1H3, PPAR signaling pathway: ADIPOQ
malonyl-CoA catabolic process	GO:2001294	UP	Better	0.107019309997513	0.235697289875474	AMPK signaling pathway: MLYCD
negative regulation of leukocyte apoptotic process	GO:2000107	DOWN	Better	0.121006599056408	0.236891225665985	NF-kappa B signaling pathway: CCL19, NF-kappa B signaling pathway: CCL21, NF-kappa B signaling pathway: CXCL12
cellular response to lithium ion	GO:0071285	UP	Worse	0.110559688703415	0.239222718247155	Rap1 signaling pathway: CDH1
protein catabolic process	GO:0030163	UP	Worse	0.1102251175366	0.239222718247155	Wnt signaling pathway: SIAH1
negative regulation of ATPase activity	GO:0032780	UP	Worse	0.11031473901156	0.239222718247155	Adrenergic signaling in cardiomyocytes: TNNI3 TPM1
positive regulation of cholesterol biosynthetic process	GO:0045542	UP	Better	0.111577580586776	0.240021539634343	Hippo signaling pathway: FGF1
regulation of filopodium assembly	GO:0051489	DOWN	Worse	0.125327544195302	0.244058901854009	T cell receptor signaling pathway: RHOA
peptidyl-serine phosphorylation	GO:0018105	DOWN	Better	0.129127196279848	0.250141689128502	Ras signaling pathway: STK4 STK4, Rap1 signaling pathway: MAPK1, Rap1 signaling pathway: MAPK14, Rap1 signaling pathway: PRKCI PARD6A PARD3, Rap1 signaling pathway: AKT3, TNF signaling pathway: MAPK14*, PI3K-Akt signaling pathway: CCND1 CDK2, NOD-like receptor signaling pathway: MAPK1, NOD-like receptor signaling pathway: MAPK8, NOD-like receptor signaling pathway: MAPK14, RIG-I-like receptor sig…
superoxide metabolic process	GO:0006801	UP	Worse	0.120554619302336	0.257833578854707	FoxO signaling pathway: SOD2
regulation of gene expression	GO:0010468	UP	Worse	0.121846487541017	0.259098852817106	PI3K-Akt signaling pathway: MYC
activation of NF-kappaB-inducing kinase activity	GO:0007250	DOWN	Better	0.13573936941966	0.260225734120592	Apoptosis: IRAK3 MYD88
3'-UTR-mediated mRNA stabilization	GO:0070935	DOWN	Better	0.13573936941966	0.260225734120592	Apoptosis: IRAK3 MYD88
negative regulation of canonical Wnt signaling pathway	GO:0090090	DOWN	Better	0.138820783152897	0.263403537264471	Hippo signaling pathway: AXIN1, Hippo signaling pathway: SOX2, Hippo signaling pathway: SNAI2
myoblast differentiation	GO:0045445	DOWN	Worse	0.138511236099902	0.263403537264471	Leukocyte transendothelial migration: MAPK14
phosphatidylinositol 3-kinase signaling	GO:0014065	UP	Better	0.12519963976738	0.264707809793888	Ras signaling pathway: PIK3R5*, Platelet activation: PIK3R5*, Progesterone-mediated oocyte maturation: PIK3R5
interferon-gamma-mediated signaling pathway	GO:0060333	DOWN	Better	0.140451498162258	0.265138032245079	Chemokine signaling pathway: STAT1, Hepatitis C: STAT1 IRF9
positive regulation of JUN kinase activity	GO:0043507	DOWN	Worse	0.14161659791294	0.265980412323797	MAPK signaling pathway: MAP3K4
negative regulation of protein binding	GO:0032091	UP	Better	0.13136767663225	0.275883008355638	Chemokine signaling pathway: ROCK1, Neurotrophin signaling pathway: GSK3B, Neurotrophin signaling pathway: BAX
quaternary ammonium group transport	GO:0015697	UP	Better	0.132722095911631	0.275883008355638	Choline metabolism in cancer: SLC44A3
organic cation transport	GO:0015695	UP	Better	0.132722095911631	0.275883008355638	Choline metabolism in cancer: SLC44A3
positive regulation of cell proliferation	GO:0008284	UP	Worse	0.133993423641639	0.276969646633556	HIF-1 signaling pathway: EPO, HIF-1 signaling pathway: TIMP1*, HIF-1 signaling pathway: TIMP1
positive regulation of cell differentiation	GO:0045597	DOWN	Worse	0.149482256380103	0.277399078968005	Hippo signaling pathway: CTGF, Hippo signaling pathway: CTGF*
negative regulation of smooth muscle cell-matrix adhesion	GO:2000098	DOWN	Better	0.149945448090813	0.277399078968005	Hippo signaling pathway: SERPINE1, HIF-1 signaling pathway: SERPINE1
negative regulation of potassium ion transport	GO:0043267	DOWN	Better	0.14911922419263	0.277399078968005	GnRH signaling pathway: PTK2B
histone H3 deacetylation	GO:0070932	UP	Worse	0.136771557712175	0.281141535297248	MAPK signaling pathway: ELK4
positive regulation of fibroblast apoptotic process	GO:2000271	DOWN	Worse	0.153822556391125	0.283155949575704	FoxO signaling pathway: BCL2L11, PI3K-Akt signaling pathway: BCL2L11
adiponectin-activated signaling pathway	GO:0033211	UP	Worse	0.143827200990242	0.292395958057086	AMPK signaling pathway: ADIPOR1
regulation of membrane repolarization	GO:0060306	UP	Worse	0.143689591777219	0.292395958057086	Gastric acid secretion: KCNQ1, Gastric acid secretion: KCNJ1
chromosome organization	GO:0051276	UP	Worse	0.146247548680094	0.2956917650909	Wnt signaling pathway: MYC, Jak-STAT signaling pathway: MYC
peptidyl-threonine phosphorylation	GO:0018107	UP	Better	0.153149488345864	0.307963645043313	Wnt signaling pathway: CAMK2A, Fc epsilon RI signaling pathway: PRKCA, Gastric acid secretion: CAMK2A, Gastric acid secretion: MYLK4
histone H3-T6 phosphorylation	GO:0035408	UP	Worse	0.157615789079839	0.308538495617255	Ras signaling pathway: PRKCA, ErbB signaling pathway: PRKCA, Wnt signaling pathway: PRKCA, Sphingolipid signaling pathway: PRKCA, mTOR signaling pathway: PRKCA, Natural killer cell mediated cytotoxicity: PRKCA, Fc epsilon RI signaling pathway: PRKCA, Choline metabolism in cancer: PRKCA, Proteoglycans in cancer: PRKCA*
positive regulation of transcription from RNA polymerase II promoter	GO:0045944	UP	Better	0.157358125821019	0.308538495617255	MAPK signaling pathway: NFKB1, MAPK signaling pathway: MYC, MAPK signaling pathway: ATF4, MAPK signaling pathway: ATF2, MAPK signaling pathway: ELK1, MAPK signaling pathway: TP53, MAPK signaling pathway: DDIT3, MAPK signaling pathway: MEF2C, MAPK signaling pathway: ECSIT TRAF6, MAPK signaling pathway: JUN, MAPK signaling pathway: NFATC1, MAPK signaling pathway: NFATC3, MAPK signaling pathway: ATF…
positive regulation of endothelial cell migration	GO:0010595	UP	Better	0.156408684244393	0.308538495617255	HIF-1 signaling pathway: VEGFA, HIF-1 signaling pathway: ANGPT1, HIF-1 signaling pathway: TEK
negative regulation of calcium ion transmembrane transporter activity	GO:1901020	UP	Better	0.158438686938591	0.308538495617255	cAMP signaling pathway: PLN, cGMP-PKG signaling pathway: ATP2A1 PLN, Thyroid hormone signaling pathway: PLN
angiogenesis	GO:0001525	UP	Better	0.154711523316186	0.308538495617255	Tight junction: IGSF5 IGSF5, Tight junction: IGSF5 TJP1 MLLT4, Tight junction: IGSF5 MAGI1, Tight junction: IGSF5 MPDZ
protein K11-linked ubiquitination	GO:0070979	UP	Worse	0.155379838210553	0.308538495617255	Progesterone-mediated oocyte maturation: ANAPC10
UV-damage excision repair	GO:0070914	UP	Better	0.159739558640724	0.309443124068418	p53 signaling pathway: DDB2
positive regulation of protein serine/threonine kinase activity	GO:0071902	DOWN	Worse	0.169942413275121	0.311280657979181	Adherens junction: IQGAP1**
extrinsic apoptotic signaling pathway via death domain receptors	GO:0008625	DOWN	Better	0.172672522555645	0.314723316973343	FoxO signaling pathway: GABARAP, PI3K-Akt signaling pathway: FASLG
purinergic nucleotide receptor signaling pathway	GO:0035590	UP	Worse	0.16507912568878	0.317825238268745	Platelet activation: P2RX1
Arp2/3 complex-mediated actin nucleation	GO:0034314	UP	Worse	0.165784516178021	0.317825238268745	Fc gamma R-mediated phagocytosis: ARPC5
glucose transport	GO:0015758	UP	Worse	0.168896355929725	0.31883495762244	HIF-1 signaling pathway: SLC2A1, Adipocytokine signaling pathway: SLC2A1
activation of NF-kappaB-inducing kinase activity	GO:0007250	UP	Worse	0.168430268262316	0.31883495762244	Apoptosis: IRAK3 MYD88
3'-UTR-mediated mRNA stabilization	GO:0070935	UP	Worse	0.168430268262316	0.31883495762244	Apoptosis: IRAK3 MYD88
glycolytic process	GO:0006096	DOWN	Worse	0.181057033560727	0.328387756948378	Thyroid hormone signaling pathway: PFKFB2
Notch signaling pathway	GO:0007219	UP	Better	0.179447869626911	0.333646792773654	Notch signaling pathway: HES1
cartilage development	GO:0051216	UP	Better	0.179447869626911	0.333646792773654	Notch signaling pathway: HES1
membrane to membrane docking	GO:0022614	UP	Better	0.17921261763385	0.333646792773654	TGF-beta signaling pathway: ROCK1
positive regulation of actin filament polymerization	GO:0030838	UP	Worse	0.18303585125143	0.338616324815146	cGMP-PKG signaling pathway: VASP, Focal adhesion: VASP ITGB1 ITGA11, Focal adhesion: VASP ACTB
apoptotic process	GO:0006915	UP	Worse	0.185695445839533	0.34182743761506	Apoptosis: BAD, Apoptosis: BAD*, Focal adhesion: BAD, Neurotrophin signaling pathway: BAD, Hepatitis C: BAD
positive regulation of peptidyl-serine phosphorylation	GO:0033138	DOWN	Worse	0.193859488497063	0.349892735336162	cAMP signaling pathway: ATP2B1, cAMP signaling pathway: AKT3, cAMP signaling pathway: PAK1, mTOR signaling pathway: BRAF, Proteoglycans in cancer: PAK1 FLNA
positive regulation of cysteine-type endopeptidase activity involved in apoptotic process	GO:0043280	DOWN	Better	0.194909758123759	0.350080633523256	ErbB signaling pathway: BAD, ErbB signaling pathway: MYC, cAMP signaling pathway: BAD
monovalent inorganic cation transport	GO:0015672	UP	Better	0.194310872542946	0.354162674093055	cAMP signaling pathway: ATP1B4 FXYD1, cGMP-PKG signaling pathway: ATP1B4, Thyroid hormone signaling pathway: ATP1B4, Adrenergic signaling in cardiomyocytes: ATP1B4
sperm motility	GO:0030317	UP	Better	0.194310872542946	0.354162674093055	cAMP signaling pathway: ATP1B4 FXYD1, cGMP-PKG signaling pathway: ATP1B4, Thyroid hormone signaling pathway: ATP1B4, Adrenergic signaling in cardiomyocytes: ATP1B4
regulation of membrane repolarization	GO:0060306	DOWN	Worse	0.199483975463623	0.356565560007442	Gastric acid secretion: KCNQ1, Gastric acid secretion: KCNJ1
glycerophospholipid catabolic process	GO:0046475	UP	Better	0.202257790014111	0.365050645391323	Ras signaling pathway: PLA2G4B, MAPK signaling pathway: PLA2G4B, VEGF signaling pathway: PLA2G4B, Fc epsilon RI signaling pathway: PLA2G4B, Fc gamma R-mediated phagocytosis: PLA2G4B, GnRH signaling pathway: PLA2G4B, Choline metabolism in cancer: PLA2G4B
negative regulation of protein serine/threonine kinase activity	GO:0071901	UP	Worse	0.201615254469513	0.365050645391323	Oxytocin signaling pathway: PRKAG2
negative regulation of peptidyl-serine dephosphorylation	GO:1902309	UP	Better	0.203407769304585	0.365344051663574	Hippo signaling pathway: YWHAQ YAP1, Neurotrophin signaling pathway: NGFRAP1 YWHAE
regulation of nucleic acid-templated transcription	GO:1903506	UP	Better	0.21107264356159	0.371889895798992	Focal adhesion: VCL ACTN4, Focal adhesion: ACTN4 ITGB1 ITGA11, Adherens junction: ACTB ACTN4 CTNNA1, Tight junction: CTNNA1 ACTB ACTN4, Tight junction: TJP1 ACTN4
microspike assembly	GO:0030035	UP	Better	0.21107264356159	0.371889895798992	Focal adhesion: VCL ACTN4, Focal adhesion: ACTN4 ITGB1 ITGA11, Adherens junction: ACTB ACTN4 CTNNA1, Tight junction: CTNNA1 ACTB ACTN4, Tight junction: TJP1 ACTN4
malate metabolic process	GO:0006108	UP	Worse	0.209608213317863	0.371889895798992	PPAR signaling pathway: ME1
regulation of JAK-STAT cascade	GO:0046425	UP	Worse	0.210316300068175	0.371889895798992	Neurotrophin signaling pathway: SH2B2
angiotensin-activated signaling pathway	GO:0038166	DOWN	Worse	0.209689316146422	0.373005033529693	GnRH signaling pathway: CAMK2A, Gastric acid secretion: CAMK2A
response to UV-A	GO:0070141	UP	Worse	0.215367735562737	0.377659062361197	Tight junction: AKT3
regulation of establishment or maintenance of cell polarity	GO:0032878	UP	Better	0.219085228570625	0.380570584840992	Tight junction: LLGL2
negative regulation of lipoprotein lipase activity	GO:0051005	UP	Worse	0.218565467237253	0.380570584840992	PPAR signaling pathway: ANGPTL4
phospholipid metabolic process	GO:0006644	UP	Better	0.225563155887695	0.380595580469352	Ras signaling pathway: PLA2G4B
multicellular organismal lipid catabolic process	GO:0044240	UP	Better	0.225563155887695	0.380595580469352	Ras signaling pathway: PLA2G4B
positive regulation of phospholipase activity	GO:0010518	UP	Better	0.225563155887695	0.380595580469352	Ras signaling pathway: PLA2G4B
lysophospholipid transport	GO:0051977	UP	Better	0.225563155887695	0.380595580469352	Ras signaling pathway: PLA2G4B
hippo signaling	GO:0035329	UP	Better	0.220675875221829	0.380595580469352	Hippo signaling pathway: YAP1, Hippo signaling pathway: YWHAQ YAP1, Hippo signaling pathway: MOB1A
positive regulation of cell differentiation	GO:0045597	UP	Better	0.226300074873669	0.380595580469352	Hippo signaling pathway: CTGF, Hippo signaling pathway: CTGF*
epithelial cell migration	GO:0010631	UP	Better	0.223434196299687	0.380595580469352	PI3K-Akt signaling pathway: PKN3
positive regulation of cytosolic calcium ion concentration	GO:0007204	DOWN	Worse	0.215050757583973	0.380711867493157	cAMP signaling pathway: CACNA1C, cGMP-PKG signaling pathway: CACNA1C, Oxytocin signaling pathway: CACNG3, Adrenergic signaling in cardiomyocytes: CACNG3
negative regulation of cell motility	GO:2000146	DOWN	Better	0.217301112999011	0.382863865760162	RIG-I-like receptor signaling pathway: IRF3 PIN1
positive regulation of protein K63-linked ubiquitination	GO:1902523	UP	Worse	0.230200201605679	0.384929591350667	Hippo signaling pathway: BIRC2, NF-kappa B signaling pathway: BIRC2, Focal adhesion: BIRC2
positive regulation of interleukin-1 beta secretion	GO:0050718	UP	Worse	0.2309577548104	0.384929591350667	NOD-like receptor signaling pathway: NLRP3 CARD8 CASP1
epidermal growth factor receptor signaling pathway	GO:0007173	DOWN	Worse	0.224449599504385	0.393584605765983	Hippo signaling pathway: AREG
epithelial cell migration	GO:0010631	DOWN	Worse	0.231231241698225	0.402601722534503	PI3K-Akt signaling pathway: PKN3
glycogen biosynthetic process	GO:0005978	DOWN	Better	0.231768018648241	0.402601722534503	PI3K-Akt signaling pathway: GYS1, AMPK signaling pathway: GYS1, Glucagon signaling pathway : GYS1
positive regulation of fast-twitch skeletal muscle fiber contraction	GO:0031448	UP	Better	0.243340642819962	0.403749048625049	cGMP-PKG signaling pathway: ATP2A1 PLN
positive regulation of interleukin-1 beta secretion	GO:0050718	DOWN	Worse	0.237525302206267	0.410674587926723	NOD-like receptor signaling pathway: NLRP3 CARD8 CASP1
regulation of apoptotic process	GO:0042981	DOWN	Better	0.239807141178841	0.412691359238005	Apoptosis: TRAF2 RIPK1 TRADD
cell division	GO:0051301	DOWN	Worse	0.243416991501683	0.415862230073444	Rap1 signaling pathway: GNAI1
positive regulation of receptor binding	GO:1900122	DOWN	Worse	0.243897578178209	0.415862230073444	Leukocyte transendothelial migration: MMP2, Pathways in cancer: MMP1
negative regulation of calcidiol 1-monooxygenase activity	GO:0010956	UP	Better	0.252056354145684	0.416343084972782	Ras signaling pathway: NFKB1, Sphingolipid signaling pathway: NFKB1, Toll-like receptor signaling pathway: NFKB1, NOD-like receptor signaling pathway: NFKB1, Chemokine signaling pathway: NFKB1
protein targeting to plasma membrane	GO:0072661	DOWN	Worse	0.250705168314221	0.425508771909458	Hedgehog signaling pathway: PTCH1*, Hedgehog signaling pathway: PTCH1, cAMP signaling pathway: PTCH1, Pathways in cancer: PTCH1*
positive regulation of NF-kappaB transcription factor activity	GO:0051092	DOWN	Worse	0.252962968494044	0.427380357729663	NF-kappa B signaling pathway: IKBKG CHUK IKBKB, NF-kappa B signaling pathway: TRAF1, NF-kappa B signaling pathway: IL1B*, NF-kappa B signaling pathway: TNF*, NOD-like receptor signaling pathway: NFKB1, NOD-like receptor signaling pathway: IKBKG CHUK IKBKB, NOD-like receptor signaling pathway: NLRC4 PYCARD, NOD-like receptor signaling pathway: CASP1 PYCARD, NOD-like receptor signaling pathway: NLR…
negative regulation of smooth muscle cell-matrix adhesion	GO:2000098	UP	Worse	0.266954147257589	0.433215063532052	Hippo signaling pathway: SERPINE1, HIF-1 signaling pathway: SERPINE1
acetyl-CoA biosynthetic process from pyruvate	GO:0006086	UP	Worse	0.266267653105047	0.433215063532052	HIF-1 signaling pathway: PDHA1
pyruvate metabolic process	GO:0006090	UP	Worse	0.266267653105047	0.433215063532052	HIF-1 signaling pathway: PDHA1
positive regulation of epithelial cell proliferation	GO:0050679	UP	Better	0.263609311744374	0.433215063532052	Pathways in cancer: TGFA*
cytoplasmic sequestering of transcription factor	GO:0042994	DOWN	Worse	0.261645560750489	0.436672268301132	NF-kappa B signaling pathway: NFKBIA*, cAMP signaling pathway: NFKBIA NFKB1, Apoptosis: NFKBIA, Adipocytokine signaling pathway: NFKBIA
malate metabolic process	GO:0006108	DOWN	Worse	0.262003360980679	0.436672268301132	PPAR signaling pathway: ME1
CDP-choline pathway	GO:0006657	DOWN	Better	0.261612753961824	0.436672268301132	Choline metabolism in cancer: CHKA
JAK-STAT cascade involved in growth hormone signaling pathway	GO:0060397	UP	Better	0.271126237969248	0.438064227286558	ErbB signaling pathway: STAT5A, ErbB signaling pathway: STAT5A*, Chemokine signaling pathway: STAT1
regulation of collagen catabolic process	GO:0010710	DOWN	Worse	0.265450885292252	0.440434204296561	Proteoglycans in cancer: ITGA2 C00925, Proteoglycans in cancer: ITGA2*, Proteoglycans in cancer: ITGA5*
positive regulation of fibroblast apoptotic process	GO:2000271	UP	Better	0.274169028470237	0.440915908933945	FoxO signaling pathway: BCL2L11, PI3K-Akt signaling pathway: BCL2L11
negative regulation of natural killer cell chemotaxis	GO:2000502	UP	Better	0.27527452692903	0.440915908933945	Natural killer cell mediated cytotoxicity: KLRC4-KLRK1
negative regulation of apoptotic process	GO:0043066	UP	Better	0.277128663787296	0.441972437936635	Ras signaling pathway: BCL2L1, Ras signaling pathway: NFKB1, Ras signaling pathway: RAF1*, Jak-STAT signaling pathway: BCL2L1, Jak-STAT signaling pathway: PIM1, Sphingolipid signaling pathway: NFKB1, Apoptosis: BIRC8, Progesterone-mediated oocyte maturation: ARAF, Pathways in cancer: BCL2L1**, Pathways in cancer: BCL2L1, Pathways in cancer: BCL2, Pathways in cancer: BIRC8, Pathways in cancer: BCL…
calcium ion transmembrane transport	GO:0070588	UP	Better	0.279002169369829	0.443050655222475	Oxytocin signaling pathway: CACNG3, Adrenergic signaling in cardiomyocytes: CACNG3, Adrenergic signaling in cardiomyocytes: ATP2A2 PLN
MAPK cascade	GO:0000165	UP	Better	0.281110890247112	0.444491578595861	Ras signaling pathway: PAK4, Ras signaling pathway: BRAP*, T cell receptor signaling pathway: PAK4, Neurotrophin signaling pathway: SHC2 GAB1
positive regulation of actin filament polymerization	GO:0030838	DOWN	Worse	0.269746969848322	0.445270648942242	cGMP-PKG signaling pathway: VASP, Focal adhesion: VASP ITGB1 ITGA11, Focal adhesion: VASP ACTB
regulation of autophagy	GO:0010506	DOWN	Better	0.270772691924336	0.445270648942242	AMPK signaling pathway: ULK1
positive regulation of protein kinase activity	GO:0045860	DOWN	Worse	0.278408957051059	0.455802274818106	Pathways in cancer: TRAF1
response to calcium ion	GO:0051592	DOWN	Worse	0.279916023633859	0.456250787420828	Vascular smooth muscle contraction: ITPR1, Vascular smooth muscle contraction: ITPR1*
ATP-dependent chromatin remodeling	GO:0043044	UP	Better	0.295500189495496	0.45746891260809	Rap1 signaling pathway: ACTB, Focal adhesion: ZYX ACTB, Focal adhesion: VASP ACTB, Adherens junction: ACTB ACTN4 CTNNA1, Adherens junction: ACTB VCL, Adherens junction: ACTB TJP1, Adherens junction: ACTB, Tight junction: TJP1 ACTB CTTN, Tight junction: EPB41 TJP2 ACTB, Tight junction: CTNNA1 ACTB ACTN4, Tight junction: ACTB MYL12B, Tight junction: ACTB MLLT4, Tight junction: ACTB SHROOM1, Tight j…
cell-matrix adhesion	GO:0007160	UP	Worse	0.293310111962108	0.45746891260809	PI3K-Akt signaling pathway: ITGA11 ITGB1 PTK2, Focal adhesion: TLN1 ITGB1 ITGA11, Focal adhesion: FLNA ITGB1 ITGA11, Focal adhesion: VASP ITGB1 ITGA11, Focal adhesion: ACTN4 ITGB1 ITGA11, Proteoglycans in cancer: ITGAV
glucose homeostasis	GO:0042593	UP	Worse	0.292797544318557	0.45746891260809	AMPK signaling pathway: SLC2A4*, AMPK signaling pathway: SLC2A4, Adipocytokine signaling pathway: SLC2A1
fructose 2,6-bisphosphate metabolic process	GO:0006003	UP	Better	0.293207485316796	0.45746891260809	AMPK signaling pathway: PFKFB1
skeletal muscle satellite cell maintenance involved in skeletal muscle regeneration	GO:0014834	UP	Worse	0.294875678180321	0.45746891260809	p53 signaling pathway: IGF1
positive regulation of podosome assembly	GO:0071803	DOWN	Better	0.282104753860702	0.457801574247631	Natural killer cell mediated cytotoxicity: TNF, Natural killer cell mediated cytotoxicity: CSF2
regulation of peptidyl-tyrosine phosphorylation	GO:0050730	DOWN	Worse	0.288466900683803	0.466081891934528	Hippo signaling pathway: ITGB2, Natural killer cell mediated cytotoxicity: ITGAL ITGB2
protein autophosphorylation	GO:0046777	UP	Better	0.309951938255877	0.477842571477811	ErbB signaling pathway: CAMK2A, ErbB signaling pathway: PTK2, Wnt signaling pathway: CAMK2A, mTOR signaling pathway: ULK3, mTOR signaling pathway: RPTOR MTOR MLST8, GnRH signaling pathway: CAMK2A, Melanogenesis: CAMK2A, Gastric acid secretion: CAMK2A
regulation of ATPase activity	GO:0043462	UP	Worse	0.314344796163354	0.480609812315871	Adrenergic signaling in cardiomyocytes: TNNI3 TPM1, Adrenergic signaling in cardiomyocytes: ACTC1 TPM1
positive chemotaxis	GO:0050918	UP	Better	0.314295809884802	0.480609812315871	Pathways in cancer: FIGF, Pathways in cancer: FIGF**, Pathways in cancer: FIGF*
regulation of feeding behavior	GO:0060259	UP	Worse	0.317376750647559	0.483248550368712	Adipocytokine signaling pathway: AGRP
response to endoplasmic reticulum stress	GO:0034976	DOWN	Better	0.301306787033995	0.484710918272079	Natural killer cell mediated cytotoxicity: TNFRSF10D
positive regulation of calcium ion transport	GO:0051928	UP	Worse	0.325424912909902	0.493472204002721	cAMP signaling pathway: ORAI1, cGMP-PKG signaling pathway: TRPC6, cGMP-PKG signaling pathway: TRPC6*, Platelet activation: ORAI1
positive regulation of apoptotic process	GO:0043065	DOWN	Better	0.3098360252183	0.496274152947061	FoxO signaling pathway: GADD45G, FoxO signaling pathway: FASLG, FoxO signaling pathway: BCL6, FoxO signaling pathway: BNIP3, FoxO signaling pathway: GADD45G*, FoxO signaling pathway: BCL6*, PI3K-Akt signaling pathway: RPS6, p53 signaling pathway: FAS, p53 signaling pathway: PMAIP1, p53 signaling pathway: GADD45G, p53 signaling pathway: SIAH1, Natural killer cell mediated cytotoxicity: FAS, Insuli…
intracellular signal transduction	GO:0035556	UP	Worse	0.330153957086328	0.498599853558945	Rap1 signaling pathway: MAPK14, MAPK signaling pathway: MAP4K2, MAPK signaling pathway: STK3, MAPK signaling pathway: MAP3K2, TNF signaling pathway: AKT3, TNF signaling pathway: PGAM5, TNF signaling pathway: MAPK14*, RIG-I-like receptor signaling pathway: MAPK14, B cell receptor signaling pathway: GSK3B, B cell receptor signaling pathway: BLNK GRB2, Fc epsilon RI signaling pathway: MAPK14, Leukoc…
arginine catabolic process	GO:0006527	UP	Better	0.332311306596583	0.498611782120559	VEGF signaling pathway: NOS3, HIF-1 signaling pathway: NOS2, HIF-1 signaling pathway: NOS3, PI3K-Akt signaling pathway: NOS3, Pathways in cancer: NOS2
regulation of apoptotic process	GO:0042981	UP	Worse	0.333546358537546	0.498611782120559	Apoptosis: TRAF2 RIPK1 TRADD
positive regulation of T cell proliferation	GO:0042102	UP	Better	0.334204653961888	0.498611782120559	Toll-like receptor signaling pathway: IL12A
microtubule cytoskeleton organization	GO:0000226	DOWN	Worse	0.315325002015043	0.500730689895132	MAPK signaling pathway: MAPT
cellular response to transforming growth factor beta stimulus	GO:0071560	DOWN	Better	0.315132496217683	0.500730689895132	GnRH signaling pathway: MAPK7
positive regulation of voltage-gated chloride channel activity	GO:1902943	UP	Better	0.33870319020919	0.501280721509601	cAMP signaling pathway: CFTR, AMPK signaling pathway: CFTR
positive regulation of DNA binding	GO:0043388	UP	Worse	0.33742625090888	0.501280721509601	Proteoglycans in cancer: PLAUR
negative regulation of stress-activated MAPK cascade	GO:0032873	DOWN	Worse	0.321797360428215	0.508824886147177	AMPK signaling pathway: FOXO1
long-chain fatty acid metabolic process	GO:0001676	UP	Better	0.346099632340399	0.510186709027679	PPAR signaling pathway: SLC27A4, PPAR signaling pathway: ACSL1, PPAR signaling pathway: CPT1C
negative regulation of signal transduction	GO:0009968	DOWN	Better	0.327422747473899	0.514219553268281	cAMP signaling pathway: HHIP, Pathways in cancer: HHIP
protein homotetramerization	GO:0051289	DOWN	Worse	0.327988688030579	0.514219553268281	AMPK signaling pathway: ACACB, AMPK signaling pathway: ACACA*, Insulin signaling pathway: ACACA, Insulin signaling pathway: FBP1, Glucagon signaling pathway : ACACA
response to endoplasmic reticulum stress	GO:0034976	UP	Worse	0.354252564751142	0.520132733960009	Natural killer cell mediated cytotoxicity: TNFRSF10D
negative regulation of cell growth	GO:0030308	UP	Better	0.355963684637252	0.520579301643411	HIF-1 signaling pathway: ENO1, FoxO signaling pathway: SMAD2, p53 signaling pathway: EI24, Pathways in cancer: CDKN1B
cellular response to lipopolysaccharide	GO:0071222	DOWN	Better	0.33459680209336	0.522366315504402	NOD-like receptor signaling pathway: MAPK14, Hepatitis C: MAPK14
protein homotetramerization	GO:0051289	UP	Worse	0.363010942513618	0.526721759725642	AMPK signaling pathway: ACACB, AMPK signaling pathway: ACACA*, Insulin signaling pathway: ACACA, Insulin signaling pathway: FBP1, Glucagon signaling pathway : ACACA
long-chain fatty acid import	GO:0044539	UP	Better	0.362259878419553	0.526721759725642	PPAR signaling pathway: ACSL1, PPAR signaling pathway: CD36
positive regulation of synapse assembly	GO:0051965	DOWN	Worse	0.345761698372461	0.537528690747103	cAMP signaling pathway: BDNF
superoxide metabolic process	GO:0006801	DOWN	Better	0.351504874290886	0.539654786255716	FoxO signaling pathway: SOD2
positive regulation of endothelial cell apoptotic process	GO:2000353	DOWN	Better	0.350670088331261	0.539654786255716	Toll-like receptor signaling pathway: CD40
positive regulation of DNA binding	GO:0043388	DOWN	Worse	0.348816244644472	0.539654786255716	Proteoglycans in cancer: PLAUR
positive regulation of transcription, DNA-templated	GO:0045893	DOWN	Worse	0.357922771389173	0.547237295099149	Ras signaling pathway: ELK1, Ras signaling pathway: ETS1, MAPK signaling pathway: MAP3K2, MAPK signaling pathway: FOS, ErbB signaling pathway: ELK1*, ErbB signaling pathway: ELK1, Wnt signaling pathway: NFATC1, Wnt signaling pathway: PPARD, TNF signaling pathway: CREB3, cAMP signaling pathway: CREB3 CREBBP, cAMP signaling pathway: NFKBIA NFKB1, cAMP signaling pathway: GLI1, cAMP signaling pathway…
regulation of Ras protein signal transduction	GO:0046578	DOWN	Worse	0.363360901191425	0.553265569715338	Ras signaling pathway: PLCE1*, Rap1 signaling pathway: PLCE1
histone monoubiquitination	GO:0010390	DOWN	Better	0.365077463180955	0.553601071217022	Notch signaling pathway: DTX2
neuron differentiation	GO:0030182	UP	Better	0.390486154065181	0.564374519547333	cAMP signaling pathway: ATP2B1, cGMP-PKG signaling pathway: ATP2B1, Adrenergic signaling in cardiomyocytes: ATP2B1
osteoblast differentiation	GO:0001649	DOWN	Better	0.373751042845707	0.564440350420048	PI3K-Akt signaling pathway: ITGA11 ITGB1 PTK2, AMPK signaling pathway: FASN, Focal adhesion: TLN1 ITGB1 ITGA11, Focal adhesion: FLNA ITGB1 ITGA11, Focal adhesion: VASP ITGB1 ITGA11, Focal adhesion: ACTN4 ITGB1 ITGA11, Insulin signaling pathway: FASN, Adrenergic signaling in cardiomyocytes: TNNI3 TPM1, Adrenergic signaling in cardiomyocytes: ACTC1 TPM1
growth hormone receptor signaling pathway	GO:0060396	UP	Better	0.397580228990545	0.566044983306318	VEGF signaling pathway: PTK2, VEGF signaling pathway: PXN, PI3K-Akt signaling pathway: CSF3R JAK1, Leukocyte transendothelial migration: PTK2, Leukocyte transendothelial migration: PXN, Chemokine signaling pathway: PXN PTK2B
response to molecule of bacterial origin	GO:0002237	UP	Worse	0.402739220919841	0.566044983306318	NF-kappa B signaling pathway: CXCL8, NF-kappa B signaling pathway: TNFAIP3, NF-kappa B signaling pathway: CXCL2
positive regulation of centriole replication	GO:0046601	UP	Worse	0.401489993609436	0.566044983306318	FoxO signaling pathway: PLK4
regulation of centriole replication	GO:0046599	UP	Worse	0.401489993609436	0.566044983306318	FoxO signaling pathway: PLK4
negative regulation of transcription from RNA polymerase II promoter	GO:0000122	UP	Worse	0.401489993609436	0.566044983306318	FoxO signaling pathway: PLK4
protein localization to chromatin	GO:0071168	UP	Worse	0.401489993609436	0.566044983306318	FoxO signaling pathway: PLK4
response to cytokine	GO:0034097	UP	Better	0.405410596151822	0.566044983306318	PI3K-Akt signaling pathway: BCL2L1, PI3K-Akt signaling pathway: BCL2*, PI3K-Akt signaling pathway: BCL2L1*, PI3K-Akt signaling pathway: CSF3R JAK1, PI3K-Akt signaling pathway: BCL2, PI3K-Akt signaling pathway: MCL1, PI3K-Akt signaling pathway: BCL2**
osteoblast differentiation	GO:0001649	UP	Worse	0.404685518290094	0.566044983306318	PI3K-Akt signaling pathway: ITGA11 ITGB1 PTK2, AMPK signaling pathway: FASN, Focal adhesion: TLN1 ITGB1 ITGA11, Focal adhesion: FLNA ITGB1 ITGA11, Focal adhesion: VASP ITGB1 ITGA11, Focal adhesion: ACTN4 ITGB1 ITGA11, Insulin signaling pathway: FASN, Adrenergic signaling in cardiomyocytes: TNNI3 TPM1, Adrenergic signaling in cardiomyocytes: ACTC1 TPM1
melanin biosynthetic process	GO:0042438	UP	Worse	0.403444104834018	0.566044983306318	Melanogenesis: TYR*, Melanogenesis: TYR
negative regulation of phosphorylation	GO:0042326	DOWN	Worse	0.384636694087819	0.578518604928834	ErbB signaling pathway: CDKN1B, ErbB signaling pathway: CDKN1A, HIF-1 signaling pathway: CDKN1A, FoxO signaling pathway: CDKN2B, FoxO signaling pathway: CDKN2D, FoxO signaling pathway: CDKN1A, FoxO signaling pathway: CDKN1B
extrinsic apoptotic signaling pathway	GO:0097191	DOWN	Better	0.390898028134422	0.585555750646705	Apoptosis: FADD TRADD, Apoptosis: BAX, Apoptosis: FADD TRADD*, Apoptosis: TRAF2 RIPK1 TRADD, Toll-like receptor signaling pathway: CASP8, Natural killer cell mediated cytotoxicity: TNFRSF10D
regulation of collagen catabolic process	GO:0010710	UP	Better	0.421466813985355	0.586250831483389	Proteoglycans in cancer: ITGA2 C00925, Proteoglycans in cancer: ITGA2*, Proteoglycans in cancer: ITGA5*
calcium ion transport	GO:0006816	DOWN	Better	0.398444296136182	0.594453183751562	cAMP signaling pathway: RYR2, cAMP signaling pathway: CACNA1C, cGMP-PKG signaling pathway: CACNA1C, Oxytocin signaling pathway: CACNG3, Oxytocin signaling pathway: RYR1, Adrenergic signaling in cardiomyocytes: CACNG3, Adrenergic signaling in cardiomyocytes: RYR2
regulation of cyclin-dependent protein serine/threonine kinase activity	GO:0000079	DOWN	Better	0.402736272309654	0.59844345684567	TGF-beta signaling pathway: CDKN2B
phosphatidylinositol biosynthetic process	GO:0006661	UP	Worse	0.434622726008337	0.602286174618294	Platelet activation: PLCG2 LCP2 BTK
cellular response to nicotine	GO:0071316	DOWN	Worse	0.409091145085198	0.605454894726093	VEGF signaling pathway: BAD, cGMP-PKG signaling pathway: BAD, Insulin signaling pathway: BAD
phospholipid metabolic process	GO:0006644	DOWN	Worse	0.41660597690351	0.606866974229522	Ras signaling pathway: PLA2G4B
multicellular organismal lipid catabolic process	GO:0044240	DOWN	Worse	0.41660597690351	0.606866974229522	Ras signaling pathway: PLA2G4B
positive regulation of phospholipase activity	GO:0010518	DOWN	Worse	0.41660597690351	0.606866974229522	Ras signaling pathway: PLA2G4B
lysophospholipid transport	GO:0051977	DOWN	Worse	0.41660597690351	0.606866974229522	Ras signaling pathway: PLA2G4B
positive regulation of sequence-specific DNA binding transcription factor activity	GO:0051091	UP	Better	0.440471660020276	0.608113858983217	AMPK signaling pathway: PPARGC1A**, Insulin signaling pathway: PPARGC1A, Estrogen signaling pathway: AKT3*
positive regulation of GTPase activity	GO:0043547	DOWN	Worse	0.423056813161755	0.611449300272848	Ras signaling pathway: RAPGEF5*, B cell receptor signaling pathway: VAV3
protein targeting to membrane	GO:0006612	DOWN	Worse	0.422541508572271	0.611449300272848	Fc gamma R-mediated phagocytosis: NCF1, Chemokine signaling pathway: NCF1
proteolysis	GO:0006508	UP	Worse	0.445660147586962	0.612989794078721	TNF signaling pathway: CASP7, Apoptosis: CASP6, Leukocyte transendothelial migration: MMP2, Pathways in cancer: MMP1, Pathways in cancer: CASP3*
positive regulation of stress fiber assembly	GO:0051496	DOWN	Better	0.426340263774239	0.613797266912328	Ras signaling pathway: RHOA, Proteoglycans in cancer: RHOA ARHGEF1
positive regulation of protein oligomerization	GO:0032461	DOWN	Better	0.434276198506964	0.615640587921749	Sphingolipid signaling pathway: TP53 BCL2, Apoptosis: TP53, PPAR signaling pathway: MMP1, Pathways in cancer: MMP1
response to ethanol	GO:0045471	DOWN	Better	0.43316512289778	0.615640587921749	cAMP signaling pathway: GRIN3A
inositol phosphate-mediated signaling	GO:0048016	DOWN	Worse	0.430224434680523	0.615640587921749	cGMP-PKG signaling pathway: ITPR1, Platelet activation: ITPR1, Glucagon signaling pathway : ITPR1, Estrogen signaling pathway: ITPR1, Gastric acid secretion: ITPR1
negative regulation of cysteine-type endopeptidase activity involved in execution phase of apoptosis	GO:2001271	DOWN	Worse	0.431806596516922	0.615640587921749	T cell receptor signaling pathway: PAK4
cell aging	GO:0007569	UP	Worse	0.452293738420351	0.619809937835296	Proteoglycans in cancer: PDCD4
epidermal growth factor receptor signaling pathway	GO:0007173	UP	Better	0.459761633581871	0.625411045681221	Hippo signaling pathway: AREG
regulation of necroptotic process	GO:0060544	UP	Better	0.459377681901308	0.625411045681221	NF-kappa B signaling pathway: CFLAR
fructose 1,6-bisphosphate metabolic process	GO:0030388	UP	Better	0.463212632974194	0.627797341393596	HIF-1 signaling pathway: PFKL, HIF-1 signaling pathway: ALDOA
regulation of alpha-amino-3-hydroxy-5-methyl-4-isoxazole propionate selective glutamate receptor activity	GO:2000311	DOWN	Better	0.445437553677842	0.629053033819854	Oxytocin signaling pathway: CACNG3, Adrenergic signaling in cardiomyocytes: CACNG3
positive regulation of GTPase activity	GO:0043547	UP	Worse	0.466956101638917	0.630384624732244	Ras signaling pathway: RAPGEF5*, B cell receptor signaling pathway: VAV3
negative regulation of sequence-specific DNA binding transcription factor activity	GO:0043433	UP	Better	0.470232855205674	0.630384624732244	TGF-beta signaling pathway: ID1, Hippo signaling pathway: SMAD7, Hippo signaling pathway: ID1, Hippo signaling pathway: ID2
lipid metabolic process	GO:0006629	UP	Better	0.470039517066641	0.630384624732244	cAMP signaling pathway: ACOX1, PPAR signaling pathway: ACOX1
apoptotic DNA fragmentation	GO:0006309	DOWN	Worse	0.450117966713021	0.633245808683718	Apoptosis: DFFB
positive regulation of synapse assembly	GO:0051965	UP	Worse	0.481211360425659	0.638165603431877	cAMP signaling pathway: BDNF
NADP metabolic process	GO:0006739	UP	Worse	0.480853528968366	0.638165603431877	p53 signaling pathway: EI24
negative regulation of very-low-density lipoprotein particle remodeling	GO:0010903	UP	Better	0.4782541501926	0.638165603431877	PPAR signaling pathway: APOA1, PPAR signaling pathway: APOA2, PPAR signaling pathway: APOC3
cytokinesis	GO:0000910	UP	Better	0.483441096970527	0.638832878139625	Rap1 signaling pathway: RALA
response to epidermal growth factor	GO:0070849	UP	Better	0.488522798145318	0.640969628772226	Rap1 signaling pathway: MAPK1, Sphingolipid signaling pathway: MAPK1, cGMP-PKG signaling pathway: MAPK1, NOD-like receptor signaling pathway: MAPK1, Adrenergic signaling in cardiomyocytes: MAPK1, Proteoglycans in cancer: MAPK1*, Proteoglycans in cancer: MAPK1***, Proteoglycans in cancer: MAPK1****, Proteoglycans in cancer: MAPK1*****, Proteoglycans in cancer: MAPK1******, Hepatitis C: MAPK1
plasma membrane long-chain fatty acid transport	GO:0015911	UP	Better	0.488399712656716	0.640969628772226	AMPK signaling pathway: CD36
necroptotic process	GO:0070266	DOWN	Better	0.460841170925545	0.645875883494134	Ras signaling pathway: FASLG
negative regulation of signal transduction	GO:0009968	UP	Worse	0.496520750506653	0.649161405256048	cAMP signaling pathway: HHIP, Pathways in cancer: HHIP
positive regulation of G2/M transition of mitotic cell cycle	GO:0010971	DOWN	Worse	0.467259832579156	0.652400520959576	PI3K-Akt signaling pathway: CCND1 CDK2, Tight junction: TJP1 YBX3 CDK4, Pathways in cancer: CDK4
regulation of respiratory burst	GO:0060263	UP	Better	0.502822632786691	0.652787277652897	Ras signaling pathway: RAC1*, Ras signaling pathway: RAC1**, Rap1 signaling pathway: RAC1, VEGF signaling pathway: RAC1, Sphingolipid signaling pathway: RAC1, B cell receptor signaling pathway: RAC1, Leukocyte transendothelial migration: RAC2, Leukocyte transendothelial migration: RAC1*, Pathways in cancer: RAC1
leukocyte cell-cell adhesion	GO:0007159	UP	Worse	0.502113657347658	0.652787277652897	Rap1 signaling pathway: ITGAL, PI3K-Akt signaling pathway: ITGA11 ITGB1 PTK2, Focal adhesion: TLN1 ITGB1 ITGA11, Focal adhesion: FLNA ITGB1 ITGA11, Focal adhesion: VASP ITGB1 ITGA11, Focal adhesion: ACTN4 ITGB1 ITGA11
mitotic G1 DNA damage checkpoint	GO:0031571	DOWN	Worse	0.4730545544416	0.653641298471475	AMPK signaling pathway: CCND1
UV-damage excision repair	GO:0070914	DOWN	Better	0.473448291865825	0.653641298471475	p53 signaling pathway: DDB2
response to stress	GO:0006950	DOWN	Worse	0.472098279546866	0.653641298471475	NOD-like receptor signaling pathway: MAPK14, RIG-I-like receptor signaling pathway: MAPK14, Leukocyte transendothelial migration: MAPK14, GnRH signaling pathway: MAPK14, Progesterone-mediated oocyte maturation: MAPK14, Adrenergic signaling in cardiomyocytes: MAPK14
positive regulation of MAP kinase activity	GO:0043406	UP	Better	0.508457149824862	0.655502248903132	HIF-1 signaling pathway: FLT1, HIF-1 signaling pathway: EGF*, HIF-1 signaling pathway: EDN1
carbohydrate phosphorylation	GO:0046835	UP	Better	0.50746210353742	0.655502248903132	HIF-1 signaling pathway: HK1, AMPK signaling pathway: PFKFB1, Insulin signaling pathway: GCK
apoptotic DNA fragmentation	GO:0006309	UP	Better	0.515395218696577	0.659848549888352	Apoptosis: DFFB
glycolytic process	GO:0006096	UP	Better	0.514347093228961	0.659848549888352	Thyroid hormone signaling pathway: PFKFB2
positive regulation of centriole replication	GO:0046601	DOWN	Better	0.487792095601716	0.663540718281746	FoxO signaling pathway: PLK4
regulation of centriole replication	GO:0046599	DOWN	Better	0.487792095601716	0.663540718281746	FoxO signaling pathway: PLK4
negative regulation of transcription from RNA polymerase II promoter	GO:0000122	DOWN	Better	0.487792095601716	0.663540718281746	FoxO signaling pathway: PLK4
protein localization to chromatin	GO:0071168	DOWN	Better	0.487792095601716	0.663540718281746	FoxO signaling pathway: PLK4
histone mRNA catabolic process	GO:0071044	DOWN	Worse	0.492741972433386	0.667818790477483	FoxO signaling pathway: ATM
acetyl-CoA biosynthetic process from pyruvate	GO:0006086	DOWN	Better	0.505728634549554	0.680434890121218	HIF-1 signaling pathway: PDHA1
pyruvate metabolic process	GO:0006090	DOWN	Better	0.505728634549554	0.680434890121218	HIF-1 signaling pathway: PDHA1
inflammatory response	GO:0006954	DOWN	Better	0.507670124864395	0.680572268839949	Toll-like receptor signaling pathway: IL1B, Toll-like receptor signaling pathway: IL6, Toll-like receptor signaling pathway: CCL5, Toll-like receptor signaling pathway: CCL3L3, Toll-like receptor signaling pathway: TNF, T cell receptor signaling pathway: CD40LG
apoptotic process	GO:0006915	DOWN	Better	0.510314766352683	0.681647882853764	Apoptosis: BAD, Apoptosis: BAD*, Focal adhesion: BAD, Neurotrophin signaling pathway: BAD, Hepatitis C: BAD
cellular sodium ion homeostasis	GO:0006883	UP	Better	0.53447608558115	0.681917764362157	cAMP signaling pathway: SLC9A1, cAMP signaling pathway: ATP1B4 FXYD1, cGMP-PKG signaling pathway: SLC8A2, cGMP-PKG signaling pathway: ATP1B4, Thyroid hormone signaling pathway: ATP1B4, Thyroid hormone signaling pathway: SLC9A1, Adrenergic signaling in cardiomyocytes: ATP1B4, Adrenergic signaling in cardiomyocytes: SLC9A1, Adrenergic signaling in cardiomyocytes: SLC8A1
neurotrophin TRK receptor signaling pathway	GO:0048011	DOWN	Better	0.513767667885346	0.683031119740539	TNF signaling pathway: CASP3, Apoptosis: CASP3, p53 signaling pathway: CASP3, Natural killer cell mediated cytotoxicity: CASP3, Proteoglycans in cancer: CASP3
cellular response to lipoteichoic acid	GO:0071223	DOWN	Better	0.515042384885433	0.683031119740539	Transcriptional misregulation in cancer: CD14
actin filament bundle assembly	GO:0051017	UP	Better	0.53992782431796	0.686506168376787	Gastric acid secretion: EZR, Gastric acid secretion: EZR ACTB
protein K11-linked ubiquitination	GO:0070979	DOWN	Worse	0.519957770023243	0.687087053245	Progesterone-mediated oocyte maturation: ANAPC10
protein autophosphorylation	GO:0046777	DOWN	Worse	0.522844992313281	0.688443584184747	ErbB signaling pathway: CAMK2A, ErbB signaling pathway: PTK2, Wnt signaling pathway: CAMK2A, mTOR signaling pathway: ULK3, mTOR signaling pathway: RPTOR MTOR MLST8, GnRH signaling pathway: CAMK2A, Melanogenesis: CAMK2A, Gastric acid secretion: CAMK2A
JNK cascade	GO:0007254	UP	Better	0.544086488361989	0.68942465991074	Ras signaling pathway: MAPK8, Wnt signaling pathway: MAPK8, cAMP signaling pathway: MAPK8, NOD-like receptor signaling pathway: MAPK8, RIG-I-like receptor signaling pathway: MAPK8, Fc epsilon RI signaling pathway: MAPK8, Progesterone-mediated oocyte maturation: MAPK14, Pathways in cancer: MAPK8, Hepatitis C: MAPK8
negative regulation of extrinsic apoptotic signaling pathway via death domain receptors	GO:1902042	DOWN	Better	0.525561085585681	0.689565963357099	NF-kappa B signaling pathway: ICAM1
positive regulation of epithelial to mesenchymal transition	GO:0010718	DOWN	Better	0.532237428095602	0.69585812153842	Pathways in cancer: TGFB1*
T cell costimulation	GO:0031295	DOWN	Better	0.53654376385136	0.69698208459525	NF-kappa B signaling pathway: CARD11
programmed cell death	GO:0012501	DOWN	Worse	0.53686457867472	0.69698208459525	Glucagon signaling pathway : PKM
mitotic G1 DNA damage checkpoint	GO:0031571	UP	Better	0.562658159007037	0.71052395506008	AMPK signaling pathway: CCND1
response to stress	GO:0006950	UP	Better	0.567610702424854	0.714339999650326	NOD-like receptor signaling pathway: MAPK14, RIG-I-like receptor signaling pathway: MAPK14, Leukocyte transendothelial migration: MAPK14, GnRH signaling pathway: MAPK14, Progesterone-mediated oocyte maturation: MAPK14, Adrenergic signaling in cardiomyocytes: MAPK14
positive regulation of proteasomal ubiquitin-dependent protein catabolic process	GO:0032436	UP	Better	0.574543128316146	0.720613415176182	p53 signaling pathway: RCHY1
extrinsic apoptotic signaling pathway via death domain receptors	GO:0008625	UP	Worse	0.57928756553649	0.724109456920613	FoxO signaling pathway: GABARAP, PI3K-Akt signaling pathway: FASLG
protein complex assembly	GO:0006461	UP	Better	0.588415651344231	0.733043067331197	Rap1 signaling pathway: PRKCI PARD6A PARD3, Tight junction: PARD6A MPP5, Tight junction: LLGL2, Thyroid hormone signaling pathway: SLC2A1, Pathways in cancer: SLC2A1
positive regulation of chromosome segregation	GO:0051984	DOWN	Better	0.574713023314077	0.741368068540145	Cell cycle: CDC6 ORC3 ORC5 ORC4 ORC2 ORC1 ORC6
positive regulation of T cell proliferation	GO:0042102	DOWN	Better	0.575061177489248	0.741368068540145	Toll-like receptor signaling pathway: IL12A
positive regulation of protein ubiquitination	GO:0031398	DOWN	Worse	0.58669601055544	0.753741402449697	NF-kappa B signaling pathway: BIRC2, Apoptosis: BIRC8, Focal adhesion: BIRC2, Pathways in cancer: BIRC8
response to UV-B	GO:0010224	UP	Worse	0.607247463845499	0.753964971888706	Chemokine signaling pathway: NFKB1
protein catabolic process	GO:0030163	DOWN	Worse	0.590367735075188	0.755834124490725	Wnt signaling pathway: SIAH1
hydrogen peroxide catabolic process	GO:0042744	DOWN	Worse	0.594168860107529	0.758077511171675	FoxO signaling pathway: CAT
regulation of oxidoreductase activity	GO:0051341	UP	Better	0.613600834560937	0.759305380560356	MAPK signaling pathway: ECSIT TRAF6
necroptotic process	GO:0070266	UP	Worse	0.629196968551369	0.773803279560058	Ras signaling pathway: FASLG
histone mRNA catabolic process	GO:0071044	UP	Worse	0.629499424723182	0.773803279560058	FoxO signaling pathway: ATM
phosphatidylcholine acyl-chain remodeling	GO:0036151	UP	Worse	0.647525363312998	0.793325776244401	PPAR signaling pathway: DBI
activation of cysteine-type endopeptidase activity	GO:0097202	UP	Worse	0.653760620105934	0.797991524259646	p53 signaling pathway: PERP
cellular response to hydrogen peroxide	GO:0070301	UP	Worse	0.65564709020252	0.797991524259646	PPAR signaling pathway: FABP1
Tie signaling pathway	GO:0048014	UP	Better	0.667860856177926	0.802300379174781	HIF-1 signaling pathway: ANGPT1
apoptotic mitochondrial changes	GO:0008637	UP	Worse	0.664619846557261	0.802300379174781	HIF-1 signaling pathway: HK1, Insulin signaling pathway: GCK
membrane repolarization	GO:0086009	UP	Worse	0.666550074700881	0.802300379174781	Adrenergic signaling in cardiomyocytes: KCNE1
positive regulation of potassium ion transmembrane transport	GO:1901381	UP	Worse	0.666550074700881	0.802300379174781	Adrenergic signaling in cardiomyocytes: KCNE1
response to toxic substance	GO:0009636	UP	Better	0.671281468134533	0.803799816212872	NF-kappa B signaling pathway: CCL4L1
regulation of filopodium assembly	GO:0051489	UP	Better	0.676056350839534	0.806905967131057	T cell receptor signaling pathway: RHOA
positive regulation of transcription, DNA-templated	GO:0045893	UP	Better	0.683422046379419	0.807469548421583	Ras signaling pathway: ELK1, Ras signaling pathway: ETS1, MAPK signaling pathway: MAP3K2, MAPK signaling pathway: FOS, ErbB signaling pathway: ELK1*, ErbB signaling pathway: ELK1, Wnt signaling pathway: NFATC1, Wnt signaling pathway: PPARD, TNF signaling pathway: CREB3, cAMP signaling pathway: CREB3 CREBBP, cAMP signaling pathway: NFKBIA NFKB1, cAMP signaling pathway: GLI1, cAMP signaling pathway…
regulation of Ras protein signal transduction	GO:0046578	UP	Worse	0.685257941092911	0.807469548421583	Ras signaling pathway: PLCE1*, Rap1 signaling pathway: PLCE1
positive regulation of adaptive immune response	GO:0002821	UP	Better	0.68522184018664	0.807469548421583	AMPK signaling pathway: SIRT1
fructose 6-phosphate metabolic process	GO:0006002	UP	Worse	0.684109500647923	0.807469548421583	AMPK signaling pathway: PFKL, AMPK signaling pathway: FBP1, Glucagon signaling pathway : PFKL, Glucagon signaling pathway : FBP1
protein secretion	GO:0009306	DOWN	Better	0.635509324931305	0.808035911424683	p53 signaling pathway: STEAP3
protein targeting to plasma membrane	GO:0072661	UP	Better	0.688488539081755	0.808700823683331	Hedgehog signaling pathway: PTCH1*, Hedgehog signaling pathway: PTCH1, cAMP signaling pathway: PTCH1, Pathways in cancer: PTCH1*
cellular response to interferon-gamma	GO:0071346	UP	Better	0.696069427308992	0.809892100957003	HIF-1 signaling pathway: GAPDH
positive regulation of peptidyl-serine phosphorylation	GO:0033138	UP	Better	0.693632541335019	0.809892100957003	cAMP signaling pathway: ATP2B1, cAMP signaling pathway: AKT3, cAMP signaling pathway: PAK1, mTOR signaling pathway: BRAF, Proteoglycans in cancer: PAK1 FLNA
regulation of Rac protein signal transduction	GO:0035020	UP	Worse	0.695387008848239	0.809892100957003	Fc gamma R-mediated phagocytosis: ARF6*
peptidyl-tyrosine phosphorylation	GO:0018108	DOWN	Worse	0.641162279763222	0.812431655864357	Platelet activation: PLCG2 LCP2 BTK, Pathways in cancer: CSF1R*, Pathways in cancer: CSF1R
MAPK cascade	GO:0000165	DOWN	Worse	0.648901674109901	0.818107498422027	Ras signaling pathway: PAK4, Ras signaling pathway: BRAP*, T cell receptor signaling pathway: PAK4, Neurotrophin signaling pathway: SHC2 GAB1
phosphorylation	GO:0016310	DOWN	Worse	0.652274897390535	0.818107498422027	Ras signaling pathway: PAK4, Ras signaling pathway: PRKCA, Sphingolipid signaling pathway: PRKCA, mTOR signaling pathway: PRKCA, Proteoglycans in cancer: MAPK1*, Proteoglycans in cancer: MAPK1***, Proteoglycans in cancer: MAPK1****, Proteoglycans in cancer: PRKCA*, Proteoglycans in cancer: MAPK1*****, Proteoglycans in cancer: MAPK1******
positive regulation by host of viral transcription	GO:0043923	DOWN	Worse	0.651084569035673	0.818107498422027	cAMP signaling pathway: JUN
regulation of catalytic activity	GO:0050790	DOWN	Better	0.655449240480424	0.818565791147235	Ras signaling pathway: RALGDS*
cellular response to interferon-gamma	GO:0071346	DOWN	Better	0.657064972893861	0.818565791147235	HIF-1 signaling pathway: GAPDH
iron ion import	GO:0097286	UP	Worse	0.709443601755447	0.822865619590957	HIF-1 signaling pathway: TFRC
cell proliferation	GO:0008283	DOWN	Better	0.66797580301553	0.829365929918612	Hippo signaling pathway: GLI2
cell division	GO:0051301	UP	Worse	0.726472059848122	0.833995472602766	Rap1 signaling pathway: GNAI1
transforming growth factor beta receptor signaling pathway	GO:0007179	UP	Better	0.722110301564237	0.833995472602766	ErbB signaling pathway: JUN, TGF-beta signaling pathway: TGFBR2 TGFBR1, Proteoglycans in cancer: SMAD2, Proteoglycans in cancer: PXN
positive regulation of mismatch repair	GO:0032425	UP	Worse	0.729946558196089	0.833995472602766	ErbB signaling pathway: PRKCA, Wnt signaling pathway: PRKCA, Natural killer cell mediated cytotoxicity: PRKCA, Choline metabolism in cancer: PRKCA
cellular response to tumor necrosis factor	GO:0071356	UP	Better	0.727381340857455	0.833995472602766	NF-kappa B signaling pathway: IKBKG CHUK IKBKB, TNF signaling pathway: BAG4, NOD-like receptor signaling pathway: IKBKG CHUK IKBKB, Hepatitis C: TRAF6 RIPK1, Hepatitis C: NFKB1, Hepatitis C: IKBKG CHUK IKBKB, Hepatitis C: NFKB1*
negative regulation of cyclin-dependent protein serine/threonine kinase activity involved in G1/S transition of mitotic cell cycle	GO:0031658	UP	Better	0.732187709089512	0.833995472602766	Sphingolipid signaling pathway: PTEN
positive regulation of phosphoprotein phosphatase activity	GO:0032516	UP	Worse	0.737071674435417	0.833995472602766	PI3K-Akt signaling pathway: ITGA11 ITGB1 PTK2, Focal adhesion: TLN1 ITGB1 ITGA11, Focal adhesion: FLNA ITGB1 ITGA11, Focal adhesion: VASP ITGB1 ITGA11, Focal adhesion: ACTN4 ITGB1 ITGA11
positive regulation of establishment of protein localization to plasma membrane	GO:0090004	UP	Worse	0.737071674435417	0.833995472602766	PI3K-Akt signaling pathway: ITGA11 ITGB1 PTK2, Focal adhesion: TLN1 ITGB1 ITGA11, Focal adhesion: FLNA ITGB1 ITGA11, Focal adhesion: VASP ITGB1 ITGA11, Focal adhesion: ACTN4 ITGB1 ITGA11
hemidesmosome assembly	GO:0031581	UP	Worse	0.737071674435417	0.833995472602766	PI3K-Akt signaling pathway: ITGA11 ITGB1 PTK2, Focal adhesion: TLN1 ITGB1 ITGA11, Focal adhesion: FLNA ITGB1 ITGA11, Focal adhesion: VASP ITGB1 ITGA11, Focal adhesion: ACTN4 ITGB1 ITGA11
positive regulation of substrate adhesion-dependent cell spreading	GO:1900026	UP	Worse	0.741878212194287	0.836874812536238	Rap1 signaling pathway: RAC1, VEGF signaling pathway: RAC1, Sphingolipid signaling pathway: RAC1, B cell receptor signaling pathway: RAC1, Leukocyte transendothelial migration: CDC42, Pathways in cancer: RAC1
cell proliferation	GO:0008283	UP	Worse	0.745452286745782	0.83835059603629	Hippo signaling pathway: GLI2
regulation of cell adhesion mediated by integrin	GO:0033628	UP	Better	0.74834148679399	0.839049545799323	Proteoglycans in cancer: PLAU, Proteoglycans in cancer: PTK2
inflammatory response	GO:0006954	UP	Worse	0.751982841769418	0.840585049712038	Toll-like receptor signaling pathway: IL1B, Toll-like receptor signaling pathway: IL6, Toll-like receptor signaling pathway: CCL5, Toll-like receptor signaling pathway: CCL3L3, Toll-like receptor signaling pathway: TNF, T cell receptor signaling pathway: CD40LG
positive regulation of JUN kinase activity	GO:0043507	UP	Worse	0.757798444934578	0.844534411523476	MAPK signaling pathway: MAP3K4
negative regulation of smooth muscle cell migration	GO:0014912	UP	Worse	0.760496230363912	0.844995811515458	p53 signaling pathway: IGFBP3
positive regulation of glucose import in response to insulin stimulus	GO:2001275	DOWN	Worse	0.685759374690236	0.848598557308987	Adipocytokine signaling pathway: IRS1, Adipocytokine signaling pathway: PTPN11
peptidyl-threonine dephosphorylation	GO:0035970	UP	Worse	0.767236924519794	0.849933119977017	p53 signaling pathway: PPM1D
cytoplasmic sequestering of transcription factor	GO:0042994	UP	Worse	0.772728396192854	0.85346121370554	NF-kappa B signaling pathway: NFKBIA*, cAMP signaling pathway: NFKBIA NFKB1, Apoptosis: NFKBIA, Adipocytokine signaling pathway: NFKBIA
regulation of protein homodimerization activity	GO:0043496	UP	Worse	0.775729463579475	0.854225897394065	Sphingolipid signaling pathway: TP53 BCL2, Sphingolipid signaling pathway: BAX, Sphingolipid signaling pathway: BAX*
phosphorylation	GO:0016310	UP	Worse	0.786827050390576	0.862249016190892	Ras signaling pathway: PAK4, Ras signaling pathway: PRKCA, Sphingolipid signaling pathway: PRKCA, mTOR signaling pathway: PRKCA, Proteoglycans in cancer: MAPK1*, Proteoglycans in cancer: MAPK1***, Proteoglycans in cancer: MAPK1****, Proteoglycans in cancer: PRKCA*, Proteoglycans in cancer: MAPK1*****, Proteoglycans in cancer: MAPK1******
integrin-mediated signaling pathway	GO:0007229	UP	Worse	0.79013584624144	0.862249016190892	Rap1 signaling pathway: ITGA2B, PI3K-Akt signaling pathway: ITGA11 ITGB1 PTK2, Focal adhesion: TLN1 ITGB1 ITGA11, Focal adhesion: FLNA ITGB1 ITGA11, Focal adhesion: VASP ITGB1 ITGA11, Focal adhesion: ACTN4 ITGB1 ITGA11, Leukocyte transendothelial migration: BCAR1, PPAR signaling pathway: ILK
positive regulation of cyclin-dependent protein serine/threonine kinase activity	GO:0045737	UP	Better	0.799328142036422	0.862249016190892	Wnt signaling pathway: CCND1, Hippo signaling pathway: CCND1, Jak-STAT signaling pathway: CCND1, FoxO signaling pathway: CCND1, PI3K-Akt signaling pathway: CCND1, PI3K-Akt signaling pathway: CCND1 CDK2, p53 signaling pathway: CDK4 CCND1, Focal adhesion: CCND1
cleavage furrow formation	GO:0036089	UP	Better	0.797990939020489	0.862249016190892	cAMP signaling pathway: RHOA*, Adherens junction: RHOA, Platelet activation: RHOA*, T cell receptor signaling pathway: RHOA, Neurotrophin signaling pathway: RHOA
negative regulation of protein phosphorylation	GO:0001933	UP	Worse	0.792784845830637	0.862249016190892	p53 signaling pathway: PTEN
negative regulation of tumor necrosis factor production	GO:0032720	UP	Worse	0.798057361976929	0.862249016190892	Adipocytokine signaling pathway: POMC
response to calcium ion	GO:0051592	UP	Better	0.788681243275163	0.862249016190892	Vascular smooth muscle contraction: ITPR1, Vascular smooth muscle contraction: ITPR1*
purinergic nucleotide receptor signaling pathway	GO:0035590	DOWN	Better	0.700020559548342	0.863358690109622	Platelet activation: P2RX1
positive regulation of receptor binding	GO:1900122	UP	Worse	0.805221512837005	0.866081278342128	Leukocyte transendothelial migration: MMP2, Pathways in cancer: MMP1
positive regulation of oxidoreductase activity	GO:0051353	UP	Worse	0.810400818157028	0.866220363678302	Ras signaling pathway: ABL1, ErbB signaling pathway: ABL1
cholesterol biosynthetic process	GO:0006695	UP	Worse	0.812374232963164	0.866220363678302	AMPK signaling pathway: HMGCR
positive regulation of natural killer cell chemotaxis	GO:2000503	UP	Better	0.810274304481192	0.866220363678302	Toll-like receptor signaling pathway: CCL4L1
negative regulation of vitamin D biosynthetic process	GO:0010957	UP	Worse	0.815540967907105	0.867098155533416	Adherens junction: SNAI2, Adherens junction: SNAI1
positive regulation of gene expression	GO:0010628	UP	Better	0.819185141390395	0.868477083995547	Oxytocin signaling pathway: MEF2C, Oxytocin signaling pathway: PRKAG2
intrinsic apoptotic signaling pathway	GO:0097193	UP	Worse	0.826045183953079	0.873247765893255	p53 signaling pathway: BAX
apoptotic mitochondrial changes	GO:0008637	DOWN	Worse	0.722558859557498	0.887992355164155	HIF-1 signaling pathway: HK1, Insulin signaling pathway: GCK
response to hypoxia	GO:0001666	DOWN	Worse	0.727193739499295	0.887992355164155	cGMP-PKG signaling pathway: ITPR1, Platelet activation: ITPR1, Glucagon signaling pathway : ITPR1, Estrogen signaling pathway: ITPR1, Oxytocin signaling pathway: RYR1, Vascular smooth muscle contraction: ITPR1, Vascular smooth muscle contraction: ITPR1*, Gastric acid secretion: ITPR1
cell aging	GO:0007569	DOWN	Better	0.725925102705323	0.887992355164155	Proteoglycans in cancer: PDCD4
release of sequestered calcium ion into cytosol	GO:0051209	UP	Worse	0.843676706951726	0.889345816444839	NF-kappa B signaling pathway: PLCG2
SMAD protein signal transduction	GO:0060395	UP	Worse	0.85011402265335	0.893585762448124	cAMP signaling pathway: FOS, Oxytocin signaling pathway: JUN, Oxytocin signaling pathway: FOS
cyclooxygenase pathway	GO:0019371	UP	Better	0.854246017511433	0.895385344133797	VEGF signaling pathway: PTGS2, NF-kappa B signaling pathway: PTGS2, Oxytocin signaling pathway: PTGS2, Oxytocin signaling pathway: PTGS2*, Pathways in cancer: PTGS2
negative regulation of calcium-mediated signaling	GO:0050849	DOWN	Better	0.740862301333785	0.90170740622862	cGMP-PKG signaling pathway: ITPR1
regulation of JAK-STAT cascade	GO:0046425	DOWN	Better	0.745362173587865	0.904209849926262	Neurotrophin signaling pathway: SH2B2
glucose transport	GO:0015758	DOWN	Worse	0.750831813123205	0.907868532207797	HIF-1 signaling pathway: SLC2A1, Adipocytokine signaling pathway: SLC2A1
glycerophospholipid catabolic process	GO:0046475	DOWN	Worse	0.753937979183377	0.908654893478337	Ras signaling pathway: PLA2G4B, MAPK signaling pathway: PLA2G4B, VEGF signaling pathway: PLA2G4B, Fc epsilon RI signaling pathway: PLA2G4B, Fc gamma R-mediated phagocytosis: PLA2G4B, GnRH signaling pathway: PLA2G4B, Choline metabolism in cancer: PLA2G4B
diapedesis	GO:0050904	UP	Worse	0.87074955736292	0.910105469560114	Leukocyte transendothelial migration: PECAM1
positive regulation of blood vessel endothelial cell migration	GO:0043536	UP	Better	0.900428422825739	0.921844741922511	Rap1 signaling pathway: THBS1, mTOR signaling pathway: VEGFA, Choline metabolism in cancer: PLCG1, Proteoglycans in cancer: PRKCA, Proteoglycans in cancer: PRKCA*
leukocyte tethering or rolling	GO:0050901	UP	Better	0.885939949700184	0.921844741922511	NF-kappa B signaling pathway: VCAM1
regulation of lipid kinase activity	GO:0043550	UP	Worse	0.897881542946384	0.921844741922511	FoxO signaling pathway: RBL2, PI3K-Akt signaling pathway: RBL2, Cell cycle: RB1*, Cell cycle: RB1
erythropoietin-mediated signaling pathway	GO:0038162	UP	Better	0.904404435994248	0.921844741922511	PI3K-Akt signaling pathway: CSF3R JAK1
response to interferon-alpha	GO:0035455	UP	Better	0.904404435994248	0.921844741922511	PI3K-Akt signaling pathway: CSF3R JAK1
activation of transmembrane receptor protein tyrosine kinase activity	GO:0007171	UP	Better	0.904404435994248	0.921844741922511	PI3K-Akt signaling pathway: CSF3R JAK1
response to antibiotic	GO:0046677	UP	Better	0.904404435994248	0.921844741922511	PI3K-Akt signaling pathway: CSF3R JAK1
interleukin-4-mediated signaling pathway	GO:0035771	UP	Better	0.904404435994248	0.921844741922511	PI3K-Akt signaling pathway: CSF3R JAK1
regulation of RNA biosynthetic process	GO:2001141	UP	Worse	0.887956532358896	0.921844741922511	Melanogenesis: MITF*
cell cycle arrest	GO:0007050	DOWN	Worse	0.774182532829716	0.930024471256477	Hippo signaling pathway: MYC, Toll-like receptor signaling pathway: CXCL8, Pathways in cancer: CXCL8, Pathways in cancer: CDKN1A*, Proteoglycans in cancer: CDKN1A, Proteoglycans in cancer: CDKN1A*, Hepatitis C: IRF1
cellular response to lithium ion	GO:0071285	DOWN	Worse	0.780107127052842	0.934108857636089	Rap1 signaling pathway: CDH1
metabolic process	GO:0008152	UP	Worse	0.926498267879959	0.936623932009795	Ras signaling pathway: RAB5A, Ras signaling pathway: RAC1*, Ras signaling pathway: RAP1A, Ras signaling pathway: RALBP1*
negative regulation of interferon-beta production	GO:0032688	UP	Worse	0.922683722477209	0.936623932009795	Ras signaling pathway: REL
positive regulation of focal adhesion assembly	GO:0051894	UP	Better	0.924504291570507	0.936623932009795	Proteoglycans in cancer: RAC1*
positive regulation of cell growth	GO:0030307	DOWN	Better	0.806603625998966	0.959726000365368	Sphingolipid signaling pathway: SPHK2
Mullerian duct regression	GO:0001880	DOWN	Better	0.806688611117917	0.959726000365368	cAMP signaling pathway: AMH
mitotic spindle organization	GO:0007052	DOWN	Better	0.812193134906789	0.960384071967637	MAPK signaling pathway: STMN1
positive regulation of cell adhesion	GO:0045785	DOWN	Better	0.812433012232082	0.960384071967637	Toll-like receptor signaling pathway: IL12A, Proteoglycans in cancer: ITGAV, Proteoglycans in cancer: ITGAV*, Proteoglycans in cancer: IL12B
N-terminal peptidyl-lysine acetylation	GO:0018076	DOWN	Better	0.818135885991972	0.964045470754871	cAMP signaling pathway: CREB3 CREBBP
response to organic substance	GO:0010033	DOWN	Better	0.822668085022441	0.966308544312073	cAMP signaling pathway: CREB3 CREBBP, cAMP signaling pathway: NFKBIA NFKB1
integrin-mediated signaling pathway	GO:0007229	DOWN	Better	0.832069551967365	0.971185281476104	Rap1 signaling pathway: ITGA2B, PI3K-Akt signaling pathway: ITGA11 ITGB1 PTK2, Focal adhesion: TLN1 ITGB1 ITGA11, Focal adhesion: FLNA ITGB1 ITGA11, Focal adhesion: VASP ITGB1 ITGA11, Focal adhesion: ACTN4 ITGB1 ITGA11, Leukocyte transendothelial migration: BCAR1, PPAR signaling pathway: ILK
regulation of natural killer cell apoptotic process	GO:0070247	DOWN	Better	0.830007395996719	0.971185281476104	Apoptosis: BIRC8, Pathways in cancer: BIRC8
positive regulation of JNK cascade	GO:0046330	UP	Worse	0.96682930152311	0.974732538320302	NF-kappa B signaling pathway: GADD45B
positive regulation of NFAT protein import into nucleus	GO:0051533	UP	Worse	0.971502288181226	0.976782191921341	Proteoglycans in cancer: SLC9A1
positive regulation of natural killer cell chemotaxis	GO:2000503	DOWN	Better	0.84312047969104	0.980989237376367	Toll-like receptor signaling pathway: CCL4L1
intrinsic apoptotic signaling pathway	GO:0097193	DOWN	Worse	0.850435941696957	0.986399054632835	p53 signaling pathway: BAX
chromosome organization	GO:0051276	DOWN	Worse	0.862839422215795	0.991449035875791	Wnt signaling pathway: MYC, Jak-STAT signaling pathway: MYC
positive regulation of DNA-templated transcription, initiation	GO:2000144	DOWN	Better	0.86345203037064	0.991449035875791	Wnt signaling pathway: JUN, Wnt signaling pathway: FOSL1
eosinophil chemotaxis	GO:0048245	DOWN	Worse	0.858681650713052	0.991449035875791	NF-kappa B signaling pathway: CCL13
cellular response to organic substance	GO:0071310	DOWN	Better	0.865508212399677	0.991449035875791	NOD-like receptor signaling pathway: CASP1 PYCARD, NOD-like receptor signaling pathway: PYCARD CASP1, NOD-like receptor signaling pathway: CASP1, NOD-like receptor signaling pathway: NLRP3 CARD8 CASP1
negative regulation of phosphorylation	GO:0042326	UP	Worse	0.992064250723718	0.994752771728389	ErbB signaling pathway: CDKN1B, ErbB signaling pathway: CDKN1A, HIF-1 signaling pathway: CDKN1A, FoxO signaling pathway: CDKN2B, FoxO signaling pathway: CDKN2D, FoxO signaling pathway: CDKN1A, FoxO signaling pathway: CDKN1B
NADP metabolic process	GO:0006739	DOWN	Better	0.871478836884855	0.994929537709039	p53 signaling pathway: EI24
positive regulation of focal adhesion assembly	GO:0051894	DOWN	Better	0.87661359268418	0.994929537709039	Proteoglycans in cancer: RAC1*
translational initiation	GO:0006413	DOWN	Better	0.874717046945494	0.994929537709039	Hepatitis C: EIF3E
protein localization to kinetochore	GO:0034501	DOWN	Worse	0.88045646441792	0.996235143225169	p53 signaling pathway: CDK1 CCNB3
programmed cell death	GO:0012501	UP	NA	1	1	Glucagon signaling pathway : PKM
leukocyte cell-cell adhesion	GO:0007159	DOWN	Better	0.973569961866388	1	Rap1 signaling pathway: ITGAL, PI3K-Akt signaling pathway: ITGA11 ITGB1 PTK2, Focal adhesion: TLN1 ITGB1 ITGA11, Focal adhesion: FLNA ITGB1 ITGA11, Focal adhesion: VASP ITGB1 ITGA11, Focal adhesion: ACTN4 ITGB1 ITGA11
positive regulation of blood vessel endothelial cell migration	GO:0043536	DOWN	Better	0.907632229501751	1	Rap1 signaling pathway: THBS1, mTOR signaling pathway: VEGFA, Choline metabolism in cancer: PLCG1, Proteoglycans in cancer: PRKCA, Proteoglycans in cancer: PRKCA*
ATP-dependent chromatin remodeling	GO:0043044	DOWN	Worse	0.96965192665985	1	Rap1 signaling pathway: ACTB, Focal adhesion: ZYX ACTB, Focal adhesion: VASP ACTB, Adherens junction: ACTB ACTN4 CTNNA1, Adherens junction: ACTB VCL, Adherens junction: ACTB TJP1, Adherens junction: ACTB, Tight junction: TJP1 ACTB CTTN, Tight junction: EPB41 TJP2 ACTB, Tight junction: CTNNA1 ACTB ACTN4, Tight junction: ACTB MYL12B, Tight junction: ACTB MLLT4, Tight junction: ACTB SHROOM1, Tight j…
regulation of oxidoreductase activity	GO:0051341	DOWN	Worse	0.967180413146482	1	MAPK signaling pathway: ECSIT TRAF6
positive regulation of bone mineralization	GO:0030501	DOWN	NA	1	1	Hedgehog signaling pathway: BMP2
regulation of transcription, DNA-templated	GO:0006355	DOWN	NA	1	1	TGF-beta signaling pathway: PITX2
response to molecule of bacterial origin	GO:0002237	DOWN	Better	0.99005933452123	1	NF-kappa B signaling pathway: CXCL8, NF-kappa B signaling pathway: TNFAIP3, NF-kappa B signaling pathway: CXCL2
regulation of smooth muscle cell-matrix adhesion	GO:2000097	DOWN	Better	0.898260957568	1	NF-kappa B signaling pathway: PLAU
regulation of protein oligomerization	GO:0032459	DOWN	Better	0.910496084996331	1	TNF signaling pathway: DNM1L
iron ion import	GO:0097286	DOWN	Worse	0.997270659527916	1	HIF-1 signaling pathway: TFRC
positive regulation of potassium ion export across plasma membrane	GO:1903766	DOWN	NA	1	1	HIF-1 signaling pathway: NPPA
ionotropic glutamate receptor signaling pathway	GO:0035235	DOWN	Worse	0.928945947069159	1	cAMP signaling pathway: GRIA1
positive regulation of voltage-gated chloride channel activity	GO:1902943	DOWN	NA	1	1	cAMP signaling pathway: CFTR, AMPK signaling pathway: CFTR
cAMP catabolic process	GO:0006198	DOWN	Worse	0.928945947069159	1	cAMP signaling pathway: PDE3A
SMAD protein signal transduction	GO:0060395	DOWN	Better	0.891774571069233	1	cAMP signaling pathway: FOS, Oxytocin signaling pathway: JUN, Oxytocin signaling pathway: FOS
calcium ion import	GO:0070509	DOWN	Worse	0.971207798491656	1	cGMP-PKG signaling pathway: CACNA1C, Oxytocin signaling pathway: CACNG3, Adrenergic signaling in cardiomyocytes: CACNG3
regulation of the force of heart contraction	GO:0002026	DOWN	NA	1	1	cGMP-PKG signaling pathway: MYH7, Thyroid hormone signaling pathway: MYH6, Adrenergic signaling in cardiomyocytes: ACTC1 MYH6
positive regulation of phosphoprotein phosphatase activity	GO:0032516	DOWN	Better	0.964549083153564	1	PI3K-Akt signaling pathway: ITGA11 ITGB1 PTK2, Focal adhesion: TLN1 ITGB1 ITGA11, Focal adhesion: FLNA ITGB1 ITGA11, Focal adhesion: VASP ITGB1 ITGA11, Focal adhesion: ACTN4 ITGB1 ITGA11
positive regulation of establishment of protein localization to plasma membrane	GO:0090004	DOWN	Better	0.964549083153564	1	PI3K-Akt signaling pathway: ITGA11 ITGB1 PTK2, Focal adhesion: TLN1 ITGB1 ITGA11, Focal adhesion: FLNA ITGB1 ITGA11, Focal adhesion: VASP ITGB1 ITGA11, Focal adhesion: ACTN4 ITGB1 ITGA11
cell-matrix adhesion	GO:0007160	DOWN	Better	0.986741312974968	1	PI3K-Akt signaling pathway: ITGA11 ITGB1 PTK2, Focal adhesion: TLN1 ITGB1 ITGA11, Focal adhesion: FLNA ITGB1 ITGA11, Focal adhesion: VASP ITGB1 ITGA11, Focal adhesion: ACTN4 ITGB1 ITGA11, Proteoglycans in cancer: ITGAV
hemidesmosome assembly	GO:0031581	DOWN	Better	0.964549083153564	1	PI3K-Akt signaling pathway: ITGA11 ITGB1 PTK2, Focal adhesion: TLN1 ITGB1 ITGA11, Focal adhesion: FLNA ITGB1 ITGA11, Focal adhesion: VASP ITGB1 ITGA11, Focal adhesion: ACTN4 ITGB1 ITGA11
low-density lipoprotein particle receptor biosynthetic process	GO:0045713	DOWN	Worse	0.989312863019588	1	AMPK signaling pathway: PPARG
adiponectin-activated signaling pathway	GO:0033211	DOWN	NA	1	1	AMPK signaling pathway: ADIPOR1
negative regulation of cell cycle arrest	GO:0071157	DOWN	Better	0.942358941316108	1	p53 signaling pathway: CDK4 CCND1, p53 signaling pathway: MDM2*
negative regulation of cellular senescence	GO:2000773	DOWN	Worse	0.912754294181644	1	p53 signaling pathway: CDK4 CCND1
activation of cysteine-type endopeptidase activity	GO:0097202	DOWN	Better	0.962889095209125	1	p53 signaling pathway: PERP
negative regulation of plasminogen activation	GO:0010757	DOWN	Worse	0.958926725100768	1	p53 signaling pathway: THBS1, p53 signaling pathway: SERPINE1
negative regulation of vitamin D biosynthetic process	GO:0010957	DOWN	Worse	0.949550915183559	1	Adherens junction: SNAI2, Adherens junction: SNAI1
positive regulation of tyrosine phosphorylation of Stat3 protein	GO:0042517	DOWN	NA	1	1	Toll-like receptor signaling pathway: IFNA1
negative regulation of T-helper 2 cell cytokine production	GO:2000552	DOWN	NA	1	1	Toll-like receptor signaling pathway: IFNB1*
peptidyl-tyrosine autophosphorylation	GO:0038083	DOWN	Worse	0.949925488856967	1	Chemokine signaling pathway: PXN PTK2B, Chemokine signaling pathway: CRK PTK2B
regulation of actin cytoskeleton organization	GO:0032956	DOWN	Worse	0.928630100137627	1	Chemokine signaling pathway: CRK PTK2B, Neurotrophin signaling pathway: CRK KIDINS220, Neurotrophin signaling pathway: CRK FRS2
regulation of feeding behavior	GO:0060259	DOWN	NA	1	1	Adipocytokine signaling pathway: AGRP
negative regulation of tumor necrosis factor production	GO:0032720	DOWN	NA	1	1	Adipocytokine signaling pathway: POMC
regulation of bile acid biosynthetic process	GO:0070857	DOWN	NA	1	1	PPAR signaling pathway: CYP7A1
cellular response to hydrogen peroxide	GO:0070301	DOWN	NA	1	1	PPAR signaling pathway: FABP1
SMAD protein import into nucleus	GO:0007184	DOWN	Better	0.915060177002081	1	GnRH signaling pathway: JUN
regulation of osteoblast differentiation	GO:0045667	DOWN	NA	1	1	Oxytocin signaling pathway: PRKACA
epithelial tube morphogenesis	GO:0060562	DOWN	NA	1	1	Oxytocin signaling pathway: PRKACA
negative regulation of protein serine/threonine kinase activity	GO:0071901	DOWN	NA	1	1	Oxytocin signaling pathway: PRKAG2
melanin biosynthetic process	GO:0042438	DOWN	NA	1	1	Melanogenesis: TYR*, Melanogenesis: TYR
negative regulation of ATPase activity	GO:0032780	DOWN	NA	1	1	Adrenergic signaling in cardiomyocytes: TNNI3 TPM1
regulation of ATPase activity	GO:0043462	DOWN	NA	1	1	Adrenergic signaling in cardiomyocytes: TNNI3 TPM1, Adrenergic signaling in cardiomyocytes: ACTC1 TPM1
